# Supplementary material for: Synthesis of an arrayed sgRNA library targeting the human genome
Source: Sci Rep. 2015 Oct 8;5:14987. doi: 10.1038/srep14987 (PMC4597219; doi:10.1038/srep14987)
Supplement: Supplementary Table S3 [file srep14987-s2.xls]

## Sheet: Human5 (NEW 20mer LIB RefSeq Ap
Supplementary Table S3 |Human genome wide in silico library
Gene	target site + PAM (5' -> 3')	score	Oligo (5' -> 3')
SEPT1	GACTTCACGCTAATGGTGGCAGG	2	GGAAAGGACGAAACACCGACTTCACGCTAATGGTGGCGTTTTAGAGCTAGAAATAGCAAGTTAAAATAAGG
SEPT2	GCCCTGTCTGCGGGTACCTTCGG	2	GGAAAGGACGAAACACCGCCCTGTCTGCGGGTACCTTGTTTTAGAGCTAGAAATAGCAAGTTAAAATAAGG
SEPT2	GGTCAAGCTACGCCTGACAGTGG	2	GGAAAGGACGAAACACCGGTCAAGCTACGCCTGACAGGTTTTAGAGCTAGAAATAGCAAGTTAAAATAAGG
SEPT3	GACTTCAACATCATGGTCGTTGG	2	GGAAAGGACGAAACACCGACTTCAACATCATGGTCGTGTTTTAGAGCTAGAAATAGCAAGTTAAAATAAGG
SEPT4	GATGTTGACCCGCTGATGCAGGG	2	GGAAAGGACGAAACACCGATGTTGACCCGCTGATGCAGTTTTAGAGCTAGAAATAGCAAGTTAAAATAAGG
SEPT4	GTCATCATCATAGAGGTCCGGGG	2	GGAAAGGACGAAACACCGTCATCATCATAGAGGTCCGGTTTTAGAGCTAGAAATAGCAAGTTAAAATAAGG
SEPT5	GACATTGACAAGCAGTACGTGGG	2	GGAAAGGACGAAACACCGACATTGACAAGCAGTACGTGTTTTAGAGCTAGAAATAGCAAGTTAAAATAAGG
SEPT6	GGTGAATAAGTCCGTCAGCCAGG	2	GGAAAGGACGAAACACCGGTGAATAAGTCCGTCAGCCGTTTTAGAGCTAGAAATAGCAAGTTAAAATAAGG
SEPT7	CTATCAATGTAGTCGATAACAGG	0	GGAAAGGACGAAACACCGTATCAATGTAGTCGATAACGTTTTAGAGCTAGAAATAGCAAGTTAAAATAAGG
SEPT7	TACAGAAAATCGGTGAAGAGAGG	2	GGAAAGGACGAAACACCGACAGAAAATCGGTGAAGAGGTTTTAGAGCTAGAAATAGCAAGTTAAAATAAGG
SEPT8	CAACACGACCTTCGAGACTGAGG	2	GGAAAGGACGAAACACCGAACACGACCTTCGAGACTGGTTTTAGAGCTAGAAATAGCAAGTTAAAATAAGG
SEPT8	CGAGAAGCGCTCCAGGTCGGTGG	2	GGAAAGGACGAAACACCGGAGAAGCGCTCCAGGTCGGGTTTTAGAGCTAGAAATAGCAAGTTAAAATAAGG
SEPT9	GCCTGCATCACGGAACGAGAAGG	2	GGAAAGGACGAAACACCGCCTGCATCACGGAACGAGAGTTTTAGAGCTAGAAATAGCAAGTTAAAATAAGG
SEPT9	GCTCCCCCAAGGCGTCCCTGCGG	2	GGAAAGGACGAAACACCGCTCCCCCAAGGCGTCCCTGGTTTTAGAGCTAGAAATAGCAAGTTAAAATAAGG
SEPT10	ATGGATGCGAGAATCATGGTAGG	2	GGAAAGGACGAAACACCGTGGATGCGAGAATCATGGTGTTTTAGAGCTAGAAATAGCAAGTTAAAATAAGG
SEPT10	ATTCGTTCGTTGACTATGTCTGG	2	GGAAAGGACGAAACACCGTTCGTTCGTTGACTATGTCGTTTTAGAGCTAGAAATAGCAAGTTAAAATAAGG
SEPT11	GAACAAAGTGTCCATTAACGTGG	2	GGAAAGGACGAAACACCGAACAAAGTGTCCATTAACGGTTTTAGAGCTAGAAATAGCAAGTTAAAATAAGG
SEPT12	AGCGAGAGGCCTTCAGGCGCAGG	2	GGAAAGGACGAAACACCGGCGAGAGGCCTTCAGGCGCGTTTTAGAGCTAGAAATAGCAAGTTAAAATAAGG
SEPT12	GGGTGTCTGGGATGTGGCGCTGG	2	GGAAAGGACGAAACACCGGGTGTCTGGGATGTGGCGCGTTTTAGAGCTAGAAATAGCAAGTTAAAATAAGG
SEPT14	AATGAAGAACCTTGACAGTAAGG	2	GGAAAGGACGAAACACCGATGAAGAACCTTGACAGTAGTTTTAGAGCTAGAAATAGCAAGTTAAAATAAGG
SEP15	GTTTGGGCTACGGTTGTTGTTGG	2	GGAAAGGACGAAACACCGTTTGGGCTACGGTTGTTGTGTTTTAGAGCTAGAAATAGCAAGTTAAAATAAGG
A*01:01:01:01 allele	CTGGAGGGCCGGTGCGTGGACGG	1	GGAAAGGACGAAACACCGTGGAGGGCCGGTGCGTGGAGTTTTAGAGCTAGAAATAGCAAGTTAAAATAAGG
A*03:01:0:01 allele	CTACCTGGATGGCACGTGCGTGG	2	GGAAAGGACGAAACACCGTACCTGGATGGCACGTGCGGTTTTAGAGCTAGAAATAGCAAGTTAAAATAAGG
A1BG	GGGCCGCTACCGCTGCCGCTCGG	2	GGAAAGGACGAAACACCGGGCCGCTACCGCTGCCGCTGTTTTAGAGCTAGAAATAGCAAGTTAAAATAAGG
A1CF	GACAACTGCCGATTATTTGTTGG	2	GGAAAGGACGAAACACCGACAACTGCCGATTATTTGTGTTTTAGAGCTAGAAATAGCAAGTTAAAATAAGG
A2M	GACAGAGCACCCTTTCACCGTGG	3	GGAAAGGACGAAACACCGACAGAGCACCCTTTCACCGGTTTTAGAGCTAGAAATAGCAAGTTAAAATAAGG
A2ML1	GGTACTCATGCGATTTAGCCAGG	3	GGAAAGGACGAAACACCGGTACTCATGCGATTTAGCCGTTTTAGAGCTAGAAATAGCAAGTTAAAATAAGG
A2ML1	GTATTTCCGCATTGTCACCATGG	2	GGAAAGGACGAAACACCGTATTTCCGCATTGTCACCAGTTTTAGAGCTAGAAATAGCAAGTTAAAATAAGG
A3GALT2	GCGCTGGCAAGACGTGTCGATGG	2	GGAAAGGACGAAACACCGCGCTGGCAAGACGTGTCGAGTTTTAGAGCTAGAAATAGCAAGTTAAAATAAGG
A4GALT	GGCCGCGTACCAGTCGGCCAGGG	2	GGAAAGGACGAAACACCGGCCGCGTACCAGTCGGCCAGTTTTAGAGCTAGAAATAGCAAGTTAAAATAAGG
A4GNT	CAGCTCGGATGCATCCCGCCTGG	2	GGAAAGGACGAAACACCGAGCTCGGATGCATCCCGCCGTTTTAGAGCTAGAAATAGCAAGTTAAAATAAGG
AAAS	GGGTGAAGACGGCATCCGGCTGG	3	GGAAAGGACGAAACACCGGGTGAAGACGGCATCCGGCGTTTTAGAGCTAGAAATAGCAAGTTAAAATAAGG
AACS	GTGCATGGTGCATTCCGCTGGGG	2	GGAAAGGACGAAACACCGTGCATGGTGCATTCCGCTGGTTTTAGAGCTAGAAATAGCAAGTTAAAATAAGG
AADAC	CCAGAAATACCGATTCTCTCAGG	3	GGAAAGGACGAAACACCGCAGAAATACCGATTCTCTCGTTTTAGAGCTAGAAATAGCAAGTTAAAATAAGG
AADACL2	TTTGGCAAGTACAATCGTACTGG	2	GGAAAGGACGAAACACCGTTGGCAAGTACAATCGTACGTTTTAGAGCTAGAAATAGCAAGTTAAAATAAGG
AADACL3	GTGGTCACGGATTTCCGCTTTGG	2	GGAAAGGACGAAACACCGTGGTCACGGATTTCCGCTTGTTTTAGAGCTAGAAATAGCAAGTTAAAATAAGG
AADACL4	GTTTTGGGACGATACCCGTGAGG	2	GGAAAGGACGAAACACCGTTTTGGGACGATACCCGTGGTTTTAGAGCTAGAAATAGCAAGTTAAAATAAGG
AADAT	ACCAAAATCGATGATCTCCTTGG	3	GGAAAGGACGAAACACCGCCAAAATCGATGATCTCCTGTTTTAGAGCTAGAAATAGCAAGTTAAAATAAGG
AAED1	GCCGGCCCCGGTCACGCGGCAGG	2	GGAAAGGACGAAACACCGCCGGCCCCGGTCACGCGGCGTTTTAGAGCTAGAAATAGCAAGTTAAAATAAGG
AAGAB	GATGACTTCCCAGAATCTACAGG	2	GGAAAGGACGAAACACCGATGACTTCCCAGAATCTACGTTTTAGAGCTAGAAATAGCAAGTTAAAATAAGG
AAGAB	GCAGCTGGTGACTAACGCACAGG	3	GGAAAGGACGAAACACCGCAGCTGGTGACTAACGCACGTTTTAGAGCTAGAAATAGCAAGTTAAAATAAGG
AAK1	TTCGACTCCCGGCGAGAGCAGGG	2	GGAAAGGACGAAACACCGTCGACTCCCGGCGAGAGCAGTTTTAGAGCTAGAAATAGCAAGTTAAAATAAGG
AAMDC	GATTGGCCGAGGGATGAGTGAGG	3	GGAAAGGACGAAACACCGATTGGCCGAGGGATGAGTGGTTTTAGAGCTAGAAATAGCAAGTTAAAATAAGG
AAMP	GGAGTCCGAATCGGAAAGCGGGG	2	GGAAAGGACGAAACACCGGAGTCCGAATCGGAAAGCGGTTTTAGAGCTAGAAATAGCAAGTTAAAATAAGG
AANAT	GTTTCGCTGCCTCACCCCGGAGG	2	GGAAAGGACGAAACACCGTTTCGCTGCCTCACCCCGGGTTTTAGAGCTAGAAATAGCAAGTTAAAATAAGG
AAR2	GCACAGATCTGTCGATTCTCGGG	2	GGAAAGGACGAAACACCGCACAGATCTGTCGATTCTCGTTTTAGAGCTAGAAATAGCAAGTTAAAATAAGG
AARD	GGCTGACGCGCGCCTTCCAGTGG	2	GGAAAGGACGAAACACCGGCTGACGCGCGCCTTCCAGGTTTTAGAGCTAGAAATAGCAAGTTAAAATAAGG
AARS	GCAGTGAGATCCACTACGACCGG	2	GGAAAGGACGAAACACCGCAGTGAGATCCACTACGACGTTTTAGAGCTAGAAATAGCAAGTTAAAATAAGG
AARS2	GGCTGCGGCGGGCCATTCGAAGG	2	GGAAAGGACGAAACACCGGCTGCGGCGGGCCATTCGAGTTTTAGAGCTAGAAATAGCAAGTTAAAATAAGG
AARSD1	GTGCTGAGAGTGACTCGCCGTGG	2	GGAAAGGACGAAACACCGTGCTGAGAGTGACTCGCCGGTTTTAGAGCTAGAAATAGCAAGTTAAAATAAGG
AASDH	ACAGAAGGATCGAAGGTCAGAGG	2	GGAAAGGACGAAACACCGCAGAAGGATCGAAGGTCAGGTTTTAGAGCTAGAAATAGCAAGTTAAAATAAGG
AASDH	GAAGAGGGGAAACCTGCGATAGG	2	GGAAAGGACGAAACACCGAAGAGGGGAAACCTGCGATGTTTTAGAGCTAGAAATAGCAAGTTAAAATAAGG
AASDH	GACAGTCAGATCAAACGTCATGG	2	GGAAAGGACGAAACACCGACAGTCAGATCAAACGTCAGTTTTAGAGCTAGAAATAGCAAGTTAAAATAAGG
AASDHPPT	GGCTGCCGAGCCGAGCCGAATGG	2	GGAAAGGACGAAACACCGGCTGCCGAGCCGAGCCGAAGTTTTAGAGCTAGAAATAGCAAGTTAAAATAAGG
AASS	GAGGGAGGATGTGAACGCCTGGG	3	GGAAAGGACGAAACACCGAGGGAGGATGTGAACGCCTGTTTTAGAGCTAGAAATAGCAAGTTAAAATAAGG
AATF	GGTCCGCCTCGCTTGGTCGCGGG	2	GGAAAGGACGAAACACCGGTCCGCCTCGCTTGGTCGCGTTTTAGAGCTAGAAATAGCAAGTTAAAATAAGG
AATK	GCTGACCTGACGGTGAAGATTGG	2	GGAAAGGACGAAACACCGCTGACCTGACGGTGAAGATGTTTTAGAGCTAGAAATAGCAAGTTAAAATAAGG
AATK	GTACGCAGCCGACCTGGCGCAGG	2	GGAAAGGACGAAACACCGTACGCAGCCGACCTGGCGCGTTTTAGAGCTAGAAATAGCAAGTTAAAATAAGG
ABAT	GGGACTTCCGTCTTCATCAGAGG	2	GGAAAGGACGAAACACCGGGACTTCCGTCTTCATCAGGTTTTAGAGCTAGAAATAGCAAGTTAAAATAAGG
ABCA1	GTTTCCGTTACCCGACTCCTGGG	2	GGAAAGGACGAAACACCGTTTCCGTTACCCGACTCCTGTTTTAGAGCTAGAAATAGCAAGTTAAAATAAGG
ABCA10	GCAAATGTATGTCAATCCCCAGG	3	GGAAAGGACGAAACACCGCAAATGTATGTCAATCCCCGTTTTAGAGCTAGAAATAGCAAGTTAAAATAAGG
ABCA12	GCCAAAAGGCAACCACACCAAGG	2	GGAAAGGACGAAACACCGCCAAAAGGCAACCACACCAGTTTTAGAGCTAGAAATAGCAAGTTAAAATAAGG
ABCA13	GTTTAAAACACTCGTCTCAGAGG	2	GGAAAGGACGAAACACCGTTTAAAACACTCGTCTCAGGTTTTAGAGCTAGAAATAGCAAGTTAAAATAAGG
ABCA2	GCTCACGGCGAGCGTTCCTGGGG	2	GGAAAGGACGAAACACCGCTCACGGCGAGCGTTCCTGGTTTTAGAGCTAGAAATAGCAAGTTAAAATAAGG
ABCA2	GGATGAAGATCTCGAAGGCCAGG	2	GGAAAGGACGAAACACCGGATGAAGATCTCGAAGGCCGTTTTAGAGCTAGAAATAGCAAGTTAAAATAAGG
ABCA3	GTCCTCAAAGTCCTTCTCGGAGG	3	GGAAAGGACGAAACACCGTCCTCAAAGTCCTTCTCGGGTTTTAGAGCTAGAAATAGCAAGTTAAAATAAGG
ABCA4	GTATTGATTGACCAGGCGGAGGG	2	GGAAAGGACGAAACACCGTATTGATTGACCAGGCGGAGTTTTAGAGCTAGAAATAGCAAGTTAAAATAAGG
ABCA5	GAAATAGATACCTTTCCCCGAGG	3	GGAAAGGACGAAACACCGAAATAGATACCTTTCCCCGGTTTTAGAGCTAGAAATAGCAAGTTAAAATAAGG
ABCA6	GCCAGCATAGATTAGACCCCAGG	2	GGAAAGGACGAAACACCGCCAGCATAGATTAGACCCCGTTTTAGAGCTAGAAATAGCAAGTTAAAATAAGG
ABCA7	GTTGAAGTTGCTCAGGCGCCCGG	2	GGAAAGGACGAAACACCGTTGAAGTTGCTCAGGCGCCGTTTTAGAGCTAGAAATAGCAAGTTAAAATAAGG
ABCA8	GAGGAGGAACACGACCAGGCCGG	2	GGAAAGGACGAAACACCGAGGAGGAACACGACCAGGCGTTTTAGAGCTAGAAATAGCAAGTTAAAATAAGG
ABCA9	GCACAAATTGTCGTCCTGACTGG	2	GGAAAGGACGAAACACCGCACAAATTGTCGTCCTGACGTTTTAGAGCTAGAAATAGCAAGTTAAAATAAGG
ABCB1	TTTTCATGCTATAATGCGACAGG	3	GGAAAGGACGAAACACCGTTTCATGCTATAATGCGACGTTTTAGAGCTAGAAATAGCAAGTTAAAATAAGG
ABCB10	GCTCAGGGTACGCCAGCCCCAGG	2	GGAAAGGACGAAACACCGCTCAGGGTACGCCAGCCCCGTTTTAGAGCTAGAAATAGCAAGTTAAAATAAGG
ABCB11	GGTCATGCGCTGAATGAAAAGGG	2	GGAAAGGACGAAACACCGGTCATGCGCTGAATGAAAAGTTTTAGAGCTAGAAATAGCAAGTTAAAATAAGG
ABCB4	GTTTCGATACTCCGATTGGCAGG	2	GGAAAGGACGAAACACCGTTTCGATACTCCGATTGGCGTTTTAGAGCTAGAAATAGCAAGTTAAAATAAGG
ABCB5	ACCCAAAATGACGAATATCATGG	2	GGAAAGGACGAAACACCGCCCAAAATGACGAATATCAGTTTTAGAGCTAGAAATAGCAAGTTAAAATAAGG
ABCB5	ATGGTGGTCCCGAACAAAACAGG	1	GGAAAGGACGAAACACCGTGGTGGTCCCGAACAAAACGTTTTAGAGCTAGAAATAGCAAGTTAAAATAAGG
ABCB5	GTCTACTTTTTCGATTGGCCTGG	3	GGAAAGGACGAAACACCGTCTACTTTTTCGATTGGCCGTTTTAGAGCTAGAAATAGCAAGTTAAAATAAGG
ABCB6	GCTCGTGCCCTCGACGCGGATGG	2	GGAAAGGACGAAACACCGCTCGTGCCCTCGACGCGGAGTTTTAGAGCTAGAAATAGCAAGTTAAAATAAGG
ABCB7	GTAGGCTCGAGCGGTTCCCAAGG	2	GGAAAGGACGAAACACCGTAGGCTCGAGCGGTTCCCAGTTTTAGAGCTAGAAATAGCAAGTTAAAATAAGG
ABCB8	GACTGTGCGTGCCTTCGCCATGG	3	GGAAAGGACGAAACACCGACTGTGCGTGCCTTCGCCAGTTTTAGAGCTAGAAATAGCAAGTTAAAATAAGG
ABCB8	GGTGAAACTGCTATTGCCGGCGG	3	GGAAAGGACGAAACACCGGTGAAACTGCTATTGCCGGGTTTTAGAGCTAGAAATAGCAAGTTAAAATAAGG
ABCB9	GGTTTTGGGCCCTGTTCGTGTGG	2	GGAAAGGACGAAACACCGGTTTTGGGCCCTGTTCGTGGTTTTAGAGCTAGAAATAGCAAGTTAAAATAAGG
ABCC1	GAAGGTGATCCTCGACAGGAAGG	2	GGAAAGGACGAAACACCGAAGGTGATCCTCGACAGGAGTTTTAGAGCTAGAAATAGCAAGTTAAAATAAGG
ABCC10	GAGCACGGCGAGGAGCGCGTGGG	2	GGAAAGGACGAAACACCGAGCACGGCGAGGAGCGCGTGTTTTAGAGCTAGAAATAGCAAGTTAAAATAAGG
ABCC10	GCTACAGCACAAGGATGCGCGGG	2	GGAAAGGACGAAACACCGCTACAGCACAAGGATGCGCGTTTTAGAGCTAGAAATAGCAAGTTAAAATAAGG
ABCC11	GGAACCTGATGGCTGTGCGTTGG	2	GGAAAGGACGAAACACCGGAACCTGATGGCTGTGCGTGTTTTAGAGCTAGAAATAGCAAGTTAAAATAAGG
ABCC12	GATGAGTCATATGTCGACAATGG	2	GGAAAGGACGAAACACCGATGAGTCATATGTCGACAAGTTTTAGAGCTAGAAATAGCAAGTTAAAATAAGG
ABCC2	GCCAGGAAGGAGTACACCGTTGG	2	GGAAAGGACGAAACACCGCCAGGAAGGAGTACACCGTGTTTTAGAGCTAGAAATAGCAAGTTAAAATAAGG
ABCC3	GGAGTAAAAAAGGTCCGCCCAGG	2	GGAAAGGACGAAACACCGGAGTAAAAAAGGTCCGCCCGTTTTAGAGCTAGAAATAGCAAGTTAAAATAAGG
ABCC4	AGAAGAACACGCGTGAGCAGAGG	2	GGAAAGGACGAAACACCGGAAGAACACGCGTGAGCAGGTTTTAGAGCTAGAAATAGCAAGTTAAAATAAGG
ABCC4	GGGTGTTCTCGGGAACTCTGAGG	3	GGAAAGGACGAAACACCGGGTGTTCTCGGGAACTCTGGTTTTAGAGCTAGAAATAGCAAGTTAAAATAAGG
ABCC5	GAAACAGCAGCCCGAGCCGAGGG	2	GGAAAGGACGAAACACCGAAACAGCAGCCCGAGCCGAGTTTTAGAGCTAGAAATAGCAAGTTAAAATAAGG
ABCC5	GATCCACACAACCCTTCGCAGGG	2	GGAAAGGACGAAACACCGATCCACACAACCCTTCGCAGTTTTAGAGCTAGAAATAGCAAGTTAAAATAAGG
ABCC6	GAGGAGGCCGGAGGTCCGCAAGG	2	GGAAAGGACGAAACACCGAGGAGGCCGGAGGTCCGCAGTTTTAGAGCTAGAAATAGCAAGTTAAAATAAGG
ABCC8	GCCGCCTACCGGGTGGACCAGGG	2	GGAAAGGACGAAACACCGCCGCCTACCGGGTGGACCAGTTTTAGAGCTAGAAATAGCAAGTTAAAATAAGG
ABCC9	GCAACGAATCCCATCACGGCTGG	2	GGAAAGGACGAAACACCGCAACGAATCCCATCACGGCGTTTTAGAGCTAGAAATAGCAAGTTAAAATAAGG
ABCD1	GGGGAACACGCTGAAGCGCACGG	3	GGAAAGGACGAAACACCGGGGAACACGCTGAAGCGCAGTTTTAGAGCTAGAAATAGCAAGTTAAAATAAGG
ABCD2	TAAAATAGGTTTCATAGGCGTGG	3	GGAAAGGACGAAACACCGAAAATAGGTTTCATAGGCGGTTTTAGAGCTAGAAATAGCAAGTTAAAATAAGG
ABCD3	GACGGCGCGAAACTCCTCGCTGG	2	GGAAAGGACGAAACACCGACGGCGCGAAACTCCTCGCGTTTTAGAGCTAGAAATAGCAAGTTAAAATAAGG
ABCD4	GGGTGTAGTACGCACGGCCCCGG	2	GGAAAGGACGAAACACCGGGTGTAGTACGCACGGCCCGTTTTAGAGCTAGAAATAGCAAGTTAAAATAAGG
ABCE1	TAAACCTAAGAAATGTCGACAGG	2	GGAAAGGACGAAACACCGAAACCTAAGAAATGTCGACGTTTTAGAGCTAGAAATAGCAAGTTAAAATAAGG
ABCF2	TGATGGAAGTCGACACAGAGCGG	2	GGAAAGGACGAAACACCGGATGGAAGTCGACACAGAGGTTTTAGAGCTAGAAATAGCAAGTTAAAATAAGG
ABCF3	GGGGACAGCAAGGATGACGCGGG	3	GGAAAGGACGAAACACCGGGGACAGCAAGGATGACGCGTTTTAGAGCTAGAAATAGCAAGTTAAAATAAGG
ABCG1	GTTCACCAGCTCCAGCGCGATGG	2	GGAAAGGACGAAACACCGTTCACCAGCTCCAGCGCGAGTTTTAGAGCTAGAAATAGCAAGTTAAAATAAGG
ABCG2	GGTCATTGGAAGCTGTCGCGGGG	2	GGAAAGGACGAAACACCGGTCATTGGAAGCTGTCGCGGTTTTAGAGCTAGAAATAGCAAGTTAAAATAAGG
ABCG4	GTAGCAGGACATCTTGCGGAAGG	3	GGAAAGGACGAAACACCGTAGCAGGACATCTTGCGGAGTTTTAGAGCTAGAAATAGCAAGTTAAAATAAGG
ABCG5	GGGAGGTGTATGTGAACGGCCGG	2	GGAAAGGACGAAACACCGGGAGGTGTATGTGAACGGCGTTTTAGAGCTAGAAATAGCAAGTTAAAATAAGG
ABCG8	GCAGTGCGCTGACACCCGCGTGG	2	GGAAAGGACGAAACACCGCAGTGCGCTGACACCCGCGGTTTTAGAGCTAGAAATAGCAAGTTAAAATAAGG
ABHD1	AGACTTTCTACCCAACGCTGTGG	3	GGAAAGGACGAAACACCGGACTTTCTACCCAACGCTGGTTTTAGAGCTAGAAATAGCAAGTTAAAATAAGG
ABHD10	AGGCCACGGTGGGGACCGAAGGG	2	GGAAAGGACGAAACACCGGGCCACGGTGGGGACCGAAGTTTTAGAGCTAGAAATAGCAAGTTAAAATAAGG
ABHD11	GGGGGCCGAGTCCCTCACGCGGG	2	GGAAAGGACGAAACACCGGGGGCCGAGTCCCTCACGCGTTTTAGAGCTAGAAATAGCAAGTTAAAATAAGG
ABHD12	GCGGACCGAGCCCGTCGCCTTGG	2	GGAAAGGACGAAACACCGCGGACCGAGCCCGTCGCCTGTTTTAGAGCTAGAAATAGCAAGTTAAAATAAGG
ABHD12B	GCGGCCACGCAGCTACGGGCTGG	3	GGAAAGGACGAAACACCGCGGCCACGCAGCTACGGGCGTTTTAGAGCTAGAAATAGCAAGTTAAAATAAGG
ABHD13	TGAAAGATGGCTAATAGCCTTGG	3	GGAAAGGACGAAACACCGGAAAGATGGCTAATAGCCTGTTTTAGAGCTAGAAATAGCAAGTTAAAATAAGG
ABHD14A	GTGCGGCTGCTGGTTCCGCCTGG	3	GGAAAGGACGAAACACCGTGCGGCTGCTGGTTCCGCCGTTTTAGAGCTAGAAATAGCAAGTTAAAATAAGG
ABHD14B	GATGGACTGATCACAACCGGGGG	2	GGAAAGGACGAAACACCGATGGACTGATCACAACCGGGTTTTAGAGCTAGAAATAGCAAGTTAAAATAAGG
ABHD15	GCACGGCCAAGATGAGCGCGAGG	2	GGAAAGGACGAAACACCGCACGGCCAAGATGAGCGCGGTTTTAGAGCTAGAAATAGCAAGTTAAAATAAGG
ABHD16B	GTGCGTCATCTGCTTCGTGAAGG	2	GGAAAGGACGAAACACCGTGCGTCATCTGCTTCGTGAGTTTTAGAGCTAGAAATAGCAAGTTAAAATAAGG
ABHD17A	GACTCCAACAACCCAGCGCCTGG	2	GGAAAGGACGAAACACCGACTCCAACAACCCAGCGCCGTTTTAGAGCTAGAAATAGCAAGTTAAAATAAGG
ABHD17B	GTGATGAAAGCGGAAGCCGTTGG	3	GGAAAGGACGAAACACCGTGATGAAAGCGGAAGCCGTGTTTTAGAGCTAGAAATAGCAAGTTAAAATAAGG
ABHD17C	GGCGGCGATGCGGCTCGGGCAGG	2	GGAAAGGACGAAACACCGGCGGCGATGCGGCTCGGGCGTTTTAGAGCTAGAAATAGCAAGTTAAAATAAGG
ABHD2	GGGCGTAGTCAACGAAAGTGCGG	2	GGAAAGGACGAAACACCGGGCGTAGTCAACGAAAGTGGTTTTAGAGCTAGAAATAGCAAGTTAAAATAAGG
ABHD3	GAAACCCCAGTTAGTGACCGGGG	2	GGAAAGGACGAAACACCGAAACCCCAGTTAGTGACCGGTTTTAGAGCTAGAAATAGCAAGTTAAAATAAGG
ABHD4	GGGTGCGGTCGTTTTGCTCGGGG	2	GGAAAGGACGAAACACCGGGTGCGGTCGTTTTGCTCGGTTTTAGAGCTAGAAATAGCAAGTTAAAATAAGG
ABHD5	TAAGGTGTGATATAGACGTAGGG	2	GGAAAGGACGAAACACCGAAGGTGTGATATAGACGTAGTTTTAGAGCTAGAAATAGCAAGTTAAAATAAGG
ABHD6	ACAGGCTGGAGACATCCGATGGG	3	GGAAAGGACGAAACACCGCAGGCTGGAGACATCCGATGTTTTAGAGCTAGAAATAGCAAGTTAAAATAAGG
ABHD8	GCTTGGTCCGCTGTCAGCGCCGG	2	GGAAAGGACGAAACACCGCTTGGTCCGCTGTCAGCGCGTTTTAGAGCTAGAAATAGCAAGTTAAAATAAGG
ABI1	TTACCAGAACCTGACTCGGGTGG	2	GGAAAGGACGAAACACCGTACCAGAACCTGACTCGGGGTTTTAGAGCTAGAAATAGCAAGTTAAAATAAGG
ABI2	GGTACCACTGGAGGACGCACTGG	2	GGAAAGGACGAAACACCGGTACCACTGGAGGACGCACGTTTTAGAGCTAGAAATAGCAAGTTAAAATAAGG
ABI3	GCGGGTCGCTGACTACTGCGAGG	3	GGAAAGGACGAAACACCGCGGGTCGCTGACTACTGCGGTTTTAGAGCTAGAAATAGCAAGTTAAAATAAGG
ABI3BP	GTTCTTGGCGGTTTGGGCCGGGG	2	GGAAAGGACGAAACACCGTTCTTGGCGGTTTGGGCCGGTTTTAGAGCTAGAAATAGCAAGTTAAAATAAGG
ABL1	GGTTCATCATCATTCAACGGTGG	2	GGAAAGGACGAAACACCGGTTCATCATCATTCAACGGGTTTTAGAGCTAGAAATAGCAAGTTAAAATAAGG
ABL2	GTGAAGTTCGCTCTAAGAATGGG	2	GGAAAGGACGAAACACCGTGAAGTTCGCTCTAAGAATGTTTTAGAGCTAGAAATAGCAAGTTAAAATAAGG
ABLIM1	GATAGTGGCACGCCTATGAGCGG	2	GGAAAGGACGAAACACCGATAGTGGCACGCCTATGAGGTTTTAGAGCTAGAAATAGCAAGTTAAAATAAGG
ABLIM1	GATGAAGAACGCCGAATGTTTGG	2	GGAAAGGACGAAACACCGATGAAGAACGCCGAATGTTGTTTTAGAGCTAGAAATAGCAAGTTAAAATAAGG
ABLIM1	GTACATCCGCTGGTAGTCCAGGG	3	GGAAAGGACGAAACACCGTACATCCGCTGGTAGTCCAGTTTTAGAGCTAGAAATAGCAAGTTAAAATAAGG
ABLIM2	CTGGCTGCTTGTCGACACGCCGG	2	GGAAAGGACGAAACACCGTGGCTGCTTGTCGACACGCGTTTTAGAGCTAGAAATAGCAAGTTAAAATAAGG
ABLIM2	GGGCGGCTTCTTCGTGCGGCAGG	2	GGAAAGGACGAAACACCGGGCGGCTTCTTCGTGCGGCGTTTTAGAGCTAGAAATAGCAAGTTAAAATAAGG
ABLIM3	GCGGTAGCACTGGATGACATTGG	3	GGAAAGGACGAAACACCGCGGTAGCACTGGATGACATGTTTTAGAGCTAGAAATAGCAAGTTAAAATAAGG
ABO	GCGTGACGCTGGGGACCGGTCGG	2	GGAAAGGACGAAACACCGCGTGACGCTGGGGACCGGTGTTTTAGAGCTAGAAATAGCAAGTTAAAATAAGG
ABR	GACGGACGAGTACGACGGAGAGG	2	GGAAAGGACGAAACACCGACGGACGAGTACGACGGAGGTTTTAGAGCTAGAAATAGCAAGTTAAAATAAGG
ABR	GAGGAGGAAGAGGAGGCGATAGG	2	GGAAAGGACGAAACACCGAGGAGGAAGAGGAGGCGATGTTTTAGAGCTAGAAATAGCAAGTTAAAATAAGG
ABR	GATCTTCACACCGAAGACGCCGG	3	GGAAAGGACGAAACACCGATCTTCACACCGAAGACGCGTTTTAGAGCTAGAAATAGCAAGTTAAAATAAGG
ABR	GCTCTACAAGCCCATTGACCGGG	2	GGAAAGGACGAAACACCGCTCTACAAGCCCATTGACCGTTTTAGAGCTAGAAATAGCAAGTTAAAATAAGG
ABR	GTTAATGTAGATCTCTTCGCTGG	2	GGAAAGGACGAAACACCGTTAATGTAGATCTCTTCGCGTTTTAGAGCTAGAAATAGCAAGTTAAAATAAGG
ABRA	GGCTGTGCGTATCTTCCGGAGGG	3	GGAAAGGACGAAACACCGGCTGTGCGTATCTTCCGGAGTTTTAGAGCTAGAAATAGCAAGTTAAAATAAGG
ABRACL	GGAAAGTTAAGCGTGAAATTTGG	0	GGAAAGGACGAAACACCGGAAAGTTAAGCGTGAAATTGTTTTAGAGCTAGAAATAGCAAGTTAAAATAAGG
ABT1	GAGAAGGTTGCGGACGTGCAGGG	2	GGAAAGGACGAAACACCGAGAAGGTTGCGGACGTGCAGTTTTAGAGCTAGAAATAGCAAGTTAAAATAAGG
ABTB1	GCAGCTGGCGAACAGGTCGCTGG	2	GGAAAGGACGAAACACCGCAGCTGGCGAACAGGTCGCGTTTTAGAGCTAGAAATAGCAAGTTAAAATAAGG
ABTB1	TGTGAGTGACTGTGAGCGCCTGG	2	GGAAAGGACGAAACACCGGTGAGTGACTGTGAGCGCCGTTTTAGAGCTAGAAATAGCAAGTTAAAATAAGG
ABTB2	GGCCCCATACCCGGAGTCCAAGG	2	GGAAAGGACGAAACACCGGCCCCATACCCGGAGTCCAGTTTTAGAGCTAGAAATAGCAAGTTAAAATAAGG
ACAA1	GACTGCCGAGAGAAGCTCGTCGG	2	GGAAAGGACGAAACACCGACTGCCGAGAGAAGCTCGTGTTTTAGAGCTAGAAATAGCAAGTTAAAATAAGG
ACAA2	GCTGCTAAGCGAACGCCCTTTGG	1	GGAAAGGACGAAACACCGCTGCTAAGCGAACGCCCTTGTTTTAGAGCTAGAAATAGCAAGTTAAAATAAGG
ACACA	GCAGAATTTGTTACTCGCTTTGG	2	GGAAAGGACGAAACACCGCAGAATTTGTTACTCGCTTGTTTTAGAGCTAGAAATAGCAAGTTAAAATAAGG
ACACA	GGGATCTCTAGCCTACAGGATGG	3	GGAAAGGACGAAACACCGGGATCTCTAGCCTACAGGAGTTTTAGAGCTAGAAATAGCAAGTTAAAATAAGG
ACACB	GGGGGATCGGGTCATCGAGAAGG	2	GGAAAGGACGAAACACCGGGGGATCGGGTCATCGAGAGTTTTAGAGCTAGAAATAGCAAGTTAAAATAAGG
ACAD10	GAAGTCCCCGTGCACCACTGTGG	2	GGAAAGGACGAAACACCGAAGTCCCCGTGCACCACTGGTTTTAGAGCTAGAAATAGCAAGTTAAAATAAGG
ACAD11	TCGGACTCGCCAGTAGCACCTGG	2	GGAAAGGACGAAACACCGCGGACTCGCCAGTAGCACCGTTTTAGAGCTAGAAATAGCAAGTTAAAATAAGG
ACAD8	GACGAGGACCCGGAGACCGCCGG	2	GGAAAGGACGAAACACCGACGAGGACCCGGAGACCGCGTTTTAGAGCTAGAAATAGCAAGTTAAAATAAGG
ACAD9	GGCTGGTGCGCAGTAGCCGCCGG	3	GGAAAGGACGAAACACCGGCTGGTGCGCAGTAGCCGCGTTTTAGAGCTAGAAATAGCAAGTTAAAATAAGG
ACADL	GGGTCCCTACGCGTCCTGGGCGG	2	GGAAAGGACGAAACACCGGGTCCCTACGCGTCCTGGGGTTTTAGAGCTAGAAATAGCAAGTTAAAATAAGG
ACADM	AGCCTTTACTGGATTCATTGTGG	2	GGAAAGGACGAAACACCGGCCTTTACTGGATTCATTGGTTTTAGAGCTAGAAATAGCAAGTTAAAATAAGG
ACADM	CGGGGTTCGGGCGATGCTGCAGG	2	GGAAAGGACGAAACACCGGGGGTTCGGGCGATGCTGCGTTTTAGAGCTAGAAATAGCAAGTTAAAATAAGG
ACADM	GGGGTTCGGGCGATGCTGCAGGG	2	GGAAAGGACGAAACACCGGGGTTCGGGCGATGCTGCAGTTTTAGAGCTAGAAATAGCAAGTTAAAATAAGG
ACADS	GACACTCATGATGACTCCGGTGG	2	GGAAAGGACGAAACACCGACACTCATGATGACTCCGGGTTTTAGAGCTAGAAATAGCAAGTTAAAATAAGG
ACADSB	CTGGCAGTGCGGTTGCTGCGCGG	2	GGAAAGGACGAAACACCGTGGCAGTGCGGTTGCTGCGGTTTTAGAGCTAGAAATAGCAAGTTAAAATAAGG
ACADVL	GCCCGGCGGCCCTATGCCGGGGG	3	GGAAAGGACGAAACACCGCCCGGCGGCCCTATGCCGGGTTTTAGAGCTAGAAATAGCAAGTTAAAATAAGG
ACADVL	GGATGGCCGCGAGCTTGGGGCGG	2	GGAAAGGACGAAACACCGGATGGCCGCGAGCTTGGGGGTTTTAGAGCTAGAAATAGCAAGTTAAAATAAGG
ACADVL	GGTGGAGGAGACCACTTGGCAGG	2	GGAAAGGACGAAACACCGGTGGAGGAGACCACTTGGCGTTTTAGAGCTAGAAATAGCAAGTTAAAATAAGG
ACAN	GACCCTCAGCGGGGACGGTTGGG	2	GGAAAGGACGAAACACCGACCCTCAGCGGGGACGGTTGTTTTAGAGCTAGAAATAGCAAGTTAAAATAAGG
ACAP1	GTCACAAATGCCGACAACGAAGG	2	GGAAAGGACGAAACACCGTCACAAATGCCGACAACGAGTTTTAGAGCTAGAAATAGCAAGTTAAAATAAGG
ACAP2	GCAGCTTTTCGGAATCTGCCTGG	3	GGAAAGGACGAAACACCGCAGCTTTTCGGAATCTGCCGTTTTAGAGCTAGAAATAGCAAGTTAAAATAAGG
ACAP3	GCTGGTGATCGACTCTGCGGTGG	2	GGAAAGGACGAAACACCGCTGGTGATCGACTCTGCGGGTTTTAGAGCTAGAAATAGCAAGTTAAAATAAGG
ACAT1	GAGGATCAACACCATATGGTGGG	3	GGAAAGGACGAAACACCGAGGATCAACACCATATGGTGTTTTAGAGCTAGAAATAGCAAGTTAAAATAAGG
ACAT2	GCCGCCGAGACGATGACCACAGG	2	GGAAAGGACGAAACACCGCCGCCGAGACGATGACCACGTTTTAGAGCTAGAAATAGCAAGTTAAAATAAGG
ACBD3	GGGCCGCGACCGGATCCAGGTGG	2	GGAAAGGACGAAACACCGGGCCGCGACCGGATCCAGGGTTTTAGAGCTAGAAATAGCAAGTTAAAATAAGG
ACBD4	ACCCCATTGGACGATATAAGTGG	2	GGAAAGGACGAAACACCGCCCCATTGGACGATATAAGGTTTTAGAGCTAGAAATAGCAAGTTAAAATAAGG
ACBD5	CTCAAACCTAGTCTCGTGCACGG	2	GGAAAGGACGAAACACCGTCAAACCTAGTCTCGTGCAGTTTTAGAGCTAGAAATAGCAAGTTAAAATAAGG
ACBD5	GATTCCCGCCGACAGACCTTGGG	2	GGAAAGGACGAAACACCGATTCCCGCCGACAGACCTTGTTTTAGAGCTAGAAATAGCAAGTTAAAATAAGG
ACBD6	CAGCTCTCCACCGCTGTCGCCGG	2	GGAAAGGACGAAACACCGAGCTCTCCACCGCTGTCGCGTTTTAGAGCTAGAAATAGCAAGTTAAAATAAGG
ACCS	GTGTGATAGCGCCATAGTAAGGG	2	GGAAAGGACGAAACACCGTGTGATAGCGCCATAGTAAGTTTTAGAGCTAGAAATAGCAAGTTAAAATAAGG
ACCSL	GCATATTAAGCGACTCAGAAGGG	2	GGAAAGGACGAAACACCGCATATTAAGCGACTCAGAAGTTTTAGAGCTAGAAATAGCAAGTTAAAATAAGG
ACD	GGAGGCTGGTCCTACGGCCCTGG	2	GGAAAGGACGAAACACCGGAGGCTGGTCCTACGGCCCGTTTTAGAGCTAGAAATAGCAAGTTAAAATAAGG
ACE	GCAGCCCGGGGTCCAACGCCAGG	2	GGAAAGGACGAAACACCGCAGCCCGGGGTCCAACGCCGTTTTAGAGCTAGAAATAGCAAGTTAAAATAAGG
ACE	GGTGTGGAACGAGTATGCCGAGG	3	GGAAAGGACGAAACACCGGTGTGGAACGAGTATGCCGGTTTTAGAGCTAGAAATAGCAAGTTAAAATAAGG
ACE2	GATGGCTATGACTACAGCCGCGG	2	GGAAAGGACGAAACACCGATGGCTATGACTACAGCCGGTTTTAGAGCTAGAAATAGCAAGTTAAAATAAGG
ACER1	GTCCACCTCGGAGCTCTGATAGG	2	GGAAAGGACGAAACACCGTCCACCTCGGAGCTCTGATGTTTTAGAGCTAGAAATAGCAAGTTAAAATAAGG
ACER2	GTCTGCGGTTACGACGTGCCTGG	2	GGAAAGGACGAAACACCGTCTGCGGTTACGACGTGCCGTTTTAGAGCTAGAAATAGCAAGTTAAAATAAGG
ACER3	CAGTCCAGCGTGGAGGTCGTGGG	2	GGAAAGGACGAAACACCGAGTCCAGCGTGGAGGTCGTGTTTTAGAGCTAGAAATAGCAAGTTAAAATAAGG
ACHE	GTGTCCATGAACTACCGGGTGGG	2	GGAAAGGACGAAACACCGTGTCCATGAACTACCGGGTGTTTTAGAGCTAGAAATAGCAAGTTAAAATAAGG
ACIN1	CTTCAACACTGCCCTCCGGGCGG	2	GGAAAGGACGAAACACCGTTCAACACTGCCCTCCGGGGTTTTAGAGCTAGAAATAGCAAGTTAAAATAAGG
ACIN1	GAGTTCTGAGTGGTAATCGAGGG	3	GGAAAGGACGAAACACCGAGTTCTGAGTGGTAATCGAGTTTTAGAGCTAGAAATAGCAAGTTAAAATAAGG
ACKR1	TTTTCAGACCTCTCTTCCGCTGG	2	GGAAAGGACGAAACACCGTTTCAGACCTCTCTTCCGCGTTTTAGAGCTAGAAATAGCAAGTTAAAATAAGG
ACKR2	TCGGCATCCTCAGTGGCGAGTGG	2	GGAAAGGACGAAACACCGCGGCATCCTCAGTGGCGAGGTTTTAGAGCTAGAAATAGCAAGTTAAAATAAGG
ACKR3	GACAACCCACAGGTCGGCAATGG	2	GGAAAGGACGAAACACCGACAACCCACAGGTCGGCAAGTTTTAGAGCTAGAAATAGCAAGTTAAAATAAGG
ACKR4	CTCACAATAGTTTTCGTCATTGG	0	GGAAAGGACGAAACACCGTCACAATAGTTTTCGTCATGTTTTAGAGCTAGAAATAGCAAGTTAAAATAAGG
ACLY	GACCAGCTGATCAAACGTCGTGG	2	GGAAAGGACGAAACACCGACCAGCTGATCAAACGTCGGTTTTAGAGCTAGAAATAGCAAGTTAAAATAAGG
ACMSD	GTGGGTGCCAATTTGGACCCCGG	2	GGAAAGGACGAAACACCGTGGGTGCCAATTTGGACCCGTTTTAGAGCTAGAAATAGCAAGTTAAAATAAGG
ACN9	GCCCAGGGATTTGAGGTCCGGGG	2	GGAAAGGACGAAACACCGCCCAGGGATTTGAGGTCCGGTTTTAGAGCTAGAAATAGCAAGTTAAAATAAGG
ACO1	GGCAAATTTGTCGAGTTCTTCGG	2	GGAAAGGACGAAACACCGGCAAATTTGTCGAGTTCTTGTTTTAGAGCTAGAAATAGCAAGTTAAAATAAGG
ACO2	GTACCTGAGCAAGACCGGCCGGG	2	GGAAAGGACGAAACACCGTACCTGAGCAAGACCGGCCGTTTTAGAGCTAGAAATAGCAAGTTAAAATAAGG
ACOT1	CGCTACCGCGCCGACACCCTTGG	2	GGAAAGGACGAAACACCGGCTACCGCGCCGACACCCTGTTTTAGAGCTAGAAATAGCAAGTTAAAATAAGG
ACOT11	GGAAGTCAGCCTTACGTGCGGGG	2	GGAAAGGACGAAACACCGGAAGTCAGCCTTACGTGCGGTTTTAGAGCTAGAAATAGCAAGTTAAAATAAGG
ACOT12	CGTGCGCCGGCTGGATGGCTTGG	2	GGAAAGGACGAAACACCGGTGCGCCGGCTGGATGGCTGTTTTAGAGCTAGAAATAGCAAGTTAAAATAAGG
ACOT13	TGGCTCTGCTATGCACGGAAAGG	2	GGAAAGGACGAAACACCGGGCTCTGCTATGCACGGAAGTTTTAGAGCTAGAAATAGCAAGTTAAAATAAGG
ACOT2	GAGCGTCCCGGCTGTACCAATGG	2	GGAAAGGACGAAACACCGAGCGTCCCGGCTGTACCAAGTTTTAGAGCTAGAAATAGCAAGTTAAAATAAGG
ACOT4	GGCTGGCTCGATATTCCAAGAGG	2	GGAAAGGACGAAACACCGGCTGGCTCGATATTCCAAGGTTTTAGAGCTAGAAATAGCAAGTTAAAATAAGG
ACOT6	ACAGGCATTGATAAGTACAGTGG	2	GGAAAGGACGAAACACCGCAGGCATTGATAAGTACAGGTTTTAGAGCTAGAAATAGCAAGTTAAAATAAGG
ACOT7	GCTGCGGCGGCGGATGCGGCGGG	3	GGAAAGGACGAAACACCGCTGCGGCGGCGGATGCGGCGTTTTAGAGCTAGAAATAGCAAGTTAAAATAAGG
ACOT7	GTGGCCGGCAATGTCCACGGGGG	2	GGAAAGGACGAAACACCGTGGCCGGCAATGTCCACGGGTTTTAGAGCTAGAAATAGCAAGTTAAAATAAGG
ACOT8	GCGACCGCGGCGATCCCCCTGGG	2	GGAAAGGACGAAACACCGCGACCGCGGCGATCCCCCTGTTTTAGAGCTAGAAATAGCAAGTTAAAATAAGG
ACOT9	GTTCAGTGGCCATGTTAGCTGGG	2	GGAAAGGACGAAACACCGTTCAGTGGCCATGTTAGCTGTTTTAGAGCTAGAAATAGCAAGTTAAAATAAGG
ACOX1	GGCGGCGCCGGGTTTTCTCGGGG	2	GGAAAGGACGAAACACCGGCGGCGCCGGGTTTTCTCGGTTTTAGAGCTAGAAATAGCAAGTTAAAATAAGG
ACOX1	GTTTGTGGGCGCATACATGAAGG	2	GGAAAGGACGAAACACCGTTTGTGGGCGCATACATGAGTTTTAGAGCTAGAAATAGCAAGTTAAAATAAGG
ACOX2	GAGTCTTCGTGAGAGCCCTCAGG	2	GGAAAGGACGAAACACCGAGTCTTCGTGAGAGCCCTCGTTTTAGAGCTAGAAATAGCAAGTTAAAATAAGG
ACOX3	GAGCTGGCGCTGTTCACGGAAGG	2	GGAAAGGACGAAACACCGAGCTGGCGCTGTTCACGGAGTTTTAGAGCTAGAAATAGCAAGTTAAAATAAGG
ACOXL	GGATGTTTGCAATGACCGAGAGG	2	GGAAAGGACGAAACACCGGATGTTTGCAATGACCGAGGTTTTAGAGCTAGAAATAGCAAGTTAAAATAAGG
ACP1	GCAACTTCCGGGTATGAGATAGG	3	GGAAAGGACGAAACACCGCAACTTCCGGGTATGAGATGTTTTAGAGCTAGAAATAGCAAGTTAAAATAAGG
ACP1	GCTGTTTCTGACTGGAACGTGGG	1	GGAAAGGACGAAACACCGCTGTTTCTGACTGGAACGTGTTTTAGAGCTAGAAATAGCAAGTTAAAATAAGG
ACP2	GCCGTGATAGCGCTGCCGCAGGG	2	GGAAAGGACGAAACACCGCCGTGATAGCGCTGCCGCAGTTTTAGAGCTAGAAATAGCAAGTTAAAATAAGG
ACP5	GCCCTGCGCTTTGTAGCCGTGGG	3	GGAAAGGACGAAACACCGCCCTGCGCTTTGTAGCCGTGTTTTAGAGCTAGAAATAGCAAGTTAAAATAAGG
ACP6	GTGCAGGTCGTGTTTCGACACGG	2	GGAAAGGACGAAACACCGTGCAGGTCGTGTTTCGACAGTTTTAGAGCTAGAAATAGCAAGTTAAAATAAGG
ACPP	ACTCCTTGGCTAGTACACTTCGG	3	GGAAAGGACGAAACACCGCTCCTTGGCTAGTACACTTGTTTTAGAGCTAGAAATAGCAAGTTAAAATAAGG
ACPT	GAACTTCACGGGACTGTCGCTGG	2	GGAAAGGACGAAACACCGAACTTCACGGGACTGTCGCGTTTTAGAGCTAGAAATAGCAAGTTAAAATAAGG
ACR	GCTGGTCTTGGCAGTGTCCGTGG	2	GGAAAGGACGAAACACCGCTGGTCTTGGCAGTGTCCGGTTTTAGAGCTAGAAATAGCAAGTTAAAATAAGG
ACRBP	GGAGGCCTGAGTCGAATCCTGGG	2	GGAAAGGACGAAACACCGGAGGCCTGAGTCGAATCCTGTTTTAGAGCTAGAAATAGCAAGTTAAAATAAGG
ACRC	GCCCCGCTTGCAAGAGCCGGAGG	2	GGAAAGGACGAAACACCGCCCCGCTTGCAAGAGCCGGGTTTTAGAGCTAGAAATAGCAAGTTAAAATAAGG
ACRV1	CCTGACTCAAGCTCACTCAAAGG	2	GGAAAGGACGAAACACCGCTGACTCAAGCTCACTCAAGTTTTAGAGCTAGAAATAGCAAGTTAAAATAAGG
ACRV1	GCTGAAGGTGAGCATACTGTAGG	2	GGAAAGGACGAAACACCGCTGAAGGTGAGCATACTGTGTTTTAGAGCTAGAAATAGCAAGTTAAAATAAGG
ACSBG1	GGAGGCGCTGTGGACGACTCGGG	2	GGAAAGGACGAAACACCGGAGGCGCTGTGGACGACTCGTTTTAGAGCTAGAAATAGCAAGTTAAAATAAGG
ACSBG2	GACAGACAAGCATGAGACGGTGG	2	GGAAAGGACGAAACACCGACAGACAAGCATGAGACGGGTTTTAGAGCTAGAAATAGCAAGTTAAAATAAGG
ACSBG2	GTACTATGAGGCTTGTCGGAAGG	2	GGAAAGGACGAAACACCGTACTATGAGGCTTGTCGGAGTTTTAGAGCTAGAAATAGCAAGTTAAAATAAGG
ACSF2	GAATGTCCACGAACATCGTGGGG	2	GGAAAGGACGAAACACCGAATGTCCACGAACATCGTGGTTTTAGAGCTAGAAATAGCAAGTTAAAATAAGG
ACSF2	GACCATGCGATCCACCTCTCTGG	2	GGAAAGGACGAAACACCGACCATGCGATCCACCTCTCGTTTTAGAGCTAGAAATAGCAAGTTAAAATAAGG
ACSF3	GCAGGCGCACGGCAGTGGTCAGG	2	GGAAAGGACGAAACACCGCAGGCGCACGGCAGTGGTCGTTTTAGAGCTAGAAATAGCAAGTTAAAATAAGG
ACSF3	GGCATCGTTAGCGCATAGGAAGG	2	GGAAAGGACGAAACACCGGCATCGTTAGCGCATAGGAGTTTTAGAGCTAGAAATAGCAAGTTAAAATAAGG
ACSL1	AAGCCCATAAGCGTGTTGGTCGG	2	GGAAAGGACGAAACACCGAGCCCATAAGCGTGTTGGTGTTTTAGAGCTAGAAATAGCAAGTTAAAATAAGG
ACSL1	AGTCACCAGCATGAAGGCGATGG	3	GGAAAGGACGAAACACCGGTCACCAGCATGAAGGCGAGTTTTAGAGCTAGAAATAGCAAGTTAAAATAAGG
ACSL1	GCAGAATTGTCGGAGTGCATAGG	2	GGAAAGGACGAAACACCGCAGAATTGTCGGAGTGCATGTTTTAGAGCTAGAAATAGCAAGTTAAAATAAGG
ACSL3	TGATGATGTGCCGCAGGCGTGGG	2	GGAAAGGACGAAACACCGGATGATGTGCCGCAGGCGTGTTTTAGAGCTAGAAATAGCAAGTTAAAATAAGG
ACSL4	CTGTGCTGCAATCATCCATTCGG	2	GGAAAGGACGAAACACCGTGTGCTGCAATCATCCATTGTTTTAGAGCTAGAAATAGCAAGTTAAAATAAGG
ACSL5	GGCTTGTTACACGTACTCTATGG	3	GGAAAGGACGAAACACCGGCTTGTTACACGTACTCTAGTTTTAGAGCTAGAAATAGCAAGTTAAAATAAGG
ACSL6	GGCCACCACCCTCGTGAGTATGG	2	GGAAAGGACGAAACACCGGCCACCACCCTCGTGAGTAGTTTTAGAGCTAGAAATAGCAAGTTAAAATAAGG
ACSL6	GGGGCACGGCGATCTGTGATTGG	2	GGAAAGGACGAAACACCGGGGCACGGCGATCTGTGATGTTTTAGAGCTAGAAATAGCAAGTTAAAATAAGG
ACSM1	GAAGACGTTGGCTACACGGCGGG	2	GGAAAGGACGAAACACCGAAGACGTTGGCTACACGGCGTTTTAGAGCTAGAAATAGCAAGTTAAAATAAGG
ACSM2A	GCGTGGGGATCGTGTGGCAGTGG	2	GGAAAGGACGAAACACCGCGTGGGGATCGTGTGGCAGGTTTTAGAGCTAGAAATAGCAAGTTAAAATAAGG
ACSM2B	TGTCTGAGAAAAGCTGCGATGGG	2	GGAAAGGACGAAACACCGGTCTGAGAAAAGCTGCGATGTTTTAGAGCTAGAAATAGCAAGTTAAAATAAGG
ACSM3	GGAATACCTCAGATACGGGCTGG	3	GGAAAGGACGAAACACCGGAATACCTCAGATACGGGCGTTTTAGAGCTAGAAATAGCAAGTTAAAATAAGG
ACSM3	TGCTAGGCGCTGAAAACACTTGG	2	GGAAAGGACGAAACACCGGCTAGGCGCTGAAAACACTGTTTTAGAGCTAGAAATAGCAAGTTAAAATAAGG
ACSM4	GGTGATCTTTGTGTAAGCGCCGG	3	GGAAAGGACGAAACACCGGTGATCTTTGTGTAAGCGCGTTTTAGAGCTAGAAATAGCAAGTTAAAATAAGG
ACSM5	GCCACCACTCCGGGAGCCGTGGG	2	GGAAAGGACGAAACACCGCCACCACTCCGGGAGCCGTGTTTTAGAGCTAGAAATAGCAAGTTAAAATAAGG
ACSS1	GCTGTGTGGCCGACATCGGTTGG	2	GGAAAGGACGAAACACCGCTGTGTGGCCGACATCGGTGTTTTAGAGCTAGAAATAGCAAGTTAAAATAAGG
ACSS1	GTATCCCGCGCTGAGTGCACAGG	2	GGAAAGGACGAAACACCGTATCCCGCGCTGAGTGCACGTTTTAGAGCTAGAAATAGCAAGTTAAAATAAGG
ACSS2	GCCCGAGTGGTGTGATGCCGAGG	2	GGAAAGGACGAAACACCGCCCGAGTGGTGTGATGCCGGTTTTAGAGCTAGAAATAGCAAGTTAAAATAAGG
ACSS3	GTTCTCCAGCGTTTTGGTCCAGG	2	GGAAAGGACGAAACACCGTTCTCCAGCGTTTTGGTCCGTTTTAGAGCTAGAAATAGCAAGTTAAAATAAGG
ACTA1	GCCATTGTCGCACACGAGGGCGG	2	GGAAAGGACGAAACACCGCCATTGTCGCACACGAGGGGTTTTAGAGCTAGAAATAGCAAGTTAAAATAAGG
ACTA2	GCATCCCACCCTGCTCACGGAGG	2	GGAAAGGACGAAACACCGCATCCCACCCTGCTCACGGGTTTTAGAGCTAGAAATAGCAAGTTAAAATAAGG
ACTB	TGGATAGCAACGTACATGGCTGG	2	GGAAAGGACGAAACACCGGGATAGCAACGTACATGGCGTTTTAGAGCTAGAAATAGCAAGTTAAAATAAGG
ACTBL2	GCCTCATGCCATTCTACGCCTGG	2	GGAAAGGACGAAACACCGCCTCATGCCATTCTACGCCGTTTTAGAGCTAGAAATAGCAAGTTAAAATAAGG
ACTC1	GCCGTTGTCGCACACCAGGGCGG	2	GGAAAGGACGAAACACCGCCGTTGTCGCACACCAGGGGTTTTAGAGCTAGAAATAGCAAGTTAAAATAAGG
ACTG1	CCGTGTTTCCTTCCATCGTCGGG	2	GGAAAGGACGAAACACCGCGTGTTTCCTTCCATCGTCGTTTTAGAGCTAGAAATAGCAAGTTAAAATAAGG
ACTG2	GAATGGCGACGTACATGGCAGGG	2	GGAAAGGACGAAACACCGAATGGCGACGTACATGGCAGTTTTAGAGCTAGAAATAGCAAGTTAAAATAAGG
ACTL10	GGCCAGCCCGCTGAACGCGCCGG	3	GGAAAGGACGAAACACCGGCCAGCCCGCTGAACGCGCGTTTTAGAGCTAGAAATAGCAAGTTAAAATAAGG
ACTL6A	ATGAGCGGCGGCGTGTACGGGGG	2	GGAAAGGACGAAACACCGTGAGCGGCGGCGTGTACGGGTTTTAGAGCTAGAAATAGCAAGTTAAAATAAGG
ACTL6A	TAATGCTCTGCGTGTTCCGAGGG	2	GGAAAGGACGAAACACCGAATGCTCTGCGTGTTCCGAGTTTTAGAGCTAGAAATAGCAAGTTAAAATAAGG
ACTL6B	GGCTCCTTCTCAGTCCGCGCTGG	2	GGAAAGGACGAAACACCGGCTCCTTCTCAGTCCGCGCGTTTTAGAGCTAGAAATAGCAAGTTAAAATAAGG
ACTL7A	GGACCACGTAGGACACGCCATGG	2	GGAAAGGACGAAACACCGGACCACGTAGGACACGCCAGTTTTAGAGCTAGAAATAGCAAGTTAAAATAAGG
ACTL7B	GCTGAAGCACGGCATCGTGGTGG	2	GGAAAGGACGAAACACCGCTGAAGCACGGCATCGTGGGTTTTAGAGCTAGAAATAGCAAGTTAAAATAAGG
ACTL8	GGGAGGGTGTGCAGTACCTCTGG	2	GGAAAGGACGAAACACCGGGAGGGTGTGCAGTACCTCGTTTTAGAGCTAGAAATAGCAAGTTAAAATAAGG
ACTL9	GGCCAGCCCCACCTACACCGTGG	3	GGAAAGGACGAAACACCGGCCAGCCCCACCTACACCGGTTTTAGAGCTAGAAATAGCAAGTTAAAATAAGG
ACTN1	GATGGCTTTCTCATCCGGTCGGG	2	GGAAAGGACGAAACACCGATGGCTTTCTCATCCGGTCGTTTTAGAGCTAGAAATAGCAAGTTAAAATAAGG
ACTN2	GCTCCGCGCCCGCAAAAGCGTGG	3	GGAAAGGACGAAACACCGCTCCGCGCCCGCAAAAGCGGTTTTAGAGCTAGAAATAGCAAGTTAAAATAAGG
ACTN2	GTGCTTCTCAGCGATTTCCATGG	3	GGAAAGGACGAAACACCGTGCTTCTCAGCGATTTCCAGTTTTAGAGCTAGAAATAGCAAGTTAAAATAAGG
ACTN3	GCCGATAATAATAGTGGCCGCGG	2	GGAAAGGACGAAACACCGCCGATAATAATAGTGGCCGGTTTTAGAGCTAGAAATAGCAAGTTAAAATAAGG
ACTN3	GTCCAGGGCCTTGTTAACGTTGG	3	GGAAAGGACGAAACACCGTCCAGGGCCTTGTTAACGTGTTTTAGAGCTAGAAATAGCAAGTTAAAATAAGG
ACTN4	GCGAACCAGTCGTACCAGTACGG	2	GGAAAGGACGAAACACCGCGAACCAGTCGTACCAGTAGTTTTAGAGCTAGAAATAGCAAGTTAAAATAAGG
ACTR10	GACGGCGGTCGTGATCGACCTGG	2	GGAAAGGACGAAACACCGACGGCGGTCGTGATCGACCGTTTTAGAGCTAGAAATAGCAAGTTAAAATAAGG
ACTR1A	GCTTTCAATCCGCTATCCCATGG	3	GGAAAGGACGAAACACCGCTTTCAATCCGCTATCCCAGTTTTAGAGCTAGAAATAGCAAGTTAAAATAAGG
ACTR1B	GCTGACCATCCGCTACCCCATGG	3	GGAAAGGACGAAACACCGCTGACCATCCGCTACCCCAGTTTTAGAGCTAGAAATAGCAAGTTAAAATAAGG
ACTR2	GTGGTGTGCGACAACGGCACCGG	2	GGAAAGGACGAAACACCGTGGTGTGCGACAACGGCACGTTTTAGAGCTAGAAATAGCAAGTTAAAATAAGG
ACTR3	GTTATATCTCGTCCTGCGATTGG	2	GGAAAGGACGAAACACCGTTATATCTCGTCCTGCGATGTTTTAGAGCTAGAAATAGCAAGTTAAAATAAGG
ACTR3B	AGGTAGTTGACCAAGCTCAAAGG	2	GGAAAGGACGAAACACCGGGTAGTTGACCAAGCTCAAGTTTTAGAGCTAGAAATAGCAAGTTAAAATAAGG
ACTR3C	TGGGTGAACGTACATTAACGGGG	2	GGAAAGGACGAAACACCGGGGTGAACGTACATTAACGGTTTTAGAGCTAGAAATAGCAAGTTAAAATAAGG
ACTR5	GCACTGGGTCCGGTGCGGCACGG	2	GGAAAGGACGAAACACCGCACTGGGTCCGGTGCGGCAGTTTTAGAGCTAGAAATAGCAAGTTAAAATAAGG
ACTR6	AGCTCCATTATCCAGCACTAAGG	2	GGAAAGGACGAAACACCGGCTCCATTATCCAGCACTAGTTTTAGAGCTAGAAATAGCAAGTTAAAATAAGG
ACTR8	GGGTGATACGGAGAACGGAAAGG	3	GGAAAGGACGAAACACCGGGTGATACGGAGAACGGAAGTTTTAGAGCTAGAAATAGCAAGTTAAAATAAGG
ACTRT1	GAGGGCTCGGTCATAAGTACAGG	2	GGAAAGGACGAAACACCGAGGGCTCGGTCATAAGTACGTTTTAGAGCTAGAAATAGCAAGTTAAAATAAGG
ACTRT2	GAGGGCTCCGTTGCAAGCAGGGG	2	GGAAAGGACGAAACACCGAGGGCTCCGTTGCAAGCAGGTTTTAGAGCTAGAAATAGCAAGTTAAAATAAGG
ACTRT3	GGCGGGCTAGAACTCTGCGTGGG	2	GGAAAGGACGAAACACCGGCGGGCTAGAACTCTGCGTGTTTTAGAGCTAGAAATAGCAAGTTAAAATAAGG
ACVR1	GTGGAGTATGGCACTATCGAAGG	2	GGAAAGGACGAAACACCGTGGAGTATGGCACTATCGAGTTTTAGAGCTAGAAATAGCAAGTTAAAATAAGG
ACVR1B	ATCCTGGAGCGTCTTGTCTTTGG	3	GGAAAGGACGAAACACCGTCCTGGAGCGTCTTGTCTTGTTTTAGAGCTAGAAATAGCAAGTTAAAATAAGG
ACVR1C	GGCTCTCCTGCTGCTCGCAGCGG	2	GGAAAGGACGAAACACCGGCTCTCCTGCTGCTCGCAGGTTTTAGAGCTAGAAATAGCAAGTTAAAATAAGG
ACVR1C	TCAGCATCGCAGCTATGGACAGG	3	GGAAAGGACGAAACACCGCAGCATCGCAGCTATGGACGTTTTAGAGCTAGAAATAGCAAGTTAAAATAAGG
ACVR2A	TGCCACTTATGTTAATTGCGGGG	3	GGAAAGGACGAAACACCGGCCACTTATGTTAATTGCGGTTTTAGAGCTAGAAATAGCAAGTTAAAATAAGG
ACVR2B	GCGCTCCAGGCCGCTCTGGTTGG	2	GGAAAGGACGAAACACCGCGCTCCAGGCCGCTCTGGTGTTTTAGAGCTAGAAATAGCAAGTTAAAATAAGG
ACVRL1	GTAGTGGTTGACGAACTCGGTGG	3	GGAAAGGACGAAACACCGTAGTGGTTGACGAACTCGGGTTTTAGAGCTAGAAATAGCAAGTTAAAATAAGG
ACY1	GGCGGAAGAGCGTCACCGATGGG	2	GGAAAGGACGAAACACCGGCGGAAGAGCGTCACCGATGTTTTAGAGCTAGAAATAGCAAGTTAAAATAAGG
ACY3	GGAGGACTTCGCGATTAAGCAGG	2	GGAAAGGACGAAACACCGGAGGACTTCGCGATTAAGCGTTTTAGAGCTAGAAATAGCAAGTTAAAATAAGG
ACYP1	AAAGCTGGGATTGGTAGGCTGGG	2	GGAAAGGACGAAACACCGAAGCTGGGATTGGTAGGCTGTTTTAGAGCTAGAAATAGCAAGTTAAAATAAGG
ACYP1	GTTTTTCCGTAAGCATACTCAGG	2	GGAAAGGACGAAACACCGTTTTTCCGTAAGCATACTCGTTTTAGAGCTAGAAATAGCAAGTTAAAATAAGG
ACYP2	TCGGGGCGCAGCGACTGCGGCGG	2	GGAAAGGACGAAACACCGCGGGGCGCAGCGACTGCGGGTTTTAGAGCTAGAAATAGCAAGTTAAAATAAGG
ADA	AAACCATCTTATACTATGGCAGG	2	GGAAAGGACGAAACACCGAACCATCTTATACTATGGCGTTTTAGAGCTAGAAATAGCAAGTTAAAATAAGG
ADAD1	GTAGTTATCGTCTTTGTCGCTGG	3	GGAAAGGACGAAACACCGTAGTTATCGTCTTTGTCGCGTTTTAGAGCTAGAAATAGCAAGTTAAAATAAGG
ADAD2	GCCCTCCGCGCGATACGTCGCGG	2	GGAAAGGACGAAACACCGCCCTCCGCGCGATACGTCGGTTTTAGAGCTAGAAATAGCAAGTTAAAATAAGG
ADAL	AACTAATGGATCCATTCAAGTGG	2	GGAAAGGACGAAACACCGACTAATGGATCCATTCAAGGTTTTAGAGCTAGAAATAGCAAGTTAAAATAAGG
ADAL	GGAGACTGTAAAACTTGCCGAGG	2	GGAAAGGACGAAACACCGGAGACTGTAAAACTTGCCGGTTTTAGAGCTAGAAATAGCAAGTTAAAATAAGG
ADAM10	ATTTCAACCTACGAATGAAGAGG	2	GGAAAGGACGAAACACCGTTTCAACCTACGAATGAAGGTTTTAGAGCTAGAAATAGCAAGTTAAAATAAGG
ADAM11	GCTCTCCCTAACCAGACGGCTGG	2	GGAAAGGACGAAACACCGCTCTCCCTAACCAGACGGCGTTTTAGAGCTAGAAATAGCAAGTTAAAATAAGG
ADAM12	GCAGGGCGCGAGCAGAGCACCGG	2	GGAAAGGACGAAACACCGCAGGGCGCGAGCAGAGCACGTTTTAGAGCTAGAAATAGCAAGTTAAAATAAGG
ADAM15	GATCTCCACCAGGTCACGCTGGG	2	GGAAAGGACGAAACACCGATCTCCACCAGGTCACGCTGTTTTAGAGCTAGAAATAGCAAGTTAAAATAAGG
ADAM17	GGAGCAGAACATGATCCGGATGG	3	GGAAAGGACGAAACACCGGAGCAGAACATGATCCGGAGTTTTAGAGCTAGAAATAGCAAGTTAAAATAAGG
ADAM18	TCATTTGACTTAATCTTCCGTGG	2	GGAAAGGACGAAACACCGCATTTGACTTAATCTTCCGGTTTTAGAGCTAGAAATAGCAAGTTAAAATAAGG
ADAM19	GACCACTCCGAGAATGCCATTGG	3	GGAAAGGACGAAACACCGACCACTCCGAGAATGCCATGTTTTAGAGCTAGAAATAGCAAGTTAAAATAAGG
ADAM2	AAAGGAAGGAATTGAATCGCAGG	2	GGAAAGGACGAAACACCGAAGGAAGGAATTGAATCGCGTTTTAGAGCTAGAAATAGCAAGTTAAAATAAGG
ADAM20	CTCTCCTATAGCCTGCGGTTTGG	2	GGAAAGGACGAAACACCGTCTCCTATAGCCTGCGGTTGTTTTAGAGCTAGAAATAGCAAGTTAAAATAAGG
ADAM21	AGTGACTCTGATGTACACGAGGG	3	GGAAAGGACGAAACACCGGTGACTCTGATGTACACGAGTTTTAGAGCTAGAAATAGCAAGTTAAAATAAGG
ADAM22	GCACGACGCGCTCGACACGCGGG	2	GGAAAGGACGAAACACCGCACGACGCGCTCGACACGCGTTTTAGAGCTAGAAATAGCAAGTTAAAATAAGG
ADAM23	GCTGGCAGGCACCGAGCCGGCGG	2	GGAAAGGACGAAACACCGCTGGCAGGCACCGAGCCGGGTTTTAGAGCTAGAAATAGCAAGTTAAAATAAGG
ADAM28	ACCTTTAAGCCCCATACATCGGG	2	GGAAAGGACGAAACACCGCCTTTAAGCCCCATACATCGTTTTAGAGCTAGAAATAGCAAGTTAAAATAAGG
ADAM29	GGTCCTCAAGGATAGCACCCTGG	2	GGAAAGGACGAAACACCGGTCCTCAAGGATAGCACCCGTTTTAGAGCTAGAAATAGCAAGTTAAAATAAGG
ADAM30	GGAGAAAACGCGCAGATGTCGGG	2	GGAAAGGACGAAACACCGGAGAAAACGCGCAGATGTCGTTTTAGAGCTAGAAATAGCAAGTTAAAATAAGG
ADAM32	AACACTGCTCCCAAATAACGAGG	2	GGAAAGGACGAAACACCGACACTGCTCCCAAATAACGGTTTTAGAGCTAGAAATAGCAAGTTAAAATAAGG
ADAM33	GCGCAGGACCCGGAAGTACCTGG	2	GGAAAGGACGAAACACCGCGCAGGACCCGGAAGTACCGTTTTAGAGCTAGAAATAGCAAGTTAAAATAAGG
ADAM7	TATAACCTGAGGGTGCCGTATGG	2	GGAAAGGACGAAACACCGATAACCTGAGGGTGCCGTAGTTTTAGAGCTAGAAATAGCAAGTTAAAATAAGG
ADAM8	GCAGAGCTCGGCGGACTCGGGGG	2	GGAAAGGACGAAACACCGCAGAGCTCGGCGGACTCGGGTTTTAGAGCTAGAAATAGCAAGTTAAAATAAGG
ADAM8	GCTGTCGTCGCTGACCCCGCAGG	2	GGAAAGGACGAAACACCGCTGTCGTCGCTGACCCCGCGTTTTAGAGCTAGAAATAGCAAGTTAAAATAAGG
ADAM9	GCCCAGTCCTCGGTGCGGCGCGG	2	GGAAAGGACGAAACACCGCCCAGTCCTCGGTGCGGCGGTTTTAGAGCTAGAAATAGCAAGTTAAAATAAGG
ADAMDEC1	AGTGATCTAGAGATTCGAATTGG	2	GGAAAGGACGAAACACCGGTGATCTAGAGATTCGAATGTTTTAGAGCTAGAAATAGCAAGTTAAAATAAGG
ADAMDEC1	ATTTCATGGAGCGTTAATTCAGG	2	GGAAAGGACGAAACACCGTTTCATGGAGCGTTAATTCGTTTTAGAGCTAGAAATAGCAAGTTAAAATAAGG
ADAMTS1	GGCTTCACGCTCCAGAACGTGGG	2	GGAAAGGACGAAACACCGGCTTCACGCTCCAGAACGTGTTTTAGAGCTAGAAATAGCAAGTTAAAATAAGG
ADAMTS10	GATCGCCTTCCCCACCCGCGTGG	2	GGAAAGGACGAAACACCGATCGCCTTCCCCACCCGCGGTTTTAGAGCTAGAAATAGCAAGTTAAAATAAGG
ADAMTS10	GTGGGCTGCGACCGAGTCCTGGG	2	GGAAAGGACGAAACACCGTGGGCTGCGACCGAGTCCTGTTTTAGAGCTAGAAATAGCAAGTTAAAATAAGG
ADAMTS12	GACATGGTCCAAGTGCAGCGAGG	2	GGAAAGGACGAAACACCGACATGGTCCAAGTGCAGCGGTTTTAGAGCTAGAAATAGCAAGTTAAAATAAGG
ADAMTS13	GGGGAGGGCATCTTGCCCGGGGG	2	GGAAAGGACGAAACACCGGGGAGGGCATCTTGCCCGGGTTTTAGAGCTAGAAATAGCAAGTTAAAATAAGG
ADAMTS14	GCGAGCCACCCGGAGGTGACTGG	2	GGAAAGGACGAAACACCGCGAGCCACCCGGAGGTGACGTTTTAGAGCTAGAAATAGCAAGTTAAAATAAGG
ADAMTS15	GGTTCGCCCGGCGAAAGCCAGGG	3	GGAAAGGACGAAACACCGGTTCGCCCGGCGAAAGCCAGTTTTAGAGCTAGAAATAGCAAGTTAAAATAAGG
ADAMTS16	GAGGAGGACGCGGGACGCTCGGG	2	GGAAAGGACGAAACACCGAGGAGGACGCGGGACGCTCGTTTTAGAGCTAGAAATAGCAAGTTAAAATAAGG
ADAMTS17	GCAGGCGCTGAGCGAGACGAGGG	2	GGAAAGGACGAAACACCGCAGGCGCTGAGCGAGACGAGTTTTAGAGCTAGAAATAGCAAGTTAAAATAAGG
ADAMTS18	GTGACTGCTCAAAATCGCCGAGG	3	GGAAAGGACGAAACACCGTGACTGCTCAAAATCGCCGGTTTTAGAGCTAGAAATAGCAAGTTAAAATAAGG
ADAMTS19	GACTTCCCACTCCTCGCGGTCGG	2	GGAAAGGACGAAACACCGACTTCCCACTCCTCGCGGTGTTTTAGAGCTAGAAATAGCAAGTTAAAATAAGG
ADAMTS2	GCGAGCCTGGCGTTCGCGGGCGG	2	GGAAAGGACGAAACACCGCGAGCCTGGCGTTCGCGGGGTTTTAGAGCTAGAAATAGCAAGTTAAAATAAGG
ADAMTS20	GAAACGCAGCTCCGAGGCGCTGG	2	GGAAAGGACGAAACACCGAAACGCAGCTCCGAGGCGCGTTTTAGAGCTAGAAATAGCAAGTTAAAATAAGG
ADAMTS3	GCTTGGAGAATGTGTGTCGCTGG	2	GGAAAGGACGAAACACCGCTTGGAGAATGTGTGTCGCGTTTTAGAGCTAGAAATAGCAAGTTAAAATAAGG
ADAMTS4	GACTCCGGTGTGCAGGTCGAGGG	2	GGAAAGGACGAAACACCGACTCCGGTGTGCAGGTCGAGTTTTAGAGCTAGAAATAGCAAGTTAAAATAAGG
ADAMTS5	GAGGCTGCCCGGCTTTATCCTGG	2	GGAAAGGACGAAACACCGAGGCTGCCCGGCTTTATCCGTTTTAGAGCTAGAAATAGCAAGTTAAAATAAGG
ADAMTS6	GAGCAATGTCGTTTCCAGTATGG	2	GGAAAGGACGAAACACCGAGCAATGTCGTTTCCAGTAGTTTTAGAGCTAGAAATAGCAAGTTAAAATAAGG
ADAMTS7	GAGGGGGCGCAGCAAAGGCGCGG	3	GGAAAGGACGAAACACCGAGGGGGCGCAGCAAAGGCGGTTTTAGAGCTAGAAATAGCAAGTTAAAATAAGG
ADAMTS8	GCGCTGCCGGGCAACCGCGTGGG	2	GGAAAGGACGAAACACCGCGCTGCCGGGCAACCGCGTGTTTTAGAGCTAGAAATAGCAAGTTAAAATAAGG
ADAMTS9	GAAGTGGACGTTCGTGGGAAAGG	2	GGAAAGGACGAAACACCGAAGTGGACGTTCGTGGGAAGTTTTAGAGCTAGAAATAGCAAGTTAAAATAAGG
ADAMTSL1	GTTGGCTGCGATCACCAGCTGGG	2	GGAAAGGACGAAACACCGTTGGCTGCGATCACCAGCTGTTTTAGAGCTAGAAATAGCAAGTTAAAATAAGG
ADAMTSL2	GCGTGTTCCCGCAGTTGCGGGGG	2	GGAAAGGACGAAACACCGCGTGTTCCCGCAGTTGCGGGTTTTAGAGCTAGAAATAGCAAGTTAAAATAAGG
ADAMTSL3	GAGAAAGTGCAAACTCGGGAAGG	2	GGAAAGGACGAAACACCGAGAAAGTGCAAACTCGGGAGTTTTAGAGCTAGAAATAGCAAGTTAAAATAAGG
ADAMTSL4	GCCAGGGCCCCGAAGGTGTCTGG	2	GGAAAGGACGAAACACCGCCAGGGCCCCGAAGGTGTCGTTTTAGAGCTAGAAATAGCAAGTTAAAATAAGG
ADAMTSL5	GTCCGGGCGAGTGGACCCCGTGG	2	GGAAAGGACGAAACACCGTCCGGGCGAGTGGACCCCGGTTTTAGAGCTAGAAATAGCAAGTTAAAATAAGG
ADAP1	CCGGGCCAAGTACGAGCGACAGG	2	GGAAAGGACGAAACACCGCGGGCCAAGTACGAGCGACGTTTTAGAGCTAGAAATAGCAAGTTAAAATAAGG
ADAP1	GGGCGTGGGCCGGTAGTAGAAGG	2	GGAAAGGACGAAACACCGGGCGTGGGCCGGTAGTAGAGTTTTAGAGCTAGAAATAGCAAGTTAAAATAAGG
ADAP2	AGCTTTCTACTACATCCCCCAGG	3	GGAAAGGACGAAACACCGGCTTTCTACTACATCCCCCGTTTTAGAGCTAGAAATAGCAAGTTAAAATAAGG
ADAR	GACTCTGAGATCATACCTTCAGG	2	GGAAAGGACGAAACACCGACTCTGAGATCATACCTTCGTTTTAGAGCTAGAAATAGCAAGTTAAAATAAGG
ADAR	GATGGGTGTAGTATCCGCTGAGG	2	GGAAAGGACGAAACACCGATGGGTGTAGTATCCGCTGGTTTTAGAGCTAGAAATAGCAAGTTAAAATAAGG
ADARB1	GGGAGGAGAAGTTGTCGGTCAGG	2	GGAAAGGACGAAACACCGGGAGGAGAAGTTGTCGGTCGTTTTAGAGCTAGAAATAGCAAGTTAAAATAAGG
ADARB2	GGCCGCTTCCTCTTCGCGCCGGG	2	GGAAAGGACGAAACACCGGCCGCTTCCTCTTCGCGCCGTTTTAGAGCTAGAAATAGCAAGTTAAAATAAGG
ADAT1	TAGCTGAGCAATCTCATCCGCGG	2	GGAAAGGACGAAACACCGAGCTGAGCAATCTCATCCGGTTTTAGAGCTAGAAATAGCAAGTTAAAATAAGG
ADAT2	CCAATCGAGGACCTGATCGATGG	2	GGAAAGGACGAAACACCGCAATCGAGGACCTGATCGAGTTTTAGAGCTAGAAATAGCAAGTTAAAATAAGG
ADAT3	GGTCTGGCGCTTGTCCAGGACGG	2	GGAAAGGACGAAACACCGGTCTGGCGCTTGTCCAGGAGTTTTAGAGCTAGAAATAGCAAGTTAAAATAAGG
ADC	GCCTTCTTCGTGGCTGACCTGGG	2	GGAAAGGACGAAACACCGCCTTCTTCGTGGCTGACCTGTTTTAGAGCTAGAAATAGCAAGTTAAAATAAGG
ADCK1	GGTGCGGGCTCAGAGCTCGAAGG	2	GGAAAGGACGAAACACCGGTGCGGGCTCAGAGCTCGAGTTTTAGAGCTAGAAATAGCAAGTTAAAATAAGG
ADCK2	GCGAAGGGTCCGCTGCAGCGGGG	2	GGAAAGGACGAAACACCGCGAAGGGTCCGCTGCAGCGGTTTTAGAGCTAGAAATAGCAAGTTAAAATAAGG
ADCK3	GCAGCACTTGGGCATCGGAGGGG	3	GGAAAGGACGAAACACCGCAGCACTTGGGCATCGGAGGTTTTAGAGCTAGAAATAGCAAGTTAAAATAAGG
ADCK4	GGGTGAGGAGGACATTCGCAGGG	3	GGAAAGGACGAAACACCGGGTGAGGAGGACATTCGCAGTTTTAGAGCTAGAAATAGCAAGTTAAAATAAGG
ADCK5	GGGCGCCCCCACTACCGCGGTGG	2	GGAAAGGACGAAACACCGGGCGCCCCCACTACCGCGGGTTTTAGAGCTAGAAATAGCAAGTTAAAATAAGG
ADCY1	GGGCGGCCGGGACAAGCCGCCGG	3	GGAAAGGACGAAACACCGGGCGGCCGGGACAAGCCGCGTTTTAGAGCTAGAAATAGCAAGTTAAAATAAGG
ADCY1	GTCGCCGCATCAAGATTCTCGGG	2	GGAAAGGACGAAACACCGTCGCCGCATCAAGATTCTCGTTTTAGAGCTAGAAATAGCAAGTTAAAATAAGG
ADCY10	AATCCCACTGGCAACACCGATGG	2	GGAAAGGACGAAACACCGATCCCACTGGCAACACCGAGTTTTAGAGCTAGAAATAGCAAGTTAAAATAAGG
ADCY10	TAATCCATAAAGGGTCGCTCTGG	2	GGAAAGGACGAAACACCGAATCCATAAAGGGTCGCTCGTTTTAGAGCTAGAAATAGCAAGTTAAAATAAGG
ADCY2	GCTGCTGCGCCTCTTCTCGTTGG	3	GGAAAGGACGAAACACCGCTGCTGCGCCTCTTCTCGTGTTTTAGAGCTAGAAATAGCAAGTTAAAATAAGG
ADCY3	GCCCACCCCGCGGTCAGGGTCGG	2	GGAAAGGACGAAACACCGCCCACCCCGCGGTCAGGGTGTTTTAGAGCTAGAAATAGCAAGTTAAAATAAGG
ADCY4	GACCACTGTGCTGTGCGCGCTGG	2	GGAAAGGACGAAACACCGACCACTGTGCTGTGCGCGCGTTTTAGAGCTAGAAATAGCAAGTTAAAATAAGG
ADCY5	GACACCCACGATGTTGGTGCAGG	2	GGAAAGGACGAAACACCGACACCCACGATGTTGGTGCGTTTTAGAGCTAGAAATAGCAAGTTAAAATAAGG
ADCY5	GCCCCGAACACCGCTCTGCGTGG	2	GGAAAGGACGAAACACCGCCCCGAACACCGCTCTGCGGTTTTAGAGCTAGAAATAGCAAGTTAAAATAAGG
ADCY6	GAGGTGACAACGACAGCGGGCGG	2	GGAAAGGACGAAACACCGAGGTGACAACGACAGCGGGGTTTTAGAGCTAGAAATAGCAAGTTAAAATAAGG
ADCY7	GGTGTTCGACGCATGGACAAAGG	2	GGAAAGGACGAAACACCGGTGTTCGACGCATGGACAAGTTTTAGAGCTAGAAATAGCAAGTTAAAATAAGG
ADCY8	GGGCAAAGCCTCGGACCCTGCGG	2	GGAAAGGACGAAACACCGGGCAAAGCCTCGGACCCTGGTTTTAGAGCTAGAAATAGCAAGTTAAAATAAGG
ADCY9	GGTGAGCTGCGACTCCAGCGGGG	2	GGAAAGGACGAAACACCGGTGAGCTGCGACTCCAGCGGTTTTAGAGCTAGAAATAGCAAGTTAAAATAAGG
ADCYAP1	GAGCCATCGAAGTCTGGCAGCGG	2	GGAAAGGACGAAACACCGAGCCATCGAAGTCTGGCAGGTTTTAGAGCTAGAAATAGCAAGTTAAAATAAGG
ADCYAP1R1	GGTGAGCCGGAACTGCACGGAGG	2	GGAAAGGACGAAACACCGGTGAGCCGGAACTGCACGGGTTTTAGAGCTAGAAATAGCAAGTTAAAATAAGG
ADD1	GTTCCCCAGGGTCTCCGGTAGGG	2	GGAAAGGACGAAACACCGTTCCCCAGGGTCTCCGGTAGTTTTAGAGCTAGAAATAGCAAGTTAAAATAAGG
ADD1	TTGAAGTCCTGGCGAAGGTCTGG	2	GGAAAGGACGAAACACCGTGAAGTCCTGGCGAAGGTCGTTTTAGAGCTAGAAATAGCAAGTTAAAATAAGG
ADD2	GTTGCGAAGGCGCATGTACTCGG	2	GGAAAGGACGAAACACCGTTGCGAAGGCGCATGTACTGTTTTAGAGCTAGAAATAGCAAGTTAAAATAAGG
ADD3	AGAAAAACCCGAGAAAGAATTGG	2	GGAAAGGACGAAACACCGGAAAAACCCGAGAAAGAATGTTTTAGAGCTAGAAATAGCAAGTTAAAATAAGG
ADGB	AGAGGTGCATCGTATCAACTCGG	2	GGAAAGGACGAAACACCGGAGGTGCATCGTATCAACTGTTTTAGAGCTAGAAATAGCAAGTTAAAATAAGG
ADH1A	CCATGGTACCACTAACCACGTGG	2	GGAAAGGACGAAACACCGCATGGTACCACTAACCACGGTTTTAGAGCTAGAAATAGCAAGTTAAAATAAGG
ADH1B	CACCTTCTCCCAGTACACGGTGG	3	GGAAAGGACGAAACACCGACCTTCTCCCAGTACACGGGTTTTAGAGCTAGAAATAGCAAGTTAAAATAAGG
ADH1C	GACGCCGACGAAGTGGTGGATGG	2	GGAAAGGACGAAACACCGACGCCGACGAAGTGGTGGAGTTTTAGAGCTAGAAATAGCAAGTTAAAATAAGG
ADH4	ATGCAAAGCAGCCATCGCCTGGG	3	GGAAAGGACGAAACACCGTGCAAAGCAGCCATCGCCTGTTTTAGAGCTAGAAATAGCAAGTTAAAATAAGG
ADH5	TCAGGGTATAGGCATCGGTGTGG	3	GGAAAGGACGAAACACCGCAGGGTATAGGCATCGGTGGTTTTAGAGCTAGAAATAGCAAGTTAAAATAAGG
ADH6	TACCAGCAGGTTTACCTGCAAGG	2	GGAAAGGACGAAACACCGACCAGCAGGTTTACCTGCAGTTTTAGAGCTAGAAATAGCAAGTTAAAATAAGG
ADH7	ACTGGGATTGTAGAGAGCATTGG	2	GGAAAGGACGAAACACCGCTGGGATTGTAGAGAGCATGTTTTAGAGCTAGAAATAGCAAGTTAAAATAAGG
ADHFE1	GGGGATGCCATTCTTCACTAGGG	3	GGAAAGGACGAAACACCGGGGATGCCATTCTTCACTAGTTTTAGAGCTAGAAATAGCAAGTTAAAATAAGG
ADI1	TAGAAAAGATCCGAAGAGAGAGG	3	GGAAAGGACGAAACACCGAGAAAAGATCCGAAGAGAGGTTTTAGAGCTAGAAATAGCAAGTTAAAATAAGG
ADIPOQ	GTTTCACCGATGTCTCCCTTAGG	2	GGAAAGGACGAAACACCGTTTCACCGATGTCTCCCTTGTTTTAGAGCTAGAAATAGCAAGTTAAAATAAGG
ADIPOR1	CTTCCATCTTCTCCATGGCGTGG	2	GGAAAGGACGAAACACCGTTCCATCTTCTCCATGGCGGTTTTAGAGCTAGAAATAGCAAGTTAAAATAAGG
ADIPOR2	CACCCCAATCGGTTTTCTGTTGG	2	GGAAAGGACGAAACACCGACCCCAATCGGTTTTCTGTGTTTTAGAGCTAGAAATAGCAAGTTAAAATAAGG
ADIRF	CTTGCAGGACCTGAAGCAACAGG	2	GGAAAGGACGAAACACCGTTGCAGGACCTGAAGCAACGTTTTAGAGCTAGAAATAGCAAGTTAAAATAAGG
ADK	CACCTTTAATACTGACTCTGGGG	2	GGAAAGGACGAAACACCGACCTTTAATACTGACTCTGGTTTTAGAGCTAGAAATAGCAAGTTAAAATAAGG
ADM	TCCTAGGCGCTGACACCGCTCGG	2	GGAAAGGACGAAACACCGCCTAGGCGCTGACACCGCTGTTTTAGAGCTAGAAATAGCAAGTTAAAATAAGG
ADM2	GGGGGCCCGAGTGTCTTCGGGGG	2	GGAAAGGACGAAACACCGGGGGCCCGAGTGTCTTCGGGTTTTAGAGCTAGAAATAGCAAGTTAAAATAAGG
ADM5	GGTGGGTCCGGCATACGCCCAGG	3	GGAAAGGACGAAACACCGGTGGGTCCGGCATACGCCCGTTTTAGAGCTAGAAATAGCAAGTTAAAATAAGG
ADNP	GTGAACCATCCGCATGTGTGCGG	3	GGAAAGGACGAAACACCGTGAACCATCCGCATGTGTGGTTTTAGAGCTAGAAATAGCAAGTTAAAATAAGG
ADNP2	GACTTATTGACAGGTCCGACTGG	2	GGAAAGGACGAAACACCGACTTATTGACAGGTCCGACGTTTTAGAGCTAGAAATAGCAAGTTAAAATAAGG
ADO	GGCGATCCGTTGGATCAAGGAGG	2	GGAAAGGACGAAACACCGGCGATCCGTTGGATCAAGGGTTTTAGAGCTAGAAATAGCAAGTTAAAATAAGG
ADORA1	GGTGAGGATGAGGACCGGACAGG	2	GGAAAGGACGAAACACCGGTGAGGATGAGGACCGGACGTTTTAGAGCTAGAAATAGCAAGTTAAAATAAGG
ADORA2A	GGCGGCGGCCGACATCGCAGTGG	3	GGAAAGGACGAAACACCGGCGGCGGCCGACATCGCAGGTTTTAGAGCTAGAAATAGCAAGTTAAAATAAGG
ADORA2B	GGTCATCGCCGCGCTTTCGGTGG	2	GGAAAGGACGAAACACCGGTCATCGCCGCGCTTTCGGGTTTTAGAGCTAGAAATAGCAAGTTAAAATAAGG
ADORA3	CAAGGACATGATGGAGGCGTGGG	2	GGAAAGGACGAAACACCGAAGGACATGATGGAGGCGTGTTTTAGAGCTAGAAATAGCAAGTTAAAATAAGG
ADORA3	GAAGGAAGCAAACTTTCAACTGG	2	GGAAAGGACGAAACACCGAAGGAAGCAAACTTTCAACGTTTTAGAGCTAGAAATAGCAAGTTAAAATAAGG
ADPGK	GCGCTGGCGCCGCGTGGCAGTGG	2	GGAAAGGACGAAACACCGCGCTGGCGCCGCGTGGCAGGTTTTAGAGCTAGAAATAGCAAGTTAAAATAAGG
ADPRH	GGCTTGGATGCCCTAGACGTGGG	3	GGAAAGGACGAAACACCGGCTTGGATGCCCTAGACGTGTTTTAGAGCTAGAAATAGCAAGTTAAAATAAGG
ADPRHL1	GCTCAGGCTTCCAGTACCGCAGG	2	GGAAAGGACGAAACACCGCTCAGGCTTCCAGTACCGCGTTTTAGAGCTAGAAATAGCAAGTTAAAATAAGG
ADPRHL1	GGGAGCGTCGGCGATGCTCTTGG	2	GGAAAGGACGAAACACCGGGAGCGTCGGCGATGCTCTGTTTTAGAGCTAGAAATAGCAAGTTAAAATAAGG
ADPRHL2	GCGCTGCTCGGGGACTGCGTGGG	2	GGAAAGGACGAAACACCGCGCTGCTCGGGGACTGCGTGTTTTAGAGCTAGAAATAGCAAGTTAAAATAAGG
ADPRM	AACATCTGCGATGACGCCAAAGG	2	GGAAAGGACGAAACACCGACATCTGCGATGACGCCAAGTTTTAGAGCTAGAAATAGCAAGTTAAAATAAGG
ADRA1A	GCCTAGGACCTCGAAGATGGCGG	2	GGAAAGGACGAAACACCGCCTAGGACCTCGAAGATGGGTTTTAGAGCTAGAAATAGCAAGTTAAAATAAGG
ADRA1B	GAGTTGCTCGAGGTCTGGTTGGG	2	GGAAAGGACGAAACACCGAGTTGCTCGAGGTCTGGTTGTTTTAGAGCTAGAAATAGCAAGTTAAAATAAGG
ADRA1D	GGGCGGCGACGTGAATGGCACGG	3	GGAAAGGACGAAACACCGGGCGGCGACGTGAATGGCAGTTTTAGAGCTAGAAATAGCAAGTTAAAATAAGG
ADRA2A	GACGCTGACGCTGGTGTGCCTGG	2	GGAAAGGACGAAACACCGACGCTGACGCTGGTGTGCCGTTTTAGAGCTAGAAATAGCAAGTTAAAATAAGG
ADRA2B	TACCATCTTCGGCAACGCTCTGG	3	GGAAAGGACGAAACACCGACCATCTTCGGCAACGCTCGTTTTAGAGCTAGAAATAGCAAGTTAAAATAAGG
ADRA2C	GCCGCGCGGCCAGTACTCGGCGG	3	GGAAAGGACGAAACACCGCCGCGCGGCCAGTACTCGGGTTTTAGAGCTAGAAATAGCAAGTTAAAATAAGG
ADRB1	GCCAGCGCCGACCTGGTCATGGG	2	GGAAAGGACGAAACACCGCCAGCGCCGACCTGGTCATGTTTTAGAGCTAGAAATAGCAAGTTAAAATAAGG
ADRB2	GCCTGTGCTGATCTGGTCATGGG	2	GGAAAGGACGAAACACCGCCTGTGCTGATCTGGTCATGTTTTAGAGCTAGAAATAGCAAGTTAAAATAAGG
ADRB3	GTGGGAGGCGGCCCTAGCCGGGG	2	GGAAAGGACGAAACACCGTGGGAGGCGGCCCTAGCCGGTTTTAGAGCTAGAAATAGCAAGTTAAAATAAGG
ADRBK1	GAGATTTGTCAAAACCTCCGAGG	2	GGAAAGGACGAAACACCGAGATTTGTCAAAACCTCCGGTTTTAGAGCTAGAAATAGCAAGTTAAAATAAGG
ADRBK2	GTGCATAGGATTATTGGACGAGG	2	GGAAAGGACGAAACACCGTGCATAGGATTATTGGACGGTTTTAGAGCTAGAAATAGCAAGTTAAAATAAGG
ADRM1	GTGACTCCGGATAAGCGGAAAGG	2	GGAAAGGACGAAACACCGTGACTCCGGATAAGCGGAAGTTTTAGAGCTAGAAATAGCAAGTTAAAATAAGG
ADSL	GGCAAGCCGAGAGATCACTCTGG	3	GGAAAGGACGAAACACCGGCAAGCCGAGAGATCACTCGTTTTAGAGCTAGAAATAGCAAGTTAAAATAAGG
ADSS	GGATGCCGCCGGGTAGGTCTCGG	2	GGAAAGGACGAAACACCGGATGCCGCCGGGTAGGTCTGTTTTAGAGCTAGAAATAGCAAGTTAAAATAAGG
ADSSL1	GGACCCGAGCCTCCAACGACCGG	2	GGAAAGGACGAAACACCGGACCCGAGCCTCCAACGACGTTTTAGAGCTAGAAATAGCAAGTTAAAATAAGG
ADSSL1	GGCCCAACTAGGGTGACGCTGGG	2	GGAAAGGACGAAACACCGGCCCAACTAGGGTGACGCTGTTTTAGAGCTAGAAATAGCAAGTTAAAATAAGG
ADTRP	CTTGCAGACCATTTTCTACGGGG	2	GGAAAGGACGAAACACCGTTGCAGACCATTTTCTACGGTTTTAGAGCTAGAAATAGCAAGTTAAAATAAGG
AEBP1	GAACTCCTCGATCTCGTCGTCGG	2	GGAAAGGACGAAACACCGAACTCCTCGATCTCGTCGTGTTTTAGAGCTAGAAATAGCAAGTTAAAATAAGG
AEBP2	GAGGCGGCGGCGGAGGAGTGGGG	2	GGAAAGGACGAAACACCGAGGCGGCGGCGGAGGAGTGGTTTTAGAGCTAGAAATAGCAAGTTAAAATAAGG
AEBP2	TCGCTGACCATCTACATGTATGG	2	GGAAAGGACGAAACACCGCGCTGACCATCTACATGTAGTTTTAGAGCTAGAAATAGCAAGTTAAAATAAGG
AEN	CCTCTTCCGAAGCACATCCTTGG	2	GGAAAGGACGAAACACCGCTCTTCCGAAGCACATCCTGTTTTAGAGCTAGAAATAGCAAGTTAAAATAAGG
AES	GATGCGGTCGCAGGAGTCCGAGG	2	GGAAAGGACGAAACACCGATGCGGTCGCAGGAGTCCGGTTTTAGAGCTAGAAATAGCAAGTTAAAATAAGG
AES	GTCCAGGTCGTGCCACAGCAGGG	2	GGAAAGGACGAAACACCGTCCAGGTCGTGCCACAGCAGTTTTAGAGCTAGAAATAGCAAGTTAAAATAAGG
AFAP1	GGGCTGAGGGATCTCCGGCAGGG	2	GGAAAGGACGAAACACCGGGCTGAGGGATCTCCGGCAGTTTTAGAGCTAGAAATAGCAAGTTAAAATAAGG
AFAP1L1	GTACCTCAGCGATACCACCCTGG	2	GGAAAGGACGAAACACCGTACCTCAGCGATACCACCCGTTTTAGAGCTAGAAATAGCAAGTTAAAATAAGG
AFAP1L2	TGCTTTTGGTGTAAAGCCGGAGG	3	GGAAAGGACGAAACACCGGCTTTTGGTGTAAAGCCGGGTTTTAGAGCTAGAAATAGCAAGTTAAAATAAGG
AFF1	GACCAAGGCGATCCTGGGTCAGG	2	GGAAAGGACGAAACACCGACCAAGGCGATCCTGGGTCGTTTTAGAGCTAGAAATAGCAAGTTAAAATAAGG
AFF2	AAAAGAGATCGTCTTCTTGCTGG	2	GGAAAGGACGAAACACCGAAAGAGATCGTCTTCTTGCGTTTTAGAGCTAGAAATAGCAAGTTAAAATAAGG
AFF2	AGAGCTGCTCTCCGATTCGCTGG	2	GGAAAGGACGAAACACCGGAGCTGCTCTCCGATTCGCGTTTTAGAGCTAGAAATAGCAAGTTAAAATAAGG
AFF3	GTAGTGCTACAGATAGACGAGGG	3	GGAAAGGACGAAACACCGTAGTGCTACAGATAGACGAGTTTTAGAGCTAGAAATAGCAAGTTAAAATAAGG
AFF4	GTATGAATAGCCGTTAGAGGGGG	2	GGAAAGGACGAAACACCGTATGAATAGCCGTTAGAGGGTTTTAGAGCTAGAAATAGCAAGTTAAAATAAGG
AFG3L2	GAGGAGCTGCTGTAGGCCGCGGG	2	GGAAAGGACGAAACACCGAGGAGCTGCTGTAGGCCGCGTTTTAGAGCTAGAAATAGCAAGTTAAAATAAGG
AFM	GCATTTCTCTTCGGGATCCAGGG	1	GGAAAGGACGAAACACCGCATTTCTCTTCGGGATCCAGTTTTAGAGCTAGAAATAGCAAGTTAAAATAAGG
AFMID	GGTCCACCCGCTGACGGCACAGG	2	GGAAAGGACGAAACACCGGTCCACCCGCTGACGGCACGTTTTAGAGCTAGAAATAGCAAGTTAAAATAAGG
AFP	TGCAACAGTGCTCATGTACATGG	2	GGAAAGGACGAAACACCGGCAACAGTGCTCATGTACAGTTTTAGAGCTAGAAATAGCAAGTTAAAATAAGG
AFTPH	TCCTTGGGACGAGTATAATCTGG	2	GGAAAGGACGAAACACCGCCTTGGGACGAGTATAATCGTTTTAGAGCTAGAAATAGCAAGTTAAAATAAGG
AGA	TGGTGTGGCACGGAAAGTACTGG	2	GGAAAGGACGAAACACCGGGTGTGGCACGGAAAGTACGTTTTAGAGCTAGAAATAGCAAGTTAAAATAAGG
AGAP1	GGTGGACCGACTCGAAGCGCTGG	2	GGAAAGGACGAAACACCGGTGGACCGACTCGAAGCGCGTTTTAGAGCTAGAAATAGCAAGTTAAAATAAGG
AGAP11	GACTGCTTGCAAATGGGCGTGGG	2	GGAAAGGACGAAACACCGACTGCTTGCAAATGGGCGTGTTTTAGAGCTAGAAATAGCAAGTTAAAATAAGG
AGAP2	GCAGCTGAGTTCCCTTCGCGGGG	2	GGAAAGGACGAAACACCGCAGCTGAGTTCCCTTCGCGGTTTTAGAGCTAGAAATAGCAAGTTAAAATAAGG
AGAP2	GCGCGGGCGCGCTTCAGCGCCGG	2	GGAAAGGACGAAACACCGCGCGGGCGCGCTTCAGCGCGTTTTAGAGCTAGAAATAGCAAGTTAAAATAAGG
AGAP3	GCCGCAGACGAGCTGCTGCGCGG	2	GGAAAGGACGAAACACCGCCGCAGACGAGCTGCTGCGGTTTTAGAGCTAGAAATAGCAAGTTAAAATAAGG
AGAP3	GGTGCACCGCTTCAGATCTGTGG	2	GGAAAGGACGAAACACCGGTGCACCGCTTCAGATCTGGTTTTAGAGCTAGAAATAGCAAGTTAAAATAAGG
AGAP5	GCTGAGGTGACCGTTGAAGTTGG	2	GGAAAGGACGAAACACCGCTGAGGTGACCGTTGAAGTGTTTTAGAGCTAGAAATAGCAAGTTAAAATAAGG
AGAP6	GATGGCTCTACCGCTCCCGATGG	2	GGAAAGGACGAAACACCGATGGCTCTACCGCTCCCGAGTTTTAGAGCTAGAAATAGCAAGTTAAAATAAGG
AGAP7	ATCTCCAGCTCTAAAAGCGATGG	3	GGAAAGGACGAAACACCGTCTCCAGCTCTAAAAGCGAGTTTTAGAGCTAGAAATAGCAAGTTAAAATAAGG
AGBL1	GGCCGCAGAGCAGTGAACCGAGG	2	GGAAAGGACGAAACACCGGCCGCAGAGCAGTGAACCGGTTTTAGAGCTAGAAATAGCAAGTTAAAATAAGG
AGBL2	TGCTGATGCGTAGCAGAGTTTGG	2	GGAAAGGACGAAACACCGGCTGATGCGTAGCAGAGTTGTTTTAGAGCTAGAAATAGCAAGTTAAAATAAGG
AGBL3	ATAGTATCTGTGTAGTCCGGGGG	2	GGAAAGGACGAAACACCGTAGTATCTGTGTAGTCCGGGTTTTAGAGCTAGAAATAGCAAGTTAAAATAAGG
AGBL4	ATCACAGGACGAGTCCACCCAGG	2	GGAAAGGACGAAACACCGTCACAGGACGAGTCCACCCGTTTTAGAGCTAGAAATAGCAAGTTAAAATAAGG
AGBL5	GCTGGGAACGCATTCGAGACCGG	2	GGAAAGGACGAAACACCGCTGGGAACGCATTCGAGACGTTTTAGAGCTAGAAATAGCAAGTTAAAATAAGG
AGFG1	GCCGACCGTCATGTTAACGTAGG	3	GGAAAGGACGAAACACCGCCGACCGTCATGTTAACGTGTTTTAGAGCTAGAAATAGCAAGTTAAAATAAGG
AGFG2	GGTTTGCCGGAAGATTTGGTTGG	3	GGAAAGGACGAAACACCGGTTTGCCGGAAGATTTGGTGTTTTAGAGCTAGAAATAGCAAGTTAAAATAAGG
AGGF1	GCTGGCCCAGCTAAGGCGGAAGG	2	GGAAAGGACGAAACACCGCTGGCCCAGCTAAGGCGGAGTTTTAGAGCTAGAAATAGCAAGTTAAAATAAGG
AGK	GCAATGACCGGCCTTCGATGGGG	2	GGAAAGGACGAAACACCGCAATGACCGGCCTTCGATGGTTTTAGAGCTAGAAATAGCAAGTTAAAATAAGG
AGL	GTGTTTTATGAACGACTGGCTGG	2	GGAAAGGACGAAACACCGTGTTTTATGAACGACTGGCGTTTTAGAGCTAGAAATAGCAAGTTAAAATAAGG
AGMAT	GTGGGCGCGCGTCCTGCCGCAGG	2	GGAAAGGACGAAACACCGTGGGCGCGCGTCCTGCCGCGTTTTAGAGCTAGAAATAGCAAGTTAAAATAAGG
AGMO	CTACTACTGGTTCCATCGTATGG	2	GGAAAGGACGAAACACCGTACTACTGGTTCCATCGTAGTTTTAGAGCTAGAAATAGCAAGTTAAAATAAGG
AGO1	GAGGGCTACTACCACCCGCTGGG	2	GGAAAGGACGAAACACCGAGGGCTACTACCACCCGCTGTTTTAGAGCTAGAAATAGCAAGTTAAAATAAGG
AGO2	GGAAGCCCGTGTTTGACGGCAGG	2	GGAAAGGACGAAACACCGGAAGCCCGTGTTTGACGGCGTTTTAGAGCTAGAAATAGCAAGTTAAAATAAGG
AGO3	ACCACATCAACGGCATGGACAGG	2	GGAAAGGACGAAACACCGCCACATCAACGGCATGGACGTTTTAGAGCTAGAAATAGCAAGTTAAAATAAGG
AGO3	TCCCTGTCTGCAAGTCGGGCAGG	2	GGAAAGGACGAAACACCGCCCTGTCTGCAAGTCGGGCGTTTTAGAGCTAGAAATAGCAAGTTAAAATAAGG
AGO4	GGCTGAAACAGGCTAGCCGGAGG	3	GGAAAGGACGAAACACCGGCTGAAACAGGCTAGCCGGGTTTTAGAGCTAGAAATAGCAAGTTAAAATAAGG
AGPAT2	GGCGACCTTGGCGTAGAACTCGG	2	GGAAAGGACGAAACACCGGCGACCTTGGCGTAGAACTGTTTTAGAGCTAGAAATAGCAAGTTAAAATAAGG
AGPAT3	GACCGGGACACCGTGGTCGAAGG	2	GGAAAGGACGAAACACCGACCGGGACACCGTGGTCGAGTTTTAGAGCTAGAAATAGCAAGTTAAAATAAGG
AGPAT4	TGGAGCCTGTCCGAACGCTTTGG	3	GGAAAGGACGAAACACCGGGAGCCTGTCCGAACGCTTGTTTTAGAGCTAGAAATAGCAAGTTAAAATAAGG
AGPAT5	GCCCACCTACGTGTTGGCCTGGG	3	GGAAAGGACGAAACACCGCCCACCTACGTGTTGGCCTGTTTTAGAGCTAGAAATAGCAAGTTAAAATAAGG
AGPAT6	CCCACAGGACCGTGAGCCGAAGG	2	GGAAAGGACGAAACACCGCCACAGGACCGTGAGCCGAGTTTTAGAGCTAGAAATAGCAAGTTAAAATAAGG
AGPAT9	CCTTTCCACCTGGCTGACGCTGG	2	GGAAAGGACGAAACACCGCTTTCCACCTGGCTGACGCGTTTTAGAGCTAGAAATAGCAAGTTAAAATAAGG
AGPS	GGGTGGGACTGGCTTGGGCGCGG	3	GGAAAGGACGAAACACCGGGTGGGACTGGCTTGGGCGGTTTTAGAGCTAGAAATAGCAAGTTAAAATAAGG
AGR2	GGAGAGGGTCTGGGGCAGTTTGG	1	GGAAAGGACGAAACACCGGAGAGGGTCTGGGGCAGTTGTTTTAGAGCTAGAAATAGCAAGTTAAAATAAGG
AGR3	AAGAAACTGTGACGAGTAAGAGG	1	GGAAAGGACGAAACACCGAGAAACTGTGACGAGTAAGGTTTTAGAGCTAGAAATAGCAAGTTAAAATAAGG
AGRN	GCTGGACGGCGGCAACAAGGTGG	2	GGAAAGGACGAAACACCGCTGGACGGCGGCAACAAGGGTTTTAGAGCTAGAAATAGCAAGTTAAAATAAGG
AGRP	AGCGGGGCTCGCGGTCCTGCAGG	1	GGAAAGGACGAAACACCGGCGGGGCTCGCGGTCCTGCGTTTTAGAGCTAGAAATAGCAAGTTAAAATAAGG
AGT	GAGCTATGGGGCGTGGTCCATGG	2	GGAAAGGACGAAACACCGAGCTATGGGGCGTGGTCCAGTTTTAGAGCTAGAAATAGCAAGTTAAAATAAGG
AGTPBP1	GTTCGTCCCGGTTCTTGCTGGGG	2	GGAAAGGACGAAACACCGTTCGTCCCGGTTCTTGCTGGTTTTAGAGCTAGAAATAGCAAGTTAAAATAAGG
AGTR1	ACACAGCTATGGAATACCGCTGG	3	GGAAAGGACGAAACACCGCACAGCTATGGAATACCGCGTTTTAGAGCTAGAAATAGCAAGTTAAAATAAGG
AGTR1	GTTTGCAACAAATTCGACCCAGG	2	GGAAAGGACGAAACACCGTTTGCAACAAATTCGACCCGTTTTAGAGCTAGAAATAGCAAGTTAAAATAAGG
AGTR2	ATACATCTTCAACCTCGCTGTGG	2	GGAAAGGACGAAACACCGTACATCTTCAACCTCGCTGGTTTTAGAGCTAGAAATAGCAAGTTAAAATAAGG
AGTRAP	AACTTCGAAGTGCAGCGCACAGG	2	GGAAAGGACGAAACACCGACTTCGAAGTGCAGCGCACGTTTTAGAGCTAGAAATAGCAAGTTAAAATAAGG
AGTRAP	CGGGTCAGCCTCACGGACACGGG	1	GGAAAGGACGAAACACCGGGGTCAGCCTCACGGACACGTTTTAGAGCTAGAAATAGCAAGTTAAAATAAGG
AGXT	GTGGACATCGGGGAGCGCATAGG	2	GGAAAGGACGAAACACCGTGGACATCGGGGAGCGCATGTTTTAGAGCTAGAAATAGCAAGTTAAAATAAGG
AGXT2	GCACTGGAGAATCTCGACAGTGG	2	GGAAAGGACGAAACACCGCACTGGAGAATCTCGACAGGTTTTAGAGCTAGAAATAGCAAGTTAAAATAAGG
AHCTF1	GAATTCATGATTCTGAACGCTGG	2	GGAAAGGACGAAACACCGAATTCATGATTCTGAACGCGTTTTAGAGCTAGAAATAGCAAGTTAAAATAAGG
AHCY	GAAGCTGCGGGTACTTGGTGTGG	2	GGAAAGGACGAAACACCGAAGCTGCGGGTACTTGGTGGTTTTAGAGCTAGAAATAGCAAGTTAAAATAAGG
AHCYL1	GTTGCAGTGTTCGCTTGGAAGGG	2	GGAAAGGACGAAACACCGTTGCAGTGTTCGCTTGGAAGTTTTAGAGCTAGAAATAGCAAGTTAAAATAAGG
AHCYL2	AGAGCGACGTCCAATTTTGGTGG	2	GGAAAGGACGAAACACCGGAGCGACGTCCAATTTTGGGTTTTAGAGCTAGAAATAGCAAGTTAAAATAAGG
AHCYL2	GCCTCGGTGACGGTGCCGTCGGG	2	GGAAAGGACGAAACACCGCCTCGGTGACGGTGCCGTCGTTTTAGAGCTAGAAATAGCAAGTTAAAATAAGG
AHDC1	GAACCCAAGTACTACCCCGGCGG	2	GGAAAGGACGAAACACCGAACCCAAGTACTACCCCGGGTTTTAGAGCTAGAAATAGCAAGTTAAAATAAGG
AHI1	GTGGCTTTCGGAAAATTGCCTGG	3	GGAAAGGACGAAACACCGTGGCTTTCGGAAAATTGCCGTTTTAGAGCTAGAAATAGCAAGTTAAAATAAGG
AHNAK	GGAGAAGGAGGAGACAACCCGGG	2	GGAAAGGACGAAACACCGGAGAAGGAGGAGACAACCCGTTTTAGAGCTAGAAATAGCAAGTTAAAATAAGG
AHNAK2	GGTCGAATGCCCTCATCCGCAGG	2	GGAAAGGACGAAACACCGGTCGAATGCCCTCATCCGCGTTTTAGAGCTAGAAATAGCAAGTTAAAATAAGG
AHR	GGTGCTTCATATGTCGTCTAAGG	2	GGAAAGGACGAAACACCGGTGCTTCATATGTCGTCTAGTTTTAGAGCTAGAAATAGCAAGTTAAAATAAGG
AHRR	GGTCCCGGTGTCGCTTGGAGGGG	2	GGAAAGGACGAAACACCGGTCCCGGTGTCGCTTGGAGGTTTTAGAGCTAGAAATAGCAAGTTAAAATAAGG
AHSA1	CGCTCCTCCACGATCCAGCGTGG	2	GGAAAGGACGAAACACCGGCTCCTCCACGATCCAGCGGTTTTAGAGCTAGAAATAGCAAGTTAAAATAAGG
AHSG	GCACACCTTGCGCACGTCCTCGG	2	GGAAAGGACGAAACACCGCACACCTTGCGCACGTCCTGTTTTAGAGCTAGAAATAGCAAGTTAAAATAAGG
AHSP	AATAAGGATCTCATTTCCGCAGG	3	GGAAAGGACGAAACACCGATAAGGATCTCATTTCCGCGTTTTAGAGCTAGAAATAGCAAGTTAAAATAAGG
AICDA	GCCTCTTCACTACGTAGCACAGG	2	GGAAAGGACGAAACACCGCCTCTTCACTACGTAGCACGTTTTAGAGCTAGAAATAGCAAGTTAAAATAAGG
AIDA	GAGGCGCCGACTTCGACTCTTGG	0	GGAAAGGACGAAACACCGAGGCGCCGACTTCGACTCTGTTTTAGAGCTAGAAATAGCAAGTTAAAATAAGG
AIF1L	GAGGCTGGCCGAGATCAACCGGG	2	GGAAAGGACGAAACACCGAGGCTGGCCGAGATCAACCGTTTTAGAGCTAGAAATAGCAAGTTAAAATAAGG
AIF1L	GGAGGCTGGCCGAGATCAACCGG	1	GGAAAGGACGAAACACCGGAGGCTGGCCGAGATCAACGTTTTAGAGCTAGAAATAGCAAGTTAAAATAAGG
AIFM1	AATGCTATTGTGCAATCCGTTGG	3	GGAAAGGACGAAACACCGATGCTATTGTGCAATCCGTGTTTTAGAGCTAGAAATAGCAAGTTAAAATAAGG
AIFM1	CCGTGTGCGTCCGAAGCCCGAGG	3	GGAAAGGACGAAACACCGCGTGTGCGTCCGAAGCCCGGTTTTAGAGCTAGAAATAGCAAGTTAAAATAAGG
AIFM2	GCGCTCACGGTTCATCGTGGTGG	2	GGAAAGGACGAAACACCGCGCTCACGGTTCATCGTGGGTTTTAGAGCTAGAAATAGCAAGTTAAAATAAGG
AIFM3	GCAGCCTCCACGCAATCCTGAGG	3	GGAAAGGACGAAACACCGCAGCCTCCACGCAATCCTGGTTTTAGAGCTAGAAATAGCAAGTTAAAATAAGG
AIG1	CTGGTGTGAGGGCATTTCGATGG	3	GGAAAGGACGAAACACCGTGGTGTGAGGGCATTTCGAGTTTTAGAGCTAGAAATAGCAAGTTAAAATAAGG
AIG1	GATGATATACCCGAAGCTGCTGG	2	GGAAAGGACGAAACACCGATGATATACCCGAAGCTGCGTTTTAGAGCTAGAAATAGCAAGTTAAAATAAGG
AIM1	GGTCCAGCGGCCGTAGGTCGGGG	2	GGAAAGGACGAAACACCGGTCCAGCGGCCGTAGGTCGGTTTTAGAGCTAGAAATAGCAAGTTAAAATAAGG
AIM1L	GTGTCACTCGGTATTCCTCGAGG	2	GGAAAGGACGAAACACCGTGTCACTCGGTATTCCTCGGTTTTAGAGCTAGAAATAGCAAGTTAAAATAAGG
AIM2	GCTTTTGGCAAAACGTCTTCAGG	0	GGAAAGGACGAAACACCGCTTTTGGCAAAACGTCTTCGTTTTAGAGCTAGAAATAGCAAGTTAAAATAAGG
AIMP1	GCAGTAACAACCGTATCTTCTGG	2	GGAAAGGACGAAACACCGCAGTAACAACCGTATCTTCGTTTTAGAGCTAGAAATAGCAAGTTAAAATAAGG
AIMP2	GCATTGGTGGTTAAAGTCGTGGG	3	GGAAAGGACGAAACACCGCATTGGTGGTTAAAGTCGTGTTTTAGAGCTAGAAATAGCAAGTTAAAATAAGG
AIP	GGCAATCTCCCCTTCTCGCATGG	2	GGAAAGGACGAAACACCGGCAATCTCCCCTTCTCGCAGTTTTAGAGCTAGAAATAGCAAGTTAAAATAAGG
AIPL1	GCCCGTGCCCCCGTGCAGAATGG	2	GGAAAGGACGAAACACCGCCCGTGCCCCCGTGCAGAAGTTTTAGAGCTAGAAATAGCAAGTTAAAATAAGG
AIPL1	GGCCACCTCGTGCACCCGCATGG	2	GGAAAGGACGAAACACCGGCCACCTCGTGCACCCGCAGTTTTAGAGCTAGAAATAGCAAGTTAAAATAAGG
AIRE	GACTACAACCTGGAGCGCTATGG	2	GGAAAGGACGAAACACCGACTACAACCTGGAGCGCTAGTTTTAGAGCTAGAAATAGCAAGTTAAAATAAGG
AJAP1	GTGGTGGGGCCGTAAACGCCCGG	3	GGAAAGGACGAAACACCGTGGTGGGGCCGTAAACGCCGTTTTAGAGCTAGAAATAGCAAGTTAAAATAAGG
AJUBA	GACGCTGAGCGAAATCAGCGCGG	3	GGAAAGGACGAAACACCGACGCTGAGCGAAATCAGCGGTTTTAGAGCTAGAAATAGCAAGTTAAAATAAGG
AJUBA	GGATTGTGATGGATGCAATCCGG	1	GGAAAGGACGAAACACCGGATTGTGATGGATGCAATCGTTTTAGAGCTAGAAATAGCAAGTTAAAATAAGG
AK1	GGACATGCTCCGGGATGCCATGG	2	GGAAAGGACGAAACACCGGACATGCTCCGGGATGCCAGTTTTAGAGCTAGAAATAGCAAGTTAAAATAAGG
AK2	GGGCCTCCCGGGGCCGGTAAAGG	0	GGAAAGGACGAAACACCGGGCCTCCCGGGGCCGGTAAGTTTTAGAGCTAGAAATAGCAAGTTAAAATAAGG
AK3	AACAACGCCTTACTGCTCGCTGG	2	GGAAAGGACGAAACACCGACAACGCCTTACTGCTCGCGTTTTAGAGCTAGAAATAGCAAGTTAAAATAAGG
AK3	GGGGGCCCCGGGCTCGGGCAAGG	2	GGAAAGGACGAAACACCGGGGGCCCCGGGCTCGGGCAGTTTTAGAGCTAGAAATAGCAAGTTAAAATAAGG
AK4	CATCTCACCAACTTCGGTGCTGG	1	GGAAAGGACGAAACACCGATCTCACCAACTTCGGTGCGTTTTAGAGCTAGAAATAGCAAGTTAAAATAAGG
AK5	TTCCATATCGGCGGTATGACCGG	2	GGAAAGGACGAAACACCGTCCATATCGGCGGTATGACGTTTTAGAGCTAGAAATAGCAAGTTAAAATAAGG
AK6	AAAGAACTTGCGTCAAAATCAGG	1	GGAAAGGACGAAACACCGAAGAACTTGCGTCAAAATCGTTTTAGAGCTAGAAATAGCAAGTTAAAATAAGG
AK6	TCCTGCTCACCGGTACACCAGGG	3	GGAAAGGACGAAACACCGCCTGCTCACCGGTACACCAGTTTTAGAGCTAGAAATAGCAAGTTAAAATAAGG
AK7	GCATTACCAGTTTTTGGCGATGG	3	GGAAAGGACGAAACACCGCATTACCAGTTTTTGGCGAGTTTTAGAGCTAGAAATAGCAAGTTAAAATAAGG
AK8	GTCCTGATCGAGAGAAACTTGGG	2	GGAAAGGACGAAACACCGTCCTGATCGAGAGAAACTTGTTTTAGAGCTAGAAATAGCAAGTTAAAATAAGG
AK9	ATTAGCCCGTTACATAACACAGG	3	GGAAAGGACGAAACACCGTTAGCCCGTTACATAACACGTTTTAGAGCTAGAAATAGCAAGTTAAAATAAGG
AK9	GAGGCATCTCACGATACCCGAGG	3	GGAAAGGACGAAACACCGAGGCATCTCACGATACCCGGTTTTAGAGCTAGAAATAGCAAGTTAAAATAAGG
AKAP1	GAGGACTCTGATCTTCGGCAAGG	3	GGAAAGGACGAAACACCGAGGACTCTGATCTTCGGCAGTTTTAGAGCTAGAAATAGCAAGTTAAAATAAGG
AKAP10	AGAAGCGGGACTATTTCTACTGG	2	GGAAAGGACGAAACACCGGAAGCGGGACTATTTCTACGTTTTAGAGCTAGAAATAGCAAGTTAAAATAAGG
AKAP11	GAGAATCCGGAGCATCACACAGG	3	GGAAAGGACGAAACACCGAGAATCCGGAGCATCACACGTTTTAGAGCTAGAAATAGCAAGTTAAAATAAGG
AKAP12	GCCCGAGGAGATCACGTGTCTGG	2	GGAAAGGACGAAACACCGCCCGAGGAGATCACGTGTCGTTTTAGAGCTAGAAATAGCAAGTTAAAATAAGG
AKAP13	ACTGGATCCGGTGATATCACAGG	3	GGAAAGGACGAAACACCGCTGGATCCGGTGATATCACGTTTTAGAGCTAGAAATAGCAAGTTAAAATAAGG
AKAP13	GTCTCCATACGGTATTTCATAGG	3	GGAAAGGACGAAACACCGTCTCCATACGGTATTTCATGTTTTAGAGCTAGAAATAGCAAGTTAAAATAAGG
AKAP17A	GCACGACACGTCTGAGGCCGTGG	2	GGAAAGGACGAAACACCGCACGACACGTCTGAGGCCGGTTTTAGAGCTAGAAATAGCAAGTTAAAATAAGG
AKAP2	GGGGGTGAATAGAAAGCGGAGGG	3	GGAAAGGACGAAACACCGGGGGTGAATAGAAAGCGGAGTTTTAGAGCTAGAAATAGCAAGTTAAAATAAGG
AKAP3	CGGGTTTGAACCGAACATCTTGG	2	GGAAAGGACGAAACACCGGGGTTTGAACCGAACATCTGTTTTAGAGCTAGAAATAGCAAGTTAAAATAAGG
AKAP4	CGTCAACCGACTATCTTCTCTGG	2	GGAAAGGACGAAACACCGGTCAACCGACTATCTTCTCGTTTTAGAGCTAGAAATAGCAAGTTAAAATAAGG
AKAP5	GATCAGCAGAAGGTAGTCCTGGG	3	GGAAAGGACGAAACACCGATCAGCAGAAGGTAGTCCTGTTTTAGAGCTAGAAATAGCAAGTTAAAATAAGG
AKAP6	GCTTGCTGTCCGAATCCTGCTGG	2	GGAAAGGACGAAACACCGCTTGCTGTCCGAATCCTGCGTTTTAGAGCTAGAAATAGCAAGTTAAAATAAGG
AKAP7	AATACAACAAGATGAGCGACTGG	2	GGAAAGGACGAAACACCGATACAACAAGATGAGCGACGTTTTAGAGCTAGAAATAGCAAGTTAAAATAAGG
AKAP7	CCGATGACGCTGAACTAGTAAGG	2	GGAAAGGACGAAACACCGCGATGACGCTGAACTAGTAGTTTTAGAGCTAGAAATAGCAAGTTAAAATAAGG
AKAP8	GGTAGGGGTTGTGCTCCGGCAGG	2	GGAAAGGACGAAACACCGGTAGGGGTTGTGCTCCGGCGTTTTAGAGCTAGAAATAGCAAGTTAAAATAAGG
AKAP8L	GAGCGCGACCTGTACCGGTCAGG	2	GGAAAGGACGAAACACCGAGCGCGACCTGTACCGGTCGTTTTAGAGCTAGAAATAGCAAGTTAAAATAAGG
AKAP8L	GGATAAAACGGAATCGGCACTGG	2	GGAAAGGACGAAACACCGGATAAAACGGAATCGGCACGTTTTAGAGCTAGAAATAGCAAGTTAAAATAAGG
AKAP9	GAAGAAATGAGGGTTACCTATGG	3	GGAAAGGACGAAACACCGAAGAAATGAGGGTTACCTAGTTTTAGAGCTAGAAATAGCAAGTTAAAATAAGG
AKIP1	GGCCCGCAGCGCGTTCTCCCGGG	3	GGAAAGGACGAAACACCGGCCCGCAGCGCGTTCTCCCGTTTTAGAGCTAGAAATAGCAAGTTAAAATAAGG
AKIRIN1	GTCTGCGTCTGAAACGGCGGCGG	2	GGAAAGGACGAAACACCGTCTGCGTCTGAAACGGCGGGTTTTAGAGCTAGAAATAGCAAGTTAAAATAAGG
AKIRIN2	GGGGACGCCGGGCTCAACAGCGG	2	GGAAAGGACGAAACACCGGGGACGCCGGGCTCAACAGGTTTTAGAGCTAGAAATAGCAAGTTAAAATAAGG
AKNA	GACCCACACCCGCAGCCCGATGG	2	GGAAAGGACGAAACACCGACCCACACCCGCAGCCCGAGTTTTAGAGCTAGAAATAGCAAGTTAAAATAAGG
AKNAD1	AGAACACACGACTTATAAGCAGG	2	GGAAAGGACGAAACACCGGAACACACGACTTATAAGCGTTTTAGAGCTAGAAATAGCAAGTTAAAATAAGG
AKR1A1	GTTAAGTATGCCCTTAGCGTAGG	3	GGAAAGGACGAAACACCGTTAAGTATGCCCTTAGCGTGTTTTAGAGCTAGAAATAGCAAGTTAAAATAAGG
AKR1B1	TGAAGGTGGCCATTGACGTCGGG	2	GGAAAGGACGAAACACCGGAAGGTGGCCATTGACGTCGTTTTAGAGCTAGAAATAGCAAGTTAAAATAAGG
AKR1B10	GATAAAGGTAATGCCATCGGTGG	1	GGAAAGGACGAAACACCGATAAAGGTAATGCCATCGGGTTTTAGAGCTAGAAATAGCAAGTTAAAATAAGG
AKR1B15	GGACCCCTGGACCAACCCGTTGG	3	GGAAAGGACGAAACACCGGACCCCTGGACCAACCCGTGTTTTAGAGCTAGAAATAGCAAGTTAAAATAAGG
AKR1C1	GTCGGACCAACTCTGGTCGATGG	2	GGAAAGGACGAAACACCGTCGGACCAACTCTGGTCGAGTTTTAGAGCTAGAAATAGCAAGTTAAAATAAGG
AKR1C2	TGGCACCTATGCGCCTGCAGAGG	1	GGAAAGGACGAAACACCGGGCACCTATGCGCCTGCAGGTTTTAGAGCTAGAAATAGCAAGTTAAAATAAGG
AKR1C3	GGGTGTCAAACTTCAACCGCAGG	2	GGAAAGGACGAAACACCGGGTGTCAAACTTCAACCGCGTTTTAGAGCTAGAAATAGCAAGTTAAAATAAGG
AKR1C4	GTTGAAGTTTGACACCCCGATGG	2	GGAAAGGACGAAACACCGTTGAAGTTTGACACCCCGAGTTTTAGAGCTAGAAATAGCAAGTTAAAATAAGG
AKR1D1	AACCTTCACCGATGTTGCACAGG	2	GGAAAGGACGAAACACCGACCTTCACCGATGTTGCACGTTTTAGAGCTAGAAATAGCAAGTTAAAATAAGG
AKR1E2	GGAAGGCGCTGTAAGACGGGAGG	2	GGAAAGGACGAAACACCGGAAGGCGCTGTAAGACGGGGTTTTAGAGCTAGAAATAGCAAGTTAAAATAAGG
AKR7A2	GGTGTGGCCGCGCTCCAGAAAGG	2	GGAAAGGACGAAACACCGGTGTGGCCGCGCTCCAGAAGTTTTAGAGCTAGAAATAGCAAGTTAAAATAAGG
AKR7A3	CACGGCCTTCGTGTACAGCGAGG	3	GGAAAGGACGAAACACCGACGGCCTTCGTGTACAGCGGTTTTAGAGCTAGAAATAGCAAGTTAAAATAAGG
AKT1	GAAGGTGCGTTCGATGACAGTGG	3	GGAAAGGACGAAACACCGAAGGTGCGTTCGATGACAGGTTTTAGAGCTAGAAATAGCAAGTTAAAATAAGG
AKT1S1	GGCCAGAGAGGACAACGAGGAGG	2	GGAAAGGACGAAACACCGGCCAGAGAGGACAACGAGGGTTTTAGAGCTAGAAATAGCAAGTTAAAATAAGG
AKT2	GCCAGCTGATGAAGACCGAGAGG	2	GGAAAGGACGAAACACCGCCAGCTGATGAAGACCGAGGTTTTAGAGCTAGAAATAGCAAGTTAAAATAAGG
AKT2	GTCTGGAGAATCCACGTGGAAGG	2	GGAAAGGACGAAACACCGTCTGGAGAATCCACGTGGAGTTTTAGAGCTAGAAATAGCAAGTTAAAATAAGG
AKT3	ATTTCATGTAGATACTCCAGAGG	2	GGAAAGGACGAAACACCGTTTCATGTAGATACTCCAGGTTTTAGAGCTAGAAATAGCAAGTTAAAATAAGG
AKT3	TTTTCCATTTGTCGAGAGAGCGG	2	GGAAAGGACGAAACACCGTTTCCATTTGTCGAGAGAGGTTTTAGAGCTAGAAATAGCAAGTTAAAATAAGG
AKTIP	GGAGTAATATTCATACGGCATGG	3	GGAAAGGACGAAACACCGGAGTAATATTCATACGGCAGTTTTAGAGCTAGAAATAGCAAGTTAAAATAAGG
ALAD	GCCAGGCCCGAAGTAGTGGGTGG	3	GGAAAGGACGAAACACCGCCAGGCCCGAAGTAGTGGGGTTTTAGAGCTAGAAATAGCAAGTTAAAATAAGG
ALAS1	GGGGGACTCGGGATAAGAATGGG	2	GGAAAGGACGAAACACCGGGGGACTCGGGATAAGAATGTTTTAGAGCTAGAAATAGCAAGTTAAAATAAGG
ALAS2	GTTCAAGACTGTGAACCGCTGGG	3	GGAAAGGACGAAACACCGTTCAAGACTGTGAACCGCTGTTTTAGAGCTAGAAATAGCAAGTTAAAATAAGG
ALB	GCAACTCTTCGTGAAACCTATGG	3	GGAAAGGACGAAACACCGCAACTCTTCGTGAAACCTAGTTTTAGAGCTAGAAATAGCAAGTTAAAATAAGG
ALCAM	TGAGGTACGTCAAGTCGGCAAGG	2	GGAAAGGACGAAACACCGGAGGTACGTCAAGTCGGCAGTTTTAGAGCTAGAAATAGCAAGTTAAAATAAGG
ALDH16A1	GCTGGGCCCGGACGACGCCGGGG	2	GGAAAGGACGAAACACCGCTGGGCCCGGACGACGCCGGTTTTAGAGCTAGAAATAGCAAGTTAAAATAAGG
ALDH18A1	TTGAGTCAAGTTTACCGCTGTGG	2	GGAAAGGACGAAACACCGTGAGTCAAGTTTACCGCTGGTTTTAGAGCTAGAAATAGCAAGTTAAAATAAGG
ALDH1A1	GAAGCATCCATAGTACGCCACGG	3	GGAAAGGACGAAACACCGAAGCATCCATAGTACGCCAGTTTTAGAGCTAGAAATAGCAAGTTAAAATAAGG
ALDH1A2	CCAGCCTGCGTAATATCGAAAGG	3	GGAAAGGACGAAACACCGCAGCCTGCGTAATATCGAAGTTTTAGAGCTAGAAATAGCAAGTTAAAATAAGG
ALDH1A2	CTTAATTTCGAGATTGGGCGTGG	3	GGAAAGGACGAAACACCGTTAATTTCGAGATTGGGCGGTTTTAGAGCTAGAAATAGCAAGTTAAAATAAGG
ALDH1A3	GCGCCCCATCCGCAACCTGGAGG	2	GGAAAGGACGAAACACCGCGCCCCATCCGCAACCTGGGTTTTAGAGCTAGAAATAGCAAGTTAAAATAAGG
ALDH1B1	GGTAGGGTTGACCGTCGGGAAGG	2	GGAAAGGACGAAACACCGGTAGGGTTGACCGTCGGGAGTTTTAGAGCTAGAAATAGCAAGTTAAAATAAGG
ALDH1L1	CGGTATTCAAGTACTCCCGGTGG	2	GGAAAGGACGAAACACCGGGTATTCAAGTACTCCCGGGTTTTAGAGCTAGAAATAGCAAGTTAAAATAAGG
ALDH1L1	GTGGGGGAAGATCAGTGCGCGGG	2	GGAAAGGACGAAACACCGTGGGGGAAGATCAGTGCGCGTTTTAGAGCTAGAAATAGCAAGTTAAAATAAGG
ALDH1L2	GCAGAAGCCTACAGATCCGTGGG	2	GGAAAGGACGAAACACCGCAGAAGCCTACAGATCCGTGTTTTAGAGCTAGAAATAGCAAGTTAAAATAAGG
ALDH2	CAGTGGACGGATTGACGGTGGGG	2	GGAAAGGACGAAACACCGAGTGGACGGATTGACGGTGGTTTTAGAGCTAGAAATAGCAAGTTAAAATAAGG
ALDH2	GCCGCATGGACGCATCACACAGG	3	GGAAAGGACGAAACACCGCCGCATGGACGCATCACACGTTTTAGAGCTAGAAATAGCAAGTTAAAATAAGG
ALDH3A1	CTTCTCCACGGGCTCATCCGCGG	2	GGAAAGGACGAAACACCGTTCTCCACGGGCTCATCCGGTTTTAGAGCTAGAAATAGCAAGTTAAAATAAGG
ALDH3A2	GAAACCGCAGAGGTCGCGACCGG	2	GGAAAGGACGAAACACCGAAACCGCAGAGGTCGCGACGTTTTAGAGCTAGAAATAGCAAGTTAAAATAAGG
ALDH3B1	AGTTGTCGTCCACGTAGCAAGGG	2	GGAAAGGACGAAACACCGGTTGTCGTCCACGTAGCAAGTTTTAGAGCTAGAAATAGCAAGTTAAAATAAGG
ALDH3B1	GGGCTCCTTCCGGATGAAGGCGG	2	GGAAAGGACGAAACACCGGGCTCCTTCCGGATGAAGGGTTTTAGAGCTAGAAATAGCAAGTTAAAATAAGG
ALDH3B2	CTGGGGTCCGCCCAGCACCACGG	2	GGAAAGGACGAAACACCGTGGGGTCCGCCCAGCACCAGTTTTAGAGCTAGAAATAGCAAGTTAAAATAAGG
ALDH4A1	GCTGTCCCGCCCCTGGACCGGGG	2	GGAAAGGACGAAACACCGCTGTCCCGCCCCTGGACCGGTTTTAGAGCTAGAAATAGCAAGTTAAAATAAGG
ALDH4A1	GGGTAAGACCGTGATCCAAGCGG	2	GGAAAGGACGAAACACCGGGTAAGACCGTGATCCAAGGTTTTAGAGCTAGAAATAGCAAGTTAAAATAAGG
ALDH5A1	GCCGCTGGCCGGGTCTTGCACGG	2	GGAAAGGACGAAACACCGCCGCTGGCCGGGTCTTGCAGTTTTAGAGCTAGAAATAGCAAGTTAAAATAAGG
ALDH6A1	GCAAGAAGCATAGTTGCTCCAGG	2	GGAAAGGACGAAACACCGCAAGAAGCATAGTTGCTCCGTTTTAGAGCTAGAAATAGCAAGTTAAAATAAGG
ALDH6A1	GCTGAAGGAGATGTATTTCGAGG	2	GGAAAGGACGAAACACCGCTGAAGGAGATGTATTTCGGTTTTAGAGCTAGAAATAGCAAGTTAAAATAAGG
ALDH7A1	GCAGTGGAATCCCGTAGGCCTGG	2	GGAAAGGACGAAACACCGCAGTGGAATCCCGTAGGCCGTTTTAGAGCTAGAAATAGCAAGTTAAAATAAGG
ALDH8A1	GCAGTGGGGAGCGCTCAGCTGGG	2	GGAAAGGACGAAACACCGCAGTGGGGAGCGCTCAGCTGTTTTAGAGCTAGAAATAGCAAGTTAAAATAAGG
ALDH8A1	TTCTCTGGCGGCCTTGACCGCGG	3	GGAAAGGACGAAACACCGTCTCTGGCGGCCTTGACCGGTTTTAGAGCTAGAAATAGCAAGTTAAAATAAGG
ALDH9A1	GCCCCGCCGCGGTAATTGAGCGG	3	GGAAAGGACGAAACACCGCCCCGCCGCGGTAATTGAGGTTTTAGAGCTAGAAATAGCAAGTTAAAATAAGG
ALDOA	GCAGCTGGCGGTAGAAGCGCCGG	2	GGAAAGGACGAAACACCGCAGCTGGCGGTAGAAGCGCGTTTTAGAGCTAGAAATAGCAAGTTAAAATAAGG
ALDOB	GGTGAGGGCTGGAAATCGGTGGG	3	GGAAAGGACGAAACACCGGTGAGGGCTGGAAATCGGTGTTTTAGAGCTAGAAATAGCAAGTTAAAATAAGG
ALDOC	GCCCGGGGCTACAATCCGCAGGG	3	GGAAAGGACGAAACACCGCCCGGGGCTACAATCCGCAGTTTTAGAGCTAGAAATAGCAAGTTAAAATAAGG
ALG1	GAGGATGGAAGCGCTGGCGCCGG	2	GGAAAGGACGAAACACCGAGGATGGAAGCGCTGGCGCGTTTTAGAGCTAGAAATAGCAAGTTAAAATAAGG
ALG10	TGTAGGGCTCTCGCAACGCCCGG	2	GGAAAGGACGAAACACCGGTAGGGCTCTCGCAACGCCGTTTTAGAGCTAGAAATAGCAAGTTAAAATAAGG
ALG10B	TGTAGGGCTCTCGCAGCGCCCGG	2	GGAAAGGACGAAACACCGGTAGGGCTCTCGCAGCGCCGTTTTAGAGCTAGAAATAGCAAGTTAAAATAAGG
ALG11	GTTCCACATACAATGAGCCCAGG	2	GGAAAGGACGAAACACCGTTCCACATACAATGAGCCCGTTTTAGAGCTAGAAATAGCAAGTTAAAATAAGG
ALG12	GAGAACACTGCGATCACCACTGG	2	GGAAAGGACGAAACACCGAGAACACTGCGATCACCACGTTTTAGAGCTAGAAATAGCAAGTTAAAATAAGG
ALG13	AGTGCGTGTTTGTTACCGTAGGG	3	GGAAAGGACGAAACACCGGTGCGTGTTTGTTACCGTAGTTTTAGAGCTAGAAATAGCAAGTTAAAATAAGG
ALG13	GAGAAATACCTGGAACGGTTGGG	3	GGAAAGGACGAAACACCGAGAAATACCTGGAACGGTTGTTTTAGAGCTAGAAATAGCAAGTTAAAATAAGG
ALG14	GTGCGTTCTCGTTCTAGCTGCGG	2	GGAAAGGACGAAACACCGTGCGTTCTCGTTCTAGCTGGTTTTAGAGCTAGAAATAGCAAGTTAAAATAAGG
ALG1L	TGGTGATGCATCTCCGCGAGTGG	1	GGAAAGGACGAAACACCGGGTGATGCATCTCCGCGAGGTTTTAGAGCTAGAAATAGCAAGTTAAAATAAGG
ALG1L2	GGACCCAGACACAGAGCGGTCGG	2	GGAAAGGACGAAACACCGGACCCAGACACAGAGCGGTGTTTTAGAGCTAGAAATAGCAAGTTAAAATAAGG
ALG2	GGACTCGGTTCCCAAGCCGTCGG	3	GGAAAGGACGAAACACCGGACTCGGTTCCCAAGCCGTGTTTTAGAGCTAGAAATAGCAAGTTAAAATAAGG
ALG3	GAGGTAGAAGGCGTCATCAATGG	2	GGAAAGGACGAAACACCGAGGTAGAAGGCGTCATCAAGTTTTAGAGCTAGAAATAGCAAGTTAAAATAAGG
ALG3	GCCACCAGCAGCGTGTAGCGCGG	2	GGAAAGGACGAAACACCGCCACCAGCAGCGTGTAGCGGTTTTAGAGCTAGAAATAGCAAGTTAAAATAAGG
ALG5	ATCACTTCATAAGTGAACGCAGG	2	GGAAAGGACGAAACACCGTCACTTCATAAGTGAACGCGTTTTAGAGCTAGAAATAGCAAGTTAAAATAAGG
ALG5	GCAGCTGGCGGTGCTCGGCGCGG	2	GGAAAGGACGAAACACCGCAGCTGGCGGTGCTCGGCGGTTTTAGAGCTAGAAATAGCAAGTTAAAATAAGG
ALG6	TAATAGGACTAACAGTACGATGG	2	GGAAAGGACGAAACACCGAATAGGACTAACAGTACGAGTTTTAGAGCTAGAAATAGCAAGTTAAAATAAGG
ALG8	AAACCAATTGCCAGTACCCGTGG	2	GGAAAGGACGAAACACCGAACCAATTGCCAGTACCCGGTTTTAGAGCTAGAAATAGCAAGTTAAAATAAGG
ALG9	CCACCCGTATTGGCTTACCTTGG	2	GGAAAGGACGAAACACCGCACCCGTATTGGCTTACCTGTTTTAGAGCTAGAAATAGCAAGTTAAAATAAGG
ALG9	CCCGGCTGCGGACAAGCTGCGGG	2	GGAAAGGACGAAACACCGCCGGCTGCGGACAAGCTGCGTTTTAGAGCTAGAAATAGCAAGTTAAAATAAGG
ALK	GGCGTAGACACGGAAGAGCGAGG	3	GGAAAGGACGAAACACCGGCGTAGACACGGAAGAGCGGTTTTAGAGCTAGAAATAGCAAGTTAAAATAAGG
ALKBH1	GACTCTGGCGACTGAGCCCGGGG	2	GGAAAGGACGAAACACCGACTCTGGCGACTGAGCCCGGTTTTAGAGCTAGAAATAGCAAGTTAAAATAAGG
ALKBH2	CCCAGGAAGCAGGCAACGTATGG	2	GGAAAGGACGAAACACCGCCAGGAAGCAGGCAACGTAGTTTTAGAGCTAGAAATAGCAAGTTAAAATAAGG
ALKBH2	CCCTAGCTGGCGGCACATTCGGG	1	GGAAAGGACGAAACACCGCCTAGCTGGCGGCACATTCGTTTTAGAGCTAGAAATAGCAAGTTAAAATAAGG
ALKBH3	TCTTTCACGTCAACAAAGCCAGG	2	GGAAAGGACGAAACACCGCTTTCACGTCAACAAAGCCGTTTTAGAGCTAGAAATAGCAAGTTAAAATAAGG
ALKBH4	GGACCTGTCTGATCTGCGAGCGG	2	GGAAAGGACGAAACACCGGACCTGTCTGATCTGCGAGGTTTTAGAGCTAGAAATAGCAAGTTAAAATAAGG
ALKBH5	GACGTCCCGGGACAACTATAAGG	2	GGAAAGGACGAAACACCGACGTCCCGGGACAACTATAGTTTTAGAGCTAGAAATAGCAAGTTAAAATAAGG
ALKBH6	AGCCCTGGAACCGTTCAGAGTGG	3	GGAAAGGACGAAACACCGGCCCTGGAACCGTTCAGAGGTTTTAGAGCTAGAAATAGCAAGTTAAAATAAGG
ALKBH6	GTGGGCTTCCTCATCCCCGAGGG	2	GGAAAGGACGAAACACCGTGGGCTTCCTCATCCCCGAGTTTTAGAGCTAGAAATAGCAAGTTAAAATAAGG
ALKBH7	GTCCTGCAGGCGGCTCAGCACGG	2	GGAAAGGACGAAACACCGTCCTGCAGGCGGCTCAGCAGTTTTAGAGCTAGAAATAGCAAGTTAAAATAAGG
ALKBH8	AAAGATAAGCCATTATCTGGGGG	2	GGAAAGGACGAAACACCGAAGATAAGCCATTATCTGGGTTTTAGAGCTAGAAATAGCAAGTTAAAATAAGG
ALLC	AGTCATCCGGGGCTTCGACGTGG	2	GGAAAGGACGAAACACCGGTCATCCGGGGCTTCGACGGTTTTAGAGCTAGAAATAGCAAGTTAAAATAAGG
ALMS1	GCCCATTACTTTCTACCGGCAGG	3	GGAAAGGACGAAACACCGCCCATTACTTTCTACCGGCGTTTTAGAGCTAGAAATAGCAAGTTAAAATAAGG
ALOX12	GGGCCGCTACCGCATCCGCGTGG	3	GGAAAGGACGAAACACCGGGCCGCTACCGCATCCGCGGTTTTAGAGCTAGAAATAGCAAGTTAAAATAAGG
ALOX12B	GCACATAGTTGCAGTACCAAGGG	2	GGAAAGGACGAAACACCGCACATAGTTGCAGTACCAAGTTTTAGAGCTAGAAATAGCAAGTTAAAATAAGG
ALOX15	GTTGGAACCGGCATAGAGCGAGG	3	GGAAAGGACGAAACACCGTTGGAACCGGCATAGAGCGGTTTTAGAGCTAGAAATAGCAAGTTAAAATAAGG
ALOX15B	GCCCCTGGACAATCTCGGCAAGG	2	GGAAAGGACGAAACACCGCCCCTGGACAATCTCGGCAGTTTTAGAGCTAGAAATAGCAAGTTAAAATAAGG
ALOX5	GCAACACCGACGTAAAGAACTGG	2	GGAAAGGACGAAACACCGCAACACCGACGTAAAGAACGTTTTAGAGCTAGAAATAGCAAGTTAAAATAAGG
ALOX5AP	CATCGTCACCCTCATCAGCGTGG	3	GGAAAGGACGAAACACCGATCGTCACCCTCATCAGCGGTTTTAGAGCTAGAAATAGCAAGTTAAAATAAGG
ALOXE3	GGATACACTACCATCCGGTTCGG	2	GGAAAGGACGAAACACCGGATACACTACCATCCGGTTGTTTTAGAGCTAGAAATAGCAAGTTAAAATAAGG
ALPI	GTTCTTGGCGACCTTCTGGATGG	3	GGAAAGGACGAAACACCGTTCTTGGCGACCTTCTGGAGTTTTAGAGCTAGAAATAGCAAGTTAAAATAAGG
ALPK1	CTGTATGGGCTCGACGTCTCTGG	2	GGAAAGGACGAAACACCGTGTATGGGCTCGACGTCTCGTTTTAGAGCTAGAAATAGCAAGTTAAAATAAGG
ALPK1	TCAGGGTCCTTAACTCGCTGGGG	2	GGAAAGGACGAAACACCGCAGGGTCCTTAACTCGCTGGTTTTAGAGCTAGAAATAGCAAGTTAAAATAAGG
ALPK2	GATAACCCTAACCTACACCGAGG	3	GGAAAGGACGAAACACCGATAACCCTAACCTACACCGGTTTTAGAGCTAGAAATAGCAAGTTAAAATAAGG
ALPK3	GCCAGCTTGGGCTAGACCGCGGG	2	GGAAAGGACGAAACACCGCCAGCTTGGGCTAGACCGCGTTTTAGAGCTAGAAATAGCAAGTTAAAATAAGG
ALPL	CCGGTCAGCCGAGTGGGCGTAGG	2	GGAAAGGACGAAACACCGCGGTCAGCCGAGTGGGCGTGTTTTAGAGCTAGAAATAGCAAGTTAAAATAAGG
ALPL	GATGCGGGCAGCCGTCACTGTGG	2	GGAAAGGACGAAACACCGATGCGGGCAGCCGTCACTGGTTTTAGAGCTAGAAATAGCAAGTTAAAATAAGG
ALPL	GCTTGGTCTCGCCAGTACTTGGG	2	GGAAAGGACGAAACACCGCTTGGTCTCGCCAGTACTTGTTTTAGAGCTAGAAATAGCAAGTTAAAATAAGG
ALPP	GGAATGGCTGGCGAAGCGCCAGG	3	GGAAAGGACGAAACACCGGAATGGCTGGCGAAGCGCCGTTTTAGAGCTAGAAATAGCAAGTTAAAATAAGG
ALPPL2	CACCGTGTGGGCGTAGGCGCCGG	3	GGAAAGGACGAAACACCGACCGTGTGGGCGTAGGCGCGTTTTAGAGCTAGAAATAGCAAGTTAAAATAAGG
ALS2	GAACTCCATGTTTCACTCCGAGG	2	GGAAAGGACGAAACACCGAACTCCATGTTTCACTCCGGTTTTAGAGCTAGAAATAGCAAGTTAAAATAAGG
ALS2CL	CGAGTTGCCTTAGAGCGCAAGGG	2	GGAAAGGACGAAACACCGGAGTTGCCTTAGAGCGCAAGTTTTAGAGCTAGAAATAGCAAGTTAAAATAAGG
ALS2CL	GACTCCAGACCGGTGGAGTCCGG	2	GGAAAGGACGAAACACCGACTCCAGACCGGTGGAGTCGTTTTAGAGCTAGAAATAGCAAGTTAAAATAAGG
ALS2CR11	GTCCCTTACGCCCTGAACCAGGG	2	GGAAAGGACGAAACACCGTCCCTTACGCCCTGAACCAGTTTTAGAGCTAGAAATAGCAAGTTAAAATAAGG
ALS2CR12	GTTCTTGCGTGGTAGTTGAGGGG	2	GGAAAGGACGAAACACCGTTCTTGCGTGGTAGTTGAGGTTTTAGAGCTAGAAATAGCAAGTTAAAATAAGG
ALX1	GCGCACGTGATGCTCGGCGCGGG	2	GGAAAGGACGAAACACCGCGCACGTGATGCTCGGCGCGTTTTAGAGCTAGAAATAGCAAGTTAAAATAAGG
ALX3	GCACTGCGCGCCTTTCCGCGTGG	3	GGAAAGGACGAAACACCGCACTGCGCGCCTTTCCGCGGTTTTAGAGCTAGAAATAGCAAGTTAAAATAAGG
ALX4	GCCCAGCGCCGTAACGGGCCCGG	2	GGAAAGGACGAAACACCGCCCAGCGCCGTAACGGGCCGTTTTAGAGCTAGAAATAGCAAGTTAAAATAAGG
ALYREF	GCCGCGCGAGTGAATCGAGGCGG	2	GGAAAGGACGAAACACCGCCGCGCGAGTGAATCGAGGGTTTTAGAGCTAGAAATAGCAAGTTAAAATAAGG
AMACR	GCACAGACGCCGCAGCACGGCGG	2	GGAAAGGACGAAACACCGCACAGACGCCGCAGCACGGGTTTTAGAGCTAGAAATAGCAAGTTAAAATAAGG
AMBN	GAGAAATCAAACGGGCTATTTGG	0	GGAAAGGACGAAACACCGAGAAATCAAACGGGCTATTGTTTTAGAGCTAGAAATAGCAAGTTAAAATAAGG
AMBP	CAGGGCCAGCGCTCACCGCCAGG	2	GGAAAGGACGAAACACCGAGGGCCAGCGCTCACCGCCGTTTTAGAGCTAGAAATAGCAAGTTAAAATAAGG
AMBRA1	GCCAATAAGAAGGTAGAGCGTGG	3	GGAAAGGACGAAACACCGCCAATAAGAAGGTAGAGCGGTTTTAGAGCTAGAAATAGCAAGTTAAAATAAGG
AMD1	CAGCAGCCCGACGCAAACCAAGG	2	GGAAAGGACGAAACACCGAGCAGCCCGACGCAAACCAGTTTTAGAGCTAGAAATAGCAAGTTAAAATAAGG
AMD1	GGGATCTTCGCACTATCCCAAGG	3	GGAAAGGACGAAACACCGGGATCTTCGCACTATCCCAGTTTTAGAGCTAGAAATAGCAAGTTAAAATAAGG
AMD1	TGACTGATTACCCGACTCTCTGG	2	GGAAAGGACGAAACACCGGACTGATTACCCGACTCTCGTTTTAGAGCTAGAAATAGCAAGTTAAAATAAGG
AMDHD1	GCACTGGAGCCGTTGCTGCAAGG	2	GGAAAGGACGAAACACCGCACTGGAGCCGTTGCTGCAGTTTTAGAGCTAGAAATAGCAAGTTAAAATAAGG
AMDHD2	GCGCGTGGCCGACGAGCGGCGGG	2	GGAAAGGACGAAACACCGCGCGTGGCCGACGAGCGGCGTTTTAGAGCTAGAAATAGCAAGTTAAAATAAGG
AMELX	ATGGGCTCGTAACCATAGGAAGG	2	GGAAAGGACGAAACACCGTGGGCTCGTAACCATAGGAGTTTTAGAGCTAGAAATAGCAAGTTAAAATAAGG
AMELY	TTCCTATGGTTACGAGCCCATGG	2	GGAAAGGACGAAACACCGTCCTATGGTTACGAGCCCAGTTTTAGAGCTAGAAATAGCAAGTTAAAATAAGG
AMER1	TTGTTCACGGGTACTCCCAGAGG	2	GGAAAGGACGAAACACCGTGTTCACGGGTACTCCCAGGTTTTAGAGCTAGAAATAGCAAGTTAAAATAAGG
AMER2	GCAAGTCCATGTCTGCCGCGAGG	2	GGAAAGGACGAAACACCGCAAGTCCATGTCTGCCGCGGTTTTAGAGCTAGAAATAGCAAGTTAAAATAAGG
AMER3	GACCAAAGGATGCATCGGCCAGG	3	GGAAAGGACGAAACACCGACCAAAGGATGCATCGGCCGTTTTAGAGCTAGAAATAGCAAGTTAAAATAAGG
AMFR	CAGGTACTGGGCCACATCGCGGG	2	GGAAAGGACGAAACACCGAGGTACTGGGCCACATCGCGTTTTAGAGCTAGAAATAGCAAGTTAAAATAAGG
AMH	GGCTCTAAGCGCCTATGAGCAGG	2	GGAAAGGACGAAACACCGGCTCTAAGCGCCTATGAGCGTTTTAGAGCTAGAAATAGCAAGTTAAAATAAGG
AMHR2	GTAGAGGCAGCGGATAGCTCTGG	3	GGAAAGGACGAAACACCGTAGAGGCAGCGGATAGCTCGTTTTAGAGCTAGAAATAGCAAGTTAAAATAAGG
AMICA1	CAGAACCGCGTACACTTGATGGG	2	GGAAAGGACGAAACACCGAGAACCGCGTACACTTGATGTTTTAGAGCTAGAAATAGCAAGTTAAAATAAGG
AMIGO1	GAGGCCTCTCGGGTCACGGTGGG	2	GGAAAGGACGAAACACCGAGGCCTCTCGGGTCACGGTGTTTTAGAGCTAGAAATAGCAAGTTAAAATAAGG
AMIGO2	GCTTGGAGCCGTCGTCAGACCGG	2	GGAAAGGACGAAACACCGCTTGGAGCCGTCGTCAGACGTTTTAGAGCTAGAAATAGCAAGTTAAAATAAGG
AMIGO3	GGGGCAGTTGTGGAGCGCACGGG	2	GGAAAGGACGAAACACCGGGGCAGTTGTGGAGCGCACGTTTTAGAGCTAGAAATAGCAAGTTAAAATAAGG
AMMECR1	GGGCTCGTTGGTGAATCGGGGGG	3	GGAAAGGACGAAACACCGGGCTCGTTGGTGAATCGGGGTTTTAGAGCTAGAAATAGCAAGTTAAAATAAGG
AMMECR1	GGTACGCGGCTCAACGGGCTGGG	2	GGAAAGGACGAAACACCGGTACGCGGCTCAACGGGCTGTTTTAGAGCTAGAAATAGCAAGTTAAAATAAGG
AMMECR1L	TTGGCAGTTCCATTAGGCCGGGG	3	GGAAAGGACGAAACACCGTGGCAGTTCCATTAGGCCGGTTTTAGAGCTAGAAATAGCAAGTTAAAATAAGG
AMN	GGATTCGGCGTCTCAGACGTGGG	2	GGAAAGGACGAAACACCGGATTCGGCGTCTCAGACGTGTTTTAGAGCTAGAAATAGCAAGTTAAAATAAGG
AMN1	AAGTCCAAACTCTAGATCTACGG	2	GGAAAGGACGAAACACCGAGTCCAAACTCTAGATCTAGTTTTAGAGCTAGAAATAGCAAGTTAAAATAAGG
AMOT	GATTGAGCCGCTGAACTGATGGG	3	GGAAAGGACGAAACACCGATTGAGCCGCTGAACTGATGTTTTAGAGCTAGAAATAGCAAGTTAAAATAAGG
AMOT	GGATTTCGATGTGTCGTCTTTGG	2	GGAAAGGACGAAACACCGGATTTCGATGTGTCGTCTTGTTTTAGAGCTAGAAATAGCAAGTTAAAATAAGG
AMOTL1	GCAAGTTCATGTTCTCGGTTGGG	2	GGAAAGGACGAAACACCGCAAGTTCATGTTCTCGGTTGTTTTAGAGCTAGAAATAGCAAGTTAAAATAAGG
AMOTL2	GCAGCGTGCGCGTCTCAGTCAGG	2	GGAAAGGACGAAACACCGCAGCGTGCGCGTCTCAGTCGTTTTAGAGCTAGAAATAGCAAGTTAAAATAAGG
AMPD1	GGAAGGTTGTCTGTTCGGAAGGG	3	GGAAAGGACGAAACACCGGAAGGTTGTCTGTTCGGAAGTTTTAGAGCTAGAAATAGCAAGTTAAAATAAGG
AMPD2	GCCAGATGGATAGGATGCCATGG	2	GGAAAGGACGAAACACCGCCAGATGGATAGGATGCCAGTTTTAGAGCTAGAAATAGCAAGTTAAAATAAGG
AMPD2	GCTCGACCTGCGCACGTCTATGG	2	GGAAAGGACGAAACACCGCTCGACCTGCGCACGTCTAGTTTTAGAGCTAGAAATAGCAAGTTAAAATAAGG
AMPD2	GGAGACCCGGACCTATGAACAGG	2	GGAAAGGACGAAACACCGGAGACCCGGACCTATGAACGTTTTAGAGCTAGAAATAGCAAGTTAAAATAAGG
AMPD3	GGTACTGGGATGTGATCCGCGGG	2	GGAAAGGACGAAACACCGGTACTGGGATGTGATCCGCGTTTTAGAGCTAGAAATAGCAAGTTAAAATAAGG
AMPH	GAAGATGCCCGTCTTGATGTCGG	2	GGAAAGGACGAAACACCGAAGATGCCCGTCTTGATGTGTTTTAGAGCTAGAAATAGCAAGTTAAAATAAGG
AMT	AAGTGGACGACACAAGGCCGGGG	3	GGAAAGGACGAAACACCGAGTGGACGACACAAGGCCGGTTTTAGAGCTAGAAATAGCAAGTTAAAATAAGG
AMTN	TTTGTCTTCTAGGATCAACTCGG	2	GGAAAGGACGAAACACCGTTGTCTTCTAGGATCAACTGTTTTAGAGCTAGAAATAGCAAGTTAAAATAAGG
AMY2A	GAGCGATATTTAGCTCCGAAGGG	2	GGAAAGGACGAAACACCGAGCGATATTTAGCTCCGAAGTTTTAGAGCTAGAAATAGCAAGTTAAAATAAGG
AMZ1	GACCTGAGCGAGGAGCCGGTGGG	2	GGAAAGGACGAAACACCGACCTGAGCGAGGAGCCGGTGTTTTAGAGCTAGAAATAGCAAGTTAAAATAAGG
AMZ2	ATATAAATGCTGCGTTTGTTTGG	0	GGAAAGGACGAAACACCGTATAAATGCTGCGTTTGTTGTTTTAGAGCTAGAAATAGCAAGTTAAAATAAGG
ANAPC1	TCTTCACATGAAGTACCTCCAGG	2	GGAAAGGACGAAACACCGCTTCACATGAAGTACCTCCGTTTTAGAGCTAGAAATAGCAAGTTAAAATAAGG
ANAPC10	GCACCAGGAGGTGTCTTGTTTGG	2	GGAAAGGACGAAACACCGCACCAGGAGGTGTCTTGTTGTTTTAGAGCTAGAAATAGCAAGTTAAAATAAGG
ANAPC11	GATTAAGTGCTGGAACGGCGTGG	3	GGAAAGGACGAAACACCGATTAAGTGCTGGAACGGCGGTTTTAGAGCTAGAAATAGCAAGTTAAAATAAGG
ANAPC11	GCCCGGCGACGACTGCCCGCTGG	2	GGAAAGGACGAAACACCGCCCGGCGACGACTGCCCGCGTTTTAGAGCTAGAAATAGCAAGTTAAAATAAGG
ANAPC13	CCCCCTATTCCCATCGGCCGAGG	2	GGAAAGGACGAAACACCGCCCCTATTCCCATCGGCCGGTTTTAGAGCTAGAAATAGCAAGTTAAAATAAGG
ANAPC13	GCCTCCAAAACCTAGGCCGGGGG	2	GGAAAGGACGAAACACCGCCTCCAAAACCTAGGCCGGGTTTTAGAGCTAGAAATAGCAAGTTAAAATAAGG
ANAPC15	ACAGAGTCTCAGTCACACGAGGG	2	GGAAAGGACGAAACACCGCAGAGTCTCAGTCACACGAGTTTTAGAGCTAGAAATAGCAAGTTAAAATAAGG
ANAPC16	GTCAGTGGAAGTTCTGTCACTGG	2	GGAAAGGACGAAACACCGTCAGTGGAAGTTCTGTCACGTTTTAGAGCTAGAAATAGCAAGTTAAAATAAGG
ANAPC2	GGCCACTAACAACTCCTGTCCGG	2	GGAAAGGACGAAACACCGGCCACTAACAACTCCTGTCGTTTTAGAGCTAGAAATAGCAAGTTAAAATAAGG
ANAPC4	CTCCCACCACCCGGAAGGATGGG	2	GGAAAGGACGAAACACCGTCCCACCACCCGGAAGGATGTTTTAGAGCTAGAAATAGCAAGTTAAAATAAGG
ANAPC5	ATTACTTTTGCTTTCGGCTCCGG	2	GGAAAGGACGAAACACCGTTACTTTTGCTTTCGGCTCGTTTTAGAGCTAGAAATAGCAAGTTAAAATAAGG
ANAPC5	GTTGTGCACGCCAATGTGTTCGG	3	GGAAAGGACGAAACACCGTTGTGCACGCCAATGTGTTGTTTTAGAGCTAGAAATAGCAAGTTAAAATAAGG
ANAPC7	ATGCCATTGCTATACTTGATGGG	2	GGAAAGGACGAAACACCGTGCCATTGCTATACTTGATGTTTTAGAGCTAGAAATAGCAAGTTAAAATAAGG
ANG	GTTGGTCTTCGTGCTGGGTCTGG	2	GGAAAGGACGAAACACCGTTGGTCTTCGTGCTGGGTCGTTTTAGAGCTAGAAATAGCAAGTTAAAATAAGG
ANGEL1	GAACCCTCTCTGCGAATGATGGG	2	GGAAAGGACGAAACACCGAACCCTCTCTGCGAATGATGTTTTAGAGCTAGAAATAGCAAGTTAAAATAAGG
ANGEL2	CAGAGACTGGACTACACCGTGGG	2	GGAAAGGACGAAACACCGAGAGACTGGACTACACCGTGTTTTAGAGCTAGAAATAGCAAGTTAAAATAAGG
ANGPT1	AGATATAACCGGATTCAACATGG	2	GGAAAGGACGAAACACCGGATATAACCGGATTCAACAGTTTTAGAGCTAGAAATAGCAAGTTAAAATAAGG
ANGPT2	AGCATTGGACACGTAGGGGCTGG	3	GGAAAGGACGAAACACCGGCATTGGACACGTAGGGGCGTTTTAGAGCTAGAAATAGCAAGTTAAAATAAGG
ANGPT4	GCCCTCACCAACATCGAGCGCGG	2	GGAAAGGACGAAACACCGCCCTCACCAACATCGAGCGGTTTTAGAGCTAGAAATAGCAAGTTAAAATAAGG
ANGPTL1	TGGGAGGTAACGAGATTCAGAGG	2	GGAAAGGACGAAACACCGGGGAGGTAACGAGATTCAGGTTTTAGAGCTAGAAATAGCAAGTTAAAATAAGG
ANGPTL2	GTGGGTGGTTGGTAGACCCGGGG	2	GGAAAGGACGAAACACCGTGGGTGGTTGGTAGACCCGGTTTTAGAGCTAGAAATAGCAAGTTAAAATAAGG
ANGPTL3	GACTTTGTCCATAAGACGAAGGG	2	GGAAAGGACGAAACACCGACTTTGTCCATAAGACGAAGTTTTAGAGCTAGAAATAGCAAGTTAAAATAAGG
ANGPTL4	GCTGCAGGAGTCCGTGCGCCAGG	2	GGAAAGGACGAAACACCGCTGCAGGAGTCCGTGCGCCGTTTTAGAGCTAGAAATAGCAAGTTAAAATAAGG
ANGPTL5	TCTGTCACCAAAACACCGAGTGG	2	GGAAAGGACGAAACACCGCTGTCACCAAAACACCGAGGTTTTAGAGCTAGAAATAGCAAGTTAAAATAAGG
ANGPTL6	GAAGGTGTAGGTGCAGCGCGGGG	2	GGAAAGGACGAAACACCGAAGGTGTAGGTGCAGCGCGGTTTTAGAGCTAGAAATAGCAAGTTAAAATAAGG
ANGPTL7	GACATGGAGACTTCAGGCGGAGG	2	GGAAAGGACGAAACACCGACATGGAGACTTCAGGCGGGTTTTAGAGCTAGAAATAGCAAGTTAAAATAAGG
ANHX	GAACGACATCCACTACCGTCTGG	3	GGAAAGGACGAAACACCGAACGACATCCACTACCGTCGTTTTAGAGCTAGAAATAGCAAGTTAAAATAAGG
ANK1	GCTTTGGATCACCTGCGGAATGG	2	GGAAAGGACGAAACACCGCTTTGGATCACCTGCGGAAGTTTTAGAGCTAGAAATAGCAAGTTAAAATAAGG
ANK1	TGGTCTCCTCGTCGTCACTGAGG	2	GGAAAGGACGAAACACCGGGTCTCCTCGTCGTCACTGGTTTTAGAGCTAGAAATAGCAAGTTAAAATAAGG
ANK2	GCAACTCTTCTTCTAAACCGGGG	3	GGAAAGGACGAAACACCGCAACTCTTCTTCTAAACCGGTTTTAGAGCTAGAAATAGCAAGTTAAAATAAGG
ANK3	GCAGAAGTCCTCGTAAACCAAGG	3	GGAAAGGACGAAACACCGCAGAAGTCCTCGTAAACCAGTTTTAGAGCTAGAAATAGCAAGTTAAAATAAGG
ANK3	GTGGGGGCCGTACACTTGCGTGG	2	GGAAAGGACGAAACACCGTGGGGGCCGTACACTTGCGGTTTTAGAGCTAGAAATAGCAAGTTAAAATAAGG
ANKAR	GGGAGTCAGTAGGATTGCAGTGG	3	GGAAAGGACGAAACACCGGGAGTCAGTAGGATTGCAGGTTTTAGAGCTAGAAATAGCAAGTTAAAATAAGG
ANKDD1A	GCCGACATTGTTCTGGCGGGCGG	2	GGAAAGGACGAAACACCGCCGACATTGTTCTGGCGGGGTTTTAGAGCTAGAAATAGCAAGTTAAAATAAGG
ANKDD1B	GTCCCGGATCCCGAAGCGGGAGG	3	GGAAAGGACGAAACACCGTCCCGGATCCCGAAGCGGGGTTTTAGAGCTAGAAATAGCAAGTTAAAATAAGG
ANKEF1	GCTCTGATCGCCCTTGAACATGG	2	GGAAAGGACGAAACACCGCTCTGATCGCCCTTGAACAGTTTTAGAGCTAGAAATAGCAAGTTAAAATAAGG
ANKFN1	GAACTGATCGGCTGAGTCTCAGG	2	GGAAAGGACGAAACACCGAACTGATCGGCTGAGTCTCGTTTTAGAGCTAGAAATAGCAAGTTAAAATAAGG
ANKFY1	GCTGCCGCGCTGGATGAGTCTGG	3	GGAAAGGACGAAACACCGCTGCCGCGCTGGATGAGTCGTTTTAGAGCTAGAAATAGCAAGTTAAAATAAGG
ANKFY1	GGGAGGCTCTTGATTGCCGGCGG	3	GGAAAGGACGAAACACCGGGAGGCTCTTGATTGCCGGGTTTTAGAGCTAGAAATAGCAAGTTAAAATAAGG
ANKH	GACCAAAGCCGTCCTGTGTATGG	2	GGAAAGGACGAAACACCGACCAAAGCCGTCCTGTGTAGTTTTAGAGCTAGAAATAGCAAGTTAAAATAAGG
ANKHD1-EIF4EBP3	GTCTGGGGATCCGCACCGTGAGG	2	GGAAAGGACGAAACACCGTCTGGGGATCCGCACCGTGGTTTTAGAGCTAGAAATAGCAAGTTAAAATAAGG
ANKIB1	GAGAACTGCTGCCAACGATCAGG	2	GGAAAGGACGAAACACCGAGAACTGCTGCCAACGATCGTTTTAGAGCTAGAAATAGCAAGTTAAAATAAGG
ANKK1	GTCGCCCTCGAAGTCGTCGCGGG	2	GGAAAGGACGAAACACCGTCGCCCTCGAAGTCGTCGCGTTTTAGAGCTAGAAATAGCAAGTTAAAATAAGG
ANKLE1	GAGTCCAGCGTCTCATCGGTAGG	2	GGAAAGGACGAAACACCGAGTCCAGCGTCTCATCGGTGTTTTAGAGCTAGAAATAGCAAGTTAAAATAAGG
ANKLE1	GCAGGTTGCGGGATGCGCTGCGG	2	GGAAAGGACGAAACACCGCAGGTTGCGGGATGCGCTGGTTTTAGAGCTAGAAATAGCAAGTTAAAATAAGG
ANKLE2	GCGGCGGCCGCGCTTGGCGGAGG	3	GGAAAGGACGAAACACCGCGGCGGCCGCGCTTGGCGGGTTTTAGAGCTAGAAATAGCAAGTTAAAATAAGG
ANKMY1	GCAGGATGGTTGCATGTACCAGG	2	GGAAAGGACGAAACACCGCAGGATGGTTGCATGTACCGTTTTAGAGCTAGAAATAGCAAGTTAAAATAAGG
ANKMY1	GGTGTCGAGACCTACCCCGATGG	2	GGAAAGGACGAAACACCGGTGTCGAGACCTACCCCGAGTTTTAGAGCTAGAAATAGCAAGTTAAAATAAGG
ANKMY2	GACAGGATGAAGATTCGTTGTGG	2	GGAAAGGACGAAACACCGACAGGATGAAGATTCGTTGGTTTTAGAGCTAGAAATAGCAAGTTAAAATAAGG
ANKRA2	ACATTCATATCAAATCGGTTAGG	0	GGAAAGGACGAAACACCGCATTCATATCAAATCGGTTGTTTTAGAGCTAGAAATAGCAAGTTAAAATAAGG
ANKRD1	GAAAAGCGAGAAACAACGAGAGG	2	GGAAAGGACGAAACACCGAAAAGCGAGAAACAACGAGGTTTTAGAGCTAGAAATAGCAAGTTAAAATAAGG
ANKRD10	GGCCAGGTCCCCGTCGCGGCAGG	2	GGAAAGGACGAAACACCGGCCAGGTCCCCGTCGCGGCGTTTTAGAGCTAGAAATAGCAAGTTAAAATAAGG
ANKRD11	GAAGGAGCCTGTCACCCGGAAGG	2	GGAAAGGACGAAACACCGAAGGAGCCTGTCACCCGGAGTTTTAGAGCTAGAAATAGCAAGTTAAAATAAGG
ANKRD12	GTAAAGCTGTTACTTCGTCACGG	2	GGAAAGGACGAAACACCGTAAAGCTGTTACTTCGTCAGTTTTAGAGCTAGAAATAGCAAGTTAAAATAAGG
ANKRD13A	GCAATAATGTTCGACCTCGTGGG	2	GGAAAGGACGAAACACCGCAATAATGTTCGACCTCGTGTTTTAGAGCTAGAAATAGCAAGTTAAAATAAGG
ANKRD13B	GCCCGTGTGCTCCTGGCGCACGG	2	GGAAAGGACGAAACACCGCCCGTGTGCTCCTGGCGCAGTTTTAGAGCTAGAAATAGCAAGTTAAAATAAGG
ANKRD13C	GAAGATCCGCTCACTGCGGAGGG	2	GGAAAGGACGAAACACCGAAGATCCGCTCACTGCGGAGTTTTAGAGCTAGAAATAGCAAGTTAAAATAAGG
ANKRD13D	GGAGACTGGTGTCTACTCGCAGG	3	GGAAAGGACGAAACACCGGAGACTGGTGTCTACTCGCGTTTTAGAGCTAGAAATAGCAAGTTAAAATAAGG
ANKRD16	GTCCCGATGCCCGTGGCGCGCGG	2	GGAAAGGACGAAACACCGTCCCGATGCCCGTGGCGCGGTTTTAGAGCTAGAAATAGCAAGTTAAAATAAGG
ANKRD17	GCAGGAGCCGATATAGAACTAGG	2	GGAAAGGACGAAACACCGCAGGAGCCGATATAGAACTGTTTTAGAGCTAGAAATAGCAAGTTAAAATAAGG
ANKRD17	GGAGAAGGCGACGGTTCCGGTGG	2	GGAAAGGACGAAACACCGGAGAAGGCGACGGTTCCGGGTTTTAGAGCTAGAAATAGCAAGTTAAAATAAGG
ANKRD18A	CGGGTTACGACATTCGGGACTGG	2	GGAAAGGACGAAACACCGGGGTTACGACATTCGGGACGTTTTAGAGCTAGAAATAGCAAGTTAAAATAAGG
ANKRD18B	TGGACCAAGAGTATGCGGGTCGG	2	GGAAAGGACGAAACACCGGGACCAAGAGTATGCGGGTGTTTTAGAGCTAGAAATAGCAAGTTAAAATAAGG
ANKRD2	GCTTCTGGCGTGCGTCTCCTCGG	2	GGAAAGGACGAAACACCGCTTCTGGCGTGCGTCTCCTGTTTTAGAGCTAGAAATAGCAAGTTAAAATAAGG
ANKRD20A4	GGCGCGCAGGAGCGGAGAACTGG	0	GGAAAGGACGAAACACCGGCGCGCAGGAGCGGAGAACGTTTTAGAGCTAGAAATAGCAAGTTAAAATAAGG
ANKRD22	TGATCTGTGCTTGCAGGCGAGGG	2	GGAAAGGACGAAACACCGGATCTGTGCTTGCAGGCGAGTTTTAGAGCTAGAAATAGCAAGTTAAAATAAGG
ANKRD23	GACAAGTACTTGACAGACGGAGG	2	GGAAAGGACGAAACACCGACAAGTACTTGACAGACGGGTTTTAGAGCTAGAAATAGCAAGTTAAAATAAGG
ANKRD24	GCCGGGCATCACCGATGCGCTGG	2	GGAAAGGACGAAACACCGCCGGGCATCACCGATGCGCGTTTTAGAGCTAGAAATAGCAAGTTAAAATAAGG
ANKRD26	CGCCCTTGGGCTCCTTCGCGCGG	2	GGAAAGGACGAAACACCGGCCCTTGGGCTCCTTCGCGGTTTTAGAGCTAGAAATAGCAAGTTAAAATAAGG
ANKRD27	GACACTCCGAGCGATTTGACAGG	3	GGAAAGGACGAAACACCGACACTCCGAGCGATTTGACGTTTTAGAGCTAGAAATAGCAAGTTAAAATAAGG
ANKRD28	GTGAAATTGCTTGTGTCGCATGG	2	GGAAAGGACGAAACACCGTGAAATTGCTTGTGTCGCAGTTTTAGAGCTAGAAATAGCAAGTTAAAATAAGG
ANKRD29	GTTTGCTCCGTGCTTCAGCAAGG	3	GGAAAGGACGAAACACCGTTTGCTCCGTGCTTCAGCAGTTTTAGAGCTAGAAATAGCAAGTTAAAATAAGG
ANKRD30A	GAAGACCTAGGAAGATCGCATGG	2	GGAAAGGACGAAACACCGAAGACCTAGGAAGATCGCAGTTTTAGAGCTAGAAATAGCAAGTTAAAATAAGG
ANKRD30B	GGCTCTACAATGCGAGAGGGAGG	2	GGAAAGGACGAAACACCGGCTCTACAATGCGAGAGGGGTTTTAGAGCTAGAAATAGCAAGTTAAAATAAGG
ANKRD31	GATGATGCCTGTTCTTAGCGAGG	2	GGAAAGGACGAAACACCGATGATGCCTGTTCTTAGCGGTTTTAGAGCTAGAAATAGCAAGTTAAAATAAGG
ANKRD32	GCATGAAGAACGCATACAGGAGG	2	GGAAAGGACGAAACACCGCATGAAGAACGCATACAGGGTTTTAGAGCTAGAAATAGCAAGTTAAAATAAGG
ANKRD33	GACCCAGTGATTGTGCTCCGCGG	2	GGAAAGGACGAAACACCGACCCAGTGATTGTGCTCCGGTTTTAGAGCTAGAAATAGCAAGTTAAAATAAGG
ANKRD33	GGGGCTCACGGCGTTAATGAAGG	2	GGAAAGGACGAAACACCGGGGCTCACGGCGTTAATGAGTTTTAGAGCTAGAAATAGCAAGTTAAAATAAGG
ANKRD33B	GGAGCACGGCGTCGAGAGCGCGG	2	GGAAAGGACGAAACACCGGAGCACGGCGTCGAGAGCGGTTTTAGAGCTAGAAATAGCAAGTTAAAATAAGG
ANKRD34A	GGGTCAGGGTAAGCTACGCTTGG	2	GGAAAGGACGAAACACCGGGTCAGGGTAAGCTACGCTGTTTTAGAGCTAGAAATAGCAAGTTAAAATAAGG
ANKRD34B	TAATGAGAGCAACGACCGTGGGG	2	GGAAAGGACGAAACACCGAATGAGAGCAACGACCGTGGTTTTAGAGCTAGAAATAGCAAGTTAAAATAAGG
ANKRD34C	GCTGGCAGCCTCGACGCGTCAGG	2	GGAAAGGACGAAACACCGCTGGCAGCCTCGACGCGTCGTTTTAGAGCTAGAAATAGCAAGTTAAAATAAGG
ANKRD35	GAGCCACGGAGCTGACGCGGGGG	2	GGAAAGGACGAAACACCGAGCCACGGAGCTGACGCGGGTTTTAGAGCTAGAAATAGCAAGTTAAAATAAGG
ANKRD36	GTCCTTCTGTTCGTAAAGTATGG	3	GGAAAGGACGAAACACCGTCCTTCTGTTCGTAAAGTAGTTTTAGAGCTAGAAATAGCAAGTTAAAATAAGG
ANKRD36B	GCCACAAGAATAATGGGCGGTGG	2	GGAAAGGACGAAACACCGCCACAAGAATAATGGGCGGGTTTTAGAGCTAGAAATAGCAAGTTAAAATAAGG
ANKRD37	ATCCGGGGGTGCGTTGACCGAGG	3	GGAAAGGACGAAACACCGTCCGGGGGTGCGTTGACCGGTTTTAGAGCTAGAAATAGCAAGTTAAAATAAGG
ANKRD39	GCGCTGGGATGCGAGCAGCAGGG	2	GGAAAGGACGAAACACCGCGCTGGGATGCGAGCAGCAGTTTTAGAGCTAGAAATAGCAAGTTAAAATAAGG
ANKRD40	GGCCTTAGGGGACATTCGGGAGG	3	GGAAAGGACGAAACACCGGCCTTAGGGGACATTCGGGGTTTTAGAGCTAGAAATAGCAAGTTAAAATAAGG
ANKRD42	ATACATGATGCAGTACGAGCTGG	2	GGAAAGGACGAAACACCGTACATGATGCAGTACGAGCGTTTTAGAGCTAGAAATAGCAAGTTAAAATAAGG
ANKRD44	TGTCAATGTCTCCGACCGAGGGG	2	GGAAAGGACGAAACACCGGTCAATGTCTCCGACCGAGGTTTTAGAGCTAGAAATAGCAAGTTAAAATAAGG
ANKRD45	GTTGTAAAAGGGGGTTCTTAGGG	1	GGAAAGGACGAAACACCGTTGTAAAAGGGGGTTCTTAGTTTTAGAGCTAGAAATAGCAAGTTAAAATAAGG
ANKRD46	GCCACTTTCCAAAAGCCGCTTGG	2	GGAAAGGACGAAACACCGCCACTTTCCAAAAGCCGCTGTTTTAGAGCTAGAAATAGCAAGTTAAAATAAGG
ANKRD49	ATCCCTAGTGTTCACGTGAGTGG	2	GGAAAGGACGAAACACCGTCCCTAGTGTTCACGTGAGGTTTTAGAGCTAGAAATAGCAAGTTAAAATAAGG
ANKRD50	GTGCAGAAACTACCTCAGTATGG	2	GGAAAGGACGAAACACCGTGCAGAAACTACCTCAGTAGTTTTAGAGCTAGAAATAGCAAGTTAAAATAAGG
ANKRD52	GTTCTCCTTCTGCGAGAGTAGGG	2	GGAAAGGACGAAACACCGTTCTCCTTCTGCGAGAGTAGTTTTAGAGCTAGAAATAGCAAGTTAAAATAAGG
ANKRD53	AGGGCGGCGCGGCCTGGCGAGGG	2	GGAAAGGACGAAACACCGGGGCGGCGCGGCCTGGCGAGTTTTAGAGCTAGAAATAGCAAGTTAAAATAAGG
ANKRD53	GGCATCTTGGGCATGGACGTTGG	2	GGAAAGGACGAAACACCGGCATCTTGGGCATGGACGTGTTTTAGAGCTAGAAATAGCAAGTTAAAATAAGG
ANKRD54	CTCAGGCCACTCGAGCTCGGAGG	2	GGAAAGGACGAAACACCGTCAGGCCACTCGAGCTCGGGTTTTAGAGCTAGAAATAGCAAGTTAAAATAAGG
ANKRD55	GACATGTGTACATATCGCAGCGG	3	GGAAAGGACGAAACACCGACATGTGTACATATCGCAGGTTTTAGAGCTAGAAATAGCAAGTTAAAATAAGG
ANKRD6	GTGCAGCGACCGCATCTTGCTGG	2	GGAAAGGACGAAACACCGTGCAGCGACCGCATCTTGCGTTTTAGAGCTAGAAATAGCAAGTTAAAATAAGG
ANKRD61	GCCAGTCACTTCCACCACGTGGG	2	GGAAAGGACGAAACACCGCCAGTCACTTCCACCACGTGTTTTAGAGCTAGAAATAGCAAGTTAAAATAAGG
ANKRD62	GGCTGAATGACTTGAACGACAGG	2	GGAAAGGACGAAACACCGGCTGAATGACTTGAACGACGTTTTAGAGCTAGAAATAGCAAGTTAAAATAAGG
ANKRD63	GCACTTGGCCCGCTTCGTGTTGG	2	GGAAAGGACGAAACACCGCACTTGGCCCGCTTCGTGTGTTTTAGAGCTAGAAATAGCAAGTTAAAATAAGG
ANKRD65	CTGGACTCCGAAGAGGCCCTGGG	2	GGAAAGGACGAAACACCGTGGACTCCGAAGAGGCCCTGTTTTAGAGCTAGAAATAGCAAGTTAAAATAAGG
ANKRD65	GGTGGGCGCGGTGGACCGGGCGG	2	GGAAAGGACGAAACACCGGTGGGCGCGGTGGACCGGGGTTTTAGAGCTAGAAATAGCAAGTTAAAATAAGG
ANKRD65	GTGGATGCGCGGGACACCCTGGG	2	GGAAAGGACGAAACACCGTGGATGCGCGGGACACCCTGTTTTAGAGCTAGAAATAGCAAGTTAAAATAAGG
ANKRD66	GCCCACACTAGTAACCAGGCAGG	2	GGAAAGGACGAAACACCGCCCACACTAGTAACCAGGCGTTTTAGAGCTAGAAATAGCAAGTTAAAATAAGG
ANKRD7	AAGAATGAGACCCGCAGCCAGGG	1	GGAAAGGACGAAACACCGAGAATGAGACCCGCAGCCAGTTTTAGAGCTAGAAATAGCAAGTTAAAATAAGG
ANKRD9	GTAGCAGGTCGCGCACCGCCTGG	2	GGAAAGGACGAAACACCGTAGCAGGTCGCGCACCGCCGTTTTAGAGCTAGAAATAGCAAGTTAAAATAAGG
ANKS1A	ATTTGTTGTTGCGCATGGTGGGG	2	GGAAAGGACGAAACACCGTTTGTTGTTGCGCATGGTGGTTTTAGAGCTAGAAATAGCAAGTTAAAATAAGG
ANKS1B	ATATGGACGAATCAGAACGCAGG	2	GGAAAGGACGAAACACCGTATGGACGAATCAGAACGCGTTTTAGAGCTAGAAATAGCAAGTTAAAATAAGG
ANKS1B	ATTCGGAGGTCGCAAGGTAATGG	2	GGAAAGGACGAAACACCGTTCGGAGGTCGCAAGGTAAGTTTTAGAGCTAGAAATAGCAAGTTAAAATAAGG
ANKS1B	GGACTACCGCTATTACCCCGTGG	3	GGAAAGGACGAAACACCGGACTACCGCTATTACCCCGGTTTTAGAGCTAGAAATAGCAAGTTAAAATAAGG
ANKS1B	GGGGTCCGGATCCACCGCCCAGG	2	GGAAAGGACGAAACACCGGGGTCCGGATCCACCGCCCGTTTTAGAGCTAGAAATAGCAAGTTAAAATAAGG
ANKS1B	GGTGTAGTCGCCCAGTTCAATGG	2	GGAAAGGACGAAACACCGGTGTAGTCGCCCAGTTCAAGTTTTAGAGCTAGAAATAGCAAGTTAAAATAAGG
ANKS3	GTACGGACACATGAAGATCGTGG	2	GGAAAGGACGAAACACCGTACGGACACATGAAGATCGGTTTTAGAGCTAGAAATAGCAAGTTAAAATAAGG
ANKS3	GTAGGAGGCATACATCAGCGGGG	3	GGAAAGGACGAAACACCGTAGGAGGCATACATCAGCGGTTTTAGAGCTAGAAATAGCAAGTTAAAATAAGG
ANKS4B	GATAGTGACCCGAATGTGCCAGG	3	GGAAAGGACGAAACACCGATAGTGACCCGAATGTGCCGTTTTAGAGCTAGAAATAGCAAGTTAAAATAAGG
ANKS6	GCCTCGTCCGAGCAATCCACGGG	3	GGAAAGGACGAAACACCGCCTCGTCCGAGCAATCCACGTTTTAGAGCTAGAAATAGCAAGTTAAAATAAGG
ANKUB1	GCATTGAACACGTATAGAGTAGG	2	GGAAAGGACGAAACACCGCATTGAACACGTATAGAGTGTTTTAGAGCTAGAAATAGCAAGTTAAAATAAGG
ANKZF1	CTTTTCACCGCTATACGGTTCGG	3	GGAAAGGACGAAACACCGTTTTCACCGCTATACGGTTGTTTTAGAGCTAGAAATAGCAAGTTAAAATAAGG
ANKZF1	GAGAAGTTGAGCCGACCCCCAGG	2	GGAAAGGACGAAACACCGAGAAGTTGAGCCGACCCCCGTTTTAGAGCTAGAAATAGCAAGTTAAAATAAGG
ANLN	TCTTCGTGGCCGATTTGACAAGG	2	GGAAAGGACGAAACACCGCTTCGTGGCCGATTTGACAGTTTTAGAGCTAGAAATAGCAAGTTAAAATAAGG
ANO1	GGACGCTGCGGTCCTCGGCCGGG	2	GGAAAGGACGAAACACCGGACGCTGCGGTCCTCGGCCGTTTTAGAGCTAGAAATAGCAAGTTAAAATAAGG
ANO10	AAAACCTTTGAAGTTCTGTCTGG	3	GGAAAGGACGAAACACCGAAACCTTTGAAGTTCTGTCGTTTTAGAGCTAGAAATAGCAAGTTAAAATAAGG
ANO10	GAGACAGTTGCGCATTTACCTGG	2	GGAAAGGACGAAACACCGAGACAGTTGCGCATTTACCGTTTTAGAGCTAGAAATAGCAAGTTAAAATAAGG
ANO2	GAAGTGCATGCGGCTAAGACGGG	2	GGAAAGGACGAAACACCGAAGTGCATGCGGCTAAGACGTTTTAGAGCTAGAAATAGCAAGTTAAAATAAGG
ANO3	GACATCTATTATATGAGCGCTGG	2	GGAAAGGACGAAACACCGACATCTATTATATGAGCGCGTTTTAGAGCTAGAAATAGCAAGTTAAAATAAGG
ANO4	AATGGACTTTACTTTCGAGATGG	2	GGAAAGGACGAAACACCGATGGACTTTACTTTCGAGAGTTTTAGAGCTAGAAATAGCAAGTTAAAATAAGG
ANO5	ATAGGAGTGTGCTTAGGGCGGGG	3	GGAAAGGACGAAACACCGTAGGAGTGTGCTTAGGGCGGTTTTAGAGCTAGAAATAGCAAGTTAAAATAAGG
ANO5	GTCTCTTGTCGTCACCAGTATGG	2	GGAAAGGACGAAACACCGTCTCTTGTCGTCACCAGTAGTTTTAGAGCTAGAAATAGCAAGTTAAAATAAGG
ANO6	TGGGATCCTCTGACTGACGGCGG	2	GGAAAGGACGAAACACCGGGGATCCTCTGACTGACGGGTTTTAGAGCTAGAAATAGCAAGTTAAAATAAGG
ANO7	GGCAGCAGGACAGTGCCGCCCGG	2	GGAAAGGACGAAACACCGGCAGCAGGACAGTGCCGCCGTTTTAGAGCTAGAAATAGCAAGTTAAAATAAGG
ANO7	GGGGCTCACATCGATCAGGACGG	3	GGAAAGGACGAAACACCGGGGCTCACATCGATCAGGAGTTTTAGAGCTAGAAATAGCAAGTTAAAATAAGG
ANO8	GCTGCTGAACCACATCCGCGTGG	3	GGAAAGGACGAAACACCGCTGCTGAACCACATCCGCGGTTTTAGAGCTAGAAATAGCAAGTTAAAATAAGG
ANO9	GTCCCACTGCTCGGAGGCCTCGG	2	GGAAAGGACGAAACACCGTCCCACTGCTCGGAGGCCTGTTTTAGAGCTAGAAATAGCAAGTTAAAATAAGG
ANP32A	TTCTTAAGTACAATCAACGTAGG	0	GGAAAGGACGAAACACCGTCTTAAGTACAATCAACGTGTTTTAGAGCTAGAAATAGCAAGTTAAAATAAGG
ANP32C	ATTCGACCGACTGTTGTCCAGGG	3	GGAAAGGACGAAACACCGTTCGACCGACTGTTGTCCAGTTTTAGAGCTAGAAATAGCAAGTTAAAATAAGG
ANP32D	AAAAGTTCTTTCACATCGGAGGG	2	GGAAAGGACGAAACACCGAAAGTTCTTTCACATCGGAGTTTTAGAGCTAGAAATAGCAAGTTAAAATAAGG
ANP32E	TAATGTGGAACTAAGTTCGCTGG	2	GGAAAGGACGAAACACCGAATGTGGAACTAAGTTCGCGTTTTAGAGCTAGAAATAGCAAGTTAAAATAAGG
ANPEP	GGGCACAGGGTGGTCCTGCGTGG	2	GGAAAGGACGAAACACCGGGCACAGGGTGGTCCTGCGGTTTTAGAGCTAGAAATAGCAAGTTAAAATAAGG
ANTXR1	GCCACTGGAAGCCGATGCCGAGG	2	GGAAAGGACGAAACACCGCCACTGGAAGCCGATGCCGGTTTTAGAGCTAGAAATAGCAAGTTAAAATAAGG
ANTXR2	AGATGGCAAGTTGGACGGTCTGG	2	GGAAAGGACGAAACACCGGATGGCAAGTTGGACGGTCGTTTTAGAGCTAGAAATAGCAAGTTAAAATAAGG
ANTXR2	CTTTGATCTCTACTTCGTCCTGG	2	GGAAAGGACGAAACACCGTTTGATCTCTACTTCGTCCGTTTTAGAGCTAGAAATAGCAAGTTAAAATAAGG
ANTXRL	GGGGCCAACGTTTACACCCTGGG	2	GGAAAGGACGAAACACCGGGGCCAACGTTTACACCCTGTTTTAGAGCTAGAAATAGCAAGTTAAAATAAGG
ANXA1	ATGCAAGGCAGCGACATCCGAGG	2	GGAAAGGACGAAACACCGTGCAAGGCAGCGACATCCGGTTTTAGAGCTAGAAATAGCAAGTTAAAATAAGG
ANXA10	CATCCTGAGCAGCCATCGCAGGG	2	GGAAAGGACGAAACACCGATCCTGAGCAGCCATCGCAGTTTTAGAGCTAGAAATAGCAAGTTAAAATAAGG
ANXA11	GCAGGACCTCGGCATCTCGCAGG	3	GGAAAGGACGAAACACCGCAGGACCTCGGCATCTCGCGTTTTAGAGCTAGAAATAGCAAGTTAAAATAAGG
ANXA13	GCTCTCCATTCCGTGATGGGTGG	2	GGAAAGGACGAAACACCGCTCTCCATTCCGTGATGGGGTTTTAGAGCTAGAAATAGCAAGTTAAAATAAGG
ANXA13	GTACAAGGCAACGTACGGCAAGG	3	GGAAAGGACGAAACACCGTACAAGGCAACGTACGGCAGTTTTAGAGCTAGAAATAGCAAGTTAAAATAAGG
ANXA2	GGTCCTTCTCTGGTAGGCGAAGG	3	GGAAAGGACGAAACACCGGTCCTTCTCTGGTAGGCGAGTTTTAGAGCTAGAAATAGCAAGTTAAAATAAGG
ANXA2R	GTTCAGAAGATCGTGGGCCGTGG	2	GGAAAGGACGAAACACCGTTCAGAAGATCGTGGGCCGGTTTTAGAGCTAGAAATAGCAAGTTAAAATAAGG
ANXA3	TCATCAGCATTCTGACTGAGAGG	2	GGAAAGGACGAAACACCGCATCAGCATTCTGACTGAGGTTTTAGAGCTAGAAATAGCAAGTTAAAATAAGG
ANXA4	GCGCTGGGCGGTGTTGCGGTAGG	3	GGAAAGGACGAAACACCGCGCTGGGCGGTGTTGCGGTGTTTTAGAGCTAGAAATAGCAAGTTAAAATAAGG
ANXA5	ATAAGCATCATAAAGCCGAGAGG	2	GGAAAGGACGAAACACCGTAAGCATCATAAAGCCGAGGTTTTAGAGCTAGAAATAGCAAGTTAAAATAAGG
ANXA6	GACATCATCGGCGACACCTCTGG	2	GGAAAGGACGAAACACCGACATCATCGGCGACACCTCGTTTTAGAGCTAGAAATAGCAAGTTAAAATAAGG
ANXA7	GCTGGAGGCTACCCTGCGCCTGG	2	GGAAAGGACGAAACACCGCTGGAGGCTACCCTGCGCCGTTTTAGAGCTAGAAATAGCAAGTTAAAATAAGG
ANXA8L1	CGGCAGGCGAGAAGATTCGTGGG	2	GGAAAGGACGAAACACCGGGCAGGCGAGAAGATTCGTGTTTTAGAGCTAGAAATAGCAAGTTAAAATAAGG
ANXA9	CACAGCCCAGTTTGACGCCCAGG	2	GGAAAGGACGAAACACCGACAGCCCAGTTTGACGCCCGTTTTAGAGCTAGAAATAGCAAGTTAAAATAAGG
AOAH	GTGTGCCCATTCGAGAGGCTGGG	2	GGAAAGGACGAAACACCGTGTGCCCATTCGAGAGGCTGTTTTAGAGCTAGAAATAGCAAGTTAAAATAAGG
AOC1	GGACAGTGCTCGCATGTAGCAGG	2	GGAAAGGACGAAACACCGGACAGTGCTCGCATGTAGCGTTTTAGAGCTAGAAATAGCAAGTTAAAATAAGG
AOC2	GTCACATCCCGCATGTACGAGGG	2	GGAAAGGACGAAACACCGTCACATCCCGCATGTACGAGTTTTAGAGCTAGAAATAGCAAGTTAAAATAAGG
AOC3	GACACAGTTGTCCGAGGGCCGGG	2	GGAAAGGACGAAACACCGACACAGTTGTCCGAGGGCCGTTTTAGAGCTAGAAATAGCAAGTTAAAATAAGG
AOC3	GAGCAGGCCGCCTTCCTCGTGGG	2	GGAAAGGACGAAACACCGAGCAGGCCGCCTTCCTCGTGTTTTAGAGCTAGAAATAGCAAGTTAAAATAAGG
AOX1	TGGCTGAGAAACAGTCGCAAAGG	2	GGAAAGGACGAAACACCGGGCTGAGAAACAGTCGCAAGTTTTAGAGCTAGAAATAGCAAGTTAAAATAAGG
AP1AR	GTGCTTCGGACTGCTTCGCAAGG	2	GGAAAGGACGAAACACCGTGCTTCGGACTGCTTCGCAGTTTTAGAGCTAGAAATAGCAAGTTAAAATAAGG
AP1B1	GCCCATGGTCCGCACTGCCAGGG	2	GGAAAGGACGAAACACCGCCCATGGTCCGCACTGCCAGTTTTAGAGCTAGAAATAGCAAGTTAAAATAAGG
AP1G1	TCATAGCACGCAATTCGTACAGG	2	GGAAAGGACGAAACACCGCATAGCACGCAATTCGTACGTTTTAGAGCTAGAAATAGCAAGTTAAAATAAGG
AP1G2	GATCCTGGGCCGGAACCACGAGG	2	GGAAAGGACGAAACACCGATCCTGGGCCGGAACCACGGTTTTAGAGCTAGAAATAGCAAGTTAAAATAAGG
AP1G2	GGTGCCTTCGCTGAAGCTTCAGG	2	GGAAAGGACGAAACACCGGTGCCTTCGCTGAAGCTTCGTTTTAGAGCTAGAAATAGCAAGTTAAAATAAGG
AP1G2	GGTTTGCTCCAACCAAACGCTGG	2	GGAAAGGACGAAACACCGGTTTGCTCCAACCAAACGCGTTTTAGAGCTAGAAATAGCAAGTTAAAATAAGG
AP1M1	GGTGTTTTCCGAGTACTTCAAGG	2	GGAAAGGACGAAACACCGGTGTTTTCCGAGTACTTCAGTTTTAGAGCTAGAAATAGCAAGTTAAAATAAGG
AP1M2	GTCCTTCTGAGCGAAATCGTCGG	3	GGAAAGGACGAAACACCGTCCTTCTGAGCGAAATCGTGTTTTAGAGCTAGAAATAGCAAGTTAAAATAAGG
AP1S1	GTTCCTTGTCCGAAGTGGCCAGG	2	GGAAAGGACGAAACACCGTTCCTTGTCCGAAGTGGCCGTTTTAGAGCTAGAAATAGCAAGTTAAAATAAGG
AP1S2	TTGTTCAGACCGTTTTAGCACGG	3	GGAAAGGACGAAACACCGTGTTCAGACCGTTTTAGCAGTTTTAGAGCTAGAAATAGCAAGTTAAAATAAGG
AP1S3	GTTCAGATTATTCTCTCCCGTGG	2	GGAAAGGACGAAACACCGTTCAGATTATTCTCTCCCGGTTTTAGAGCTAGAAATAGCAAGTTAAAATAAGG
AP2A1	GCGAGGCCTTGTACAGTCGAAGG	2	GGAAAGGACGAAACACCGCGAGGCCTTGTACAGTCGAGTTTTAGAGCTAGAAATAGCAAGTTAAAATAAGG
AP2A2	GGGCAGCCGGGAGATGGCCGAGG	3	GGAAAGGACGAAACACCGGGCAGCCGGGAGATGGCCGGTTTTAGAGCTAGAAATAGCAAGTTAAAATAAGG
AP2B1	GTGATTGCTGCTATGACCGTGGG	2	GGAAAGGACGAAACACCGTGATTGCTGCTATGACCGTGTTTTAGAGCTAGAAATAGCAAGTTAAAATAAGG
AP2M1	GATGTCATCTCGGTAGACTCGGG	3	GGAAAGGACGAAACACCGATGTCATCTCGGTAGACTCGTTTTAGAGCTAGAAATAGCAAGTTAAAATAAGG
AP2S1	GGCGTCTCGGACGGTGACCACGG	2	GGAAAGGACGAAACACCGGCGTCTCGGACGGTGACCAGTTTTAGAGCTAGAAATAGCAAGTTAAAATAAGG
AP3B1	GAGCATATCGAGTTAGCATGTGG	2	GGAAAGGACGAAACACCGAGCATATCGAGTTAGCATGGTTTTAGAGCTAGAAATAGCAAGTTAAAATAAGG
AP3B2	GCCTACAGCGAAGACAAGGGCGG	2	GGAAAGGACGAAACACCGCCTACAGCGAAGACAAGGGGTTTTAGAGCTAGAAATAGCAAGTTAAAATAAGG
AP3D1	GTTGGGATACGACATCAGCTGGG	3	GGAAAGGACGAAACACCGTTGGGATACGACATCAGCTGTTTTAGAGCTAGAAATAGCAAGTTAAAATAAGG
AP3M1	GGCAGCTGTCCAACATACCATGG	2	GGAAAGGACGAAACACCGGCAGCTGTCCAACATACCAGTTTTAGAGCTAGAAATAGCAAGTTAAAATAAGG
AP3M2	GCCTCCTACCATCCTTCGAACGG	2	GGAAAGGACGAAACACCGCCTCCTACCATCCTTCGAAGTTTTAGAGCTAGAAATAGCAAGTTAAAATAAGG
AP3S2	TGGTAGAAGCGGACTAGCCGTGG	2	GGAAAGGACGAAACACCGGGTAGAAGCGGACTAGCCGGTTTTAGAGCTAGAAATAGCAAGTTAAAATAAGG
AP4B1	GACCCCAATCCAATGGTGCGAGG	2	GGAAAGGACGAAACACCGACCCCAATCCAATGGTGCGGTTTTAGAGCTAGAAATAGCAAGTTAAAATAAGG
AP4B1	GGAGCTTCGAGGGTACTGCACGG	3	GGAAAGGACGAAACACCGGAGCTTCGAGGGTACTGCAGTTTTAGAGCTAGAAATAGCAAGTTAAAATAAGG
AP4E1	AACAGCTGGAATCATTTCGCAGG	3	GGAAAGGACGAAACACCGACAGCTGGAATCATTTCGCGTTTTAGAGCTAGAAATAGCAAGTTAAAATAAGG
AP4E1	CCGCGGGCCCACCACCGGGCTGG	2	GGAAAGGACGAAACACCGCGCGGGCCCACCACCGGGCGTTTTAGAGCTAGAAATAGCAAGTTAAAATAAGG
AP4M1	GCTCTTCTACCGGAAGCTGACGG	2	GGAAAGGACGAAACACCGCTCTTCTACCGGAAGCTGAGTTTTAGAGCTAGAAATAGCAAGTTAAAATAAGG
AP4S1	TATTAATAAGCGTACACTTCTGG	0	GGAAAGGACGAAACACCGATTAATAAGCGTACACTTCGTTTTAGAGCTAGAAATAGCAAGTTAAAATAAGG
AP5B1	GAAGCTGAGCGAACAGACCAAGG	2	GGAAAGGACGAAACACCGAAGCTGAGCGAACAGACCAGTTTTAGAGCTAGAAATAGCAAGTTAAAATAAGG
AP5M1	TCCATTTATGGACTCCTGATAGG	2	GGAAAGGACGAAACACCGCCATTTATGGACTCCTGATGTTTTAGAGCTAGAAATAGCAAGTTAAAATAAGG
AP5S1	AGGAGTACAGCACTCGGCAAAGG	2	GGAAAGGACGAAACACCGGGAGTACAGCACTCGGCAAGTTTTAGAGCTAGAAATAGCAAGTTAAAATAAGG
AP5Z1	GGATGGCGGCGCAAAGCACCTGG	2	GGAAAGGACGAAACACCGGATGGCGGCGCAAAGCACCGTTTTAGAGCTAGAAATAGCAAGTTAAAATAAGG
APAF1	AGCATTGTAGAATGATACGTAGG	2	GGAAAGGACGAAACACCGGCATTGTAGAATGATACGTGTTTTAGAGCTAGAAATAGCAAGTTAAAATAAGG
APBA1	GGCCCGCGACGGCTACGATGCGG	2	GGAAAGGACGAAACACCGGCCCGCGACGGCTACGATGGTTTTAGAGCTAGAAATAGCAAGTTAAAATAAGG
APBA2	GCACTCCTGTTCCTCTGGCGCGG	2	GGAAAGGACGAAACACCGCACTCCTGTTCCTCTGGCGGTTTTAGAGCTAGAAATAGCAAGTTAAAATAAGG
APBA3	GGTCTTGACAGCGGACTCCCAGG	2	GGAAAGGACGAAACACCGGTCTTGACAGCGGACTCCCGTTTTAGAGCTAGAAATAGCAAGTTAAAATAAGG
APBB1	GAACCCCAACGCCTTCGAGACGG	2	GGAAAGGACGAAACACCGAACCCCAACGCCTTCGAGAGTTTTAGAGCTAGAAATAGCAAGTTAAAATAAGG
APBB1	GCAGGGGTAGGCTCAGTGCGGGG	2	GGAAAGGACGAAACACCGCAGGGGTAGGCTCAGTGCGGTTTTAGAGCTAGAAATAGCAAGTTAAAATAAGG
APBB1	GTGCCTCACAGCGAAACACGTGG	2	GGAAAGGACGAAACACCGTGCCTCACAGCGAAACACGGTTTTAGAGCTAGAAATAGCAAGTTAAAATAAGG
APBB1IP	TGATAAAATTAAGCTGGCGCTGG	2	GGAAAGGACGAAACACCGGATAAAATTAAGCTGGCGCGTTTTAGAGCTAGAAATAGCAAGTTAAAATAAGG
APBB2	ACGGAAGAATGCCAAAGCGCTGG	3	GGAAAGGACGAAACACCGCGGAAGAATGCCAAAGCGCGTTTTAGAGCTAGAAATAGCAAGTTAAAATAAGG
APBB2	TGGGGAGAACCAGCTCCGTAAGG	2	GGAAAGGACGAAACACCGGGGGAGAACCAGCTCCGTAGTTTTAGAGCTAGAAATAGCAAGTTAAAATAAGG
APBB3	TACCCAGCGGTAGCACCCAGTGG	2	GGAAAGGACGAAACACCGACCCAGCGGTAGCACCCAGGTTTTAGAGCTAGAAATAGCAAGTTAAAATAAGG
APC	GCTCCAGGACCCGAGAACTGAGG	2	GGAAAGGACGAAACACCGCTCCAGGACCCGAGAACTGGTTTTAGAGCTAGAAATAGCAAGTTAAAATAAGG
APC	GGCAACTTCTGGTAATGGTCAGG	3	GGAAAGGACGAAACACCGGCAACTTCTGGTAATGGTCGTTTTAGAGCTAGAAATAGCAAGTTAAAATAAGG
APC2	GCTCGTCCAGGCGCTTGGACAGG	2	GGAAAGGACGAAACACCGCTCGTCCAGGCGCTTGGACGTTTTAGAGCTAGAAATAGCAAGTTAAAATAAGG
APCDD1	GGCGGAGGCGGATCTTGCCCCGG	2	GGAAAGGACGAAACACCGGCGGAGGCGGATCTTGCCCGTTTTAGAGCTAGAAATAGCAAGTTAAAATAAGG
APCDD1L	GGAGGCAGGATCGCAGTGCTGGG	2	GGAAAGGACGAAACACCGGAGGCAGGATCGCAGTGCTGTTTTAGAGCTAGAAATAGCAAGTTAAAATAAGG
APCS	TGTAAACTTGATCACACCGCTGG	2	GGAAAGGACGAAACACCGGTAAACTTGATCACACCGCGTTTTAGAGCTAGAAATAGCAAGTTAAAATAAGG
APEH	GTATTGGCCGCCGTACTGCGTGG	3	GGAAAGGACGAAACACCGTATTGGCCGCCGTACTGCGGTTTTAGAGCTAGAAATAGCAAGTTAAAATAAGG
APEX1	CTTGAAGGCACAGTATATCTGGG	2	GGAAAGGACGAAACACCGTTGAAGGCACAGTATATCTGTTTTAGAGCTAGAAATAGCAAGTTAAAATAAGG
APEX2	GATGAAGGGCCCTACATGAGAGG	2	GGAAAGGACGAAACACCGATGAAGGGCCCTACATGAGGTTTTAGAGCTAGAAATAGCAAGTTAAAATAAGG
APEX2	GCCACGGCGGCACAGTTGCTGGG	2	GGAAAGGACGAAACACCGCCACGGCGGCACAGTTGCTGTTTTAGAGCTAGAAATAGCAAGTTAAAATAAGG
APH1A	GGCTGCACTTTCGTCGCGTTCGG	2	GGAAAGGACGAAACACCGGCTGCACTTTCGTCGCGTTGTTTTAGAGCTAGAAATAGCAAGTTAAAATAAGG
APH1B	GAAGATGATACGCAACGGCTCGG	3	GGAAAGGACGAAACACCGAAGATGATACGCAACGGCTGTTTTAGAGCTAGAAATAGCAAGTTAAAATAAGG
API5	GCCCACTTGCTCCGTGGCATCGG	2	GGAAAGGACGAAACACCGCCCACTTGCTCCGTGGCATGTTTTAGAGCTAGAAATAGCAAGTTAAAATAAGG
API5	GCTCTTACAGTGCACTCGGCAGG	2	GGAAAGGACGAAACACCGCTCTTACAGTGCACTCGGCGTTTTAGAGCTAGAAATAGCAAGTTAAAATAAGG
APIP	TTTAGCTTCTTCGATGGCGAAGG	3	GGAAAGGACGAAACACCGTTAGCTTCTTCGATGGCGAGTTTTAGAGCTAGAAATAGCAAGTTAAAATAAGG
APITD1	GGCAGCAGTTCACTATACTGTGG	3	GGAAAGGACGAAACACCGGCAGCAGTTCACTATACTGGTTTTAGAGCTAGAAATAGCAAGTTAAAATAAGG
APITD1-CORT	AGAGAGGAAACTCCCGCGTCTGG	1	GGAAAGGACGAAACACCGGAGAGGAAACTCCCGCGTCGTTTTAGAGCTAGAAATAGCAAGTTAAAATAAGG
APITD1-CORT	CCCGCCGCGGCGCGAGCGACGGG	2	GGAAAGGACGAAACACCGCCGCCGCGGCGCGAGCGACGTTTTAGAGCTAGAAATAGCAAGTTAAAATAAGG
APLF	GGGGAGACGGTGATCGGCCGCGG	2	GGAAAGGACGAAACACCGGGGAGACGGTGATCGGCCGGTTTTAGAGCTAGAAATAGCAAGTTAAAATAAGG
APLN	GGTCCCTTATGGGAGAGGCGGGG	2	GGAAAGGACGAAACACCGGTCCCTTATGGGAGAGGCGGTTTTAGAGCTAGAAATAGCAAGTTAAAATAAGG
APLNR	GGGCACCACGGGCAACGGTCTGG	3	GGAAAGGACGAAACACCGGGCACCACGGGCAACGGTCGTTTTAGAGCTAGAAATAGCAAGTTAAAATAAGG
APLP1	GACTTAGACCGCGAGCAGCGGGG	2	GGAAAGGACGAAACACCGACTTAGACCGCGAGCAGCGGTTTTAGAGCTAGAAATAGCAAGTTAAAATAAGG
APLP2	GGCGCTGGCCGGCTACATCGAGG	2	GGAAAGGACGAAACACCGGCGCTGGCCGGCTACATCGGTTTTAGAGCTAGAAATAGCAAGTTAAAATAAGG
APLP2	GTATTGACAACTGGTGCCGGAGG	2	GGAAAGGACGAAACACCGTATTGACAACTGGTGCCGGGTTTTAGAGCTAGAAATAGCAAGTTAAAATAAGG
APMAP	GGGCCCTGCACGGATACCCAGGG	3	GGAAAGGACGAAACACCGGGCCCTGCACGGATACCCAGTTTTAGAGCTAGAAATAGCAAGTTAAAATAAGG
APOA1	GGTCCTTCACTCGATCCCAGGGG	3	GGAAAGGACGAAACACCGGTCCTTCACTCGATCCCAGGTTTTAGAGCTAGAAATAGCAAGTTAAAATAAGG
APOA1BP	GGGTCCCGAGCGACAGGCGATGG	2	GGAAAGGACGAAACACCGGGTCCCGAGCGACAGGCGAGTTTTAGAGCTAGAAATAGCAAGTTAAAATAAGG
APOA2	TTCCAGACCGTGACTGACTATGG	2	GGAAAGGACGAAACACCGTCCAGACCGTGACTGACTAGTTTTAGAGCTAGAAATAGCAAGTTAAAATAAGG
APOA4	GGAGAAGTGAACACTTACGCAGG	2	GGAAAGGACGAAACACCGGAGAAGTGAACACTTACGCGTTTTAGAGCTAGAAATAGCAAGTTAAAATAAGG
APOA5	GCAGAGGCGCACGAGCTGGTGGG	2	GGAAAGGACGAAACACCGCAGAGGCGCACGAGCTGGTGTTTTAGAGCTAGAAATAGCAAGTTAAAATAAGG
APOB	GGGCTGATGCCTGTGCGGATGGG	2	GGAAAGGACGAAACACCGGGCTGATGCCTGTGCGGATGTTTTAGAGCTAGAAATAGCAAGTTAAAATAAGG
APOBEC1	GTCTGCTCTACGAAATCAAGTGG	2	GGAAAGGACGAAACACCGTCTGCTCTACGAAATCAAGGTTTTAGAGCTAGAAATAGCAAGTTAAAATAAGG
APOBEC2	TGACATTGTACCGCAGGGCTGGG	2	GGAAAGGACGAAACACCGGACATTGTACCGCAGGGCTGTTTTAGAGCTAGAAATAGCAAGTTAAAATAAGG
APOBEC3A_B	GACCTACCTGTGCTACGAAGTGG	2	GGAAAGGACGAAACACCGACCTACCTGTGCTACGAAGGTTTTAGAGCTAGAAATAGCAAGTTAAAATAAGG
APOBEC3B	GTAGCTCCGACCATAGAGGATGG	3	GGAAAGGACGAAACACCGTAGCTCCGACCATAGAGGAGTTTTAGAGCTAGAAATAGCAAGTTAAAATAAGG
APOBEC3C	GTGACCTGGTACTTTGTGTTAGG	3	GGAAAGGACGAAACACCGTGACCTGGTACTTTGTGTTGTTTTAGAGCTAGAAATAGCAAGTTAAAATAAGG
APOBEC3D	CCAAACGTCAGTCGAATCACAGG	2	GGAAAGGACGAAACACCGCAAACGTCAGTCGAATCACGTTTTAGAGCTAGAAATAGCAAGTTAAAATAAGG
APOBEC3F	AGGGGCCCGCGTGAAGATTATGG	2	GGAAAGGACGAAACACCGGGGGCCCGCGTGAAGATTAGTTTTAGAGCTAGAAATAGCAAGTTAAAATAAGG
APOBEC3F	ATAGACCCATCCTTTCTCGTCGG	3	GGAAAGGACGAAACACCGTAGACCCATCCTTTCTCGTGTTTTAGAGCTAGAAATAGCAAGTTAAAATAAGG
APOBEC3G	GGGGCTCCAGGATATGTACCAGG	2	GGAAAGGACGAAACACCGGGGCTCCAGGATATGTACCGTTTTAGAGCTAGAAATAGCAAGTTAAAATAAGG
APOBEC3H	AAACTGTAAGCGGAATGTTTCGG	2	GGAAAGGACGAAACACCGAACTGTAAGCGGAATGTTTGTTTTAGAGCTAGAAATAGCAAGTTAAAATAAGG
APOBEC4	TGTCCTTACCATATTCGAACAGG	2	GGAAAGGACGAAACACCGGTCCTTACCATATTCGAACGTTTTAGAGCTAGAAATAGCAAGTTAAAATAAGG
APOBR	GCCCAGGGAGGTATAGCCGGAGG	3	GGAAAGGACGAAACACCGCCCAGGGAGGTATAGCCGGGTTTTAGAGCTAGAAATAGCAAGTTAAAATAAGG
APOC1	GGTGGTTCTGTCGATCGTCTTGG	2	GGAAAGGACGAAACACCGGTGGTTCTGTCGATCGTCTGTTTTAGAGCTAGAAATAGCAAGTTAAAATAAGG
APOC2	GTTTCTTGTCCTCCTGGTATTGG	1	GGAAAGGACGAAACACCGTTTCTTGTCCTCCTGGTATGTTTTAGAGCTAGAAATAGCAAGTTAAAATAAGG
APOC3	GCAACAACAAGGAGTACCCGGGG	2	GGAAAGGACGAAACACCGCAACAACAAGGAGTACCCGGTTTTAGAGCTAGAAATAGCAAGTTAAAATAAGG
APOC4	GGACCAGCACGCAGAGGCACAGG	2	GGAAAGGACGAAACACCGGACCAGCACGCAGAGGCACGTTTTAGAGCTAGAAATAGCAAGTTAAAATAAGG
APOD	GGAACTGTGAATCAAATCGAAGG	3	GGAAAGGACGAAACACCGGAACTGTGAATCAAATCGAGTTTTAGAGCTAGAAATAGCAAGTTAAAATAAGG
APOE	GGCCGCCTGGTGCAGTACCGCGG	2	GGAAAGGACGAAACACCGGCCGCCTGGTGCAGTACCGGTTTTAGAGCTAGAAATAGCAAGTTAAAATAAGG
APOF	TCTCACAGTCCTCTGTCGGGAGG	2	GGAAAGGACGAAACACCGCTCACAGTCCTCTGTCGGGGTTTTAGAGCTAGAAATAGCAAGTTAAAATAAGG
APOH	TTCAAAAGTCGTATAGCGTACGG	3	GGAAAGGACGAAACACCGTCAAAAGTCGTATAGCGTAGTTTTAGAGCTAGAAATAGCAAGTTAAAATAAGG
APOL1	GACCCATGCCGACGAGGGTCAGG	2	GGAAAGGACGAAACACCGACCCATGCCGACGAGGGTCGTTTTAGAGCTAGAAATAGCAAGTTAAAATAAGG
APOL2	TGTGCTGCTGGTCTTTATCGTGG	2	GGAAAGGACGAAACACCGGTGCTGCTGGTCTTTATCGGTTTTAGAGCTAGAAATAGCAAGTTAAAATAAGG
APOL3	GACTCTCTCCCGGAAGTATTTGG	2	GGAAAGGACGAAACACCGACTCTCTCCCGGAAGTATTGTTTTAGAGCTAGAAATAGCAAGTTAAAATAAGG
APOL3	TACCTTCAATCGGTCAATGCTGG	1	GGAAAGGACGAAACACCGACCTTCAATCGGTCAATGCGTTTTAGAGCTAGAAATAGCAAGTTAAAATAAGG
APOL4	AATGACACGAAGCCTTTCTATGG	2	GGAAAGGACGAAACACCGATGACACGAAGCCTTTCTAGTTTTAGAGCTAGAAATAGCAAGTTAAAATAAGG
APOL4	GTGCAGCTCATCACAAGCGTCGG	2	GGAAAGGACGAAACACCGTGCAGCTCATCACAAGCGTGTTTTAGAGCTAGAAATAGCAAGTTAAAATAAGG
APOL5	GGTGTCAACTTGGTCCGCAAGGG	2	GGAAAGGACGAAACACCGGTGTCAACTTGGTCCGCAAGTTTTAGAGCTAGAAATAGCAAGTTAAAATAAGG
APOL6	TTTTGTCAATATCGTCTGCGAGG	2	GGAAAGGACGAAACACCGTTTGTCAATATCGTCTGCGGTTTTAGAGCTAGAAATAGCAAGTTAAAATAAGG
APOLD1	CTGGAAGCGCCGCAGCGCGTCGG	2	GGAAAGGACGAAACACCGTGGAAGCGCCGCAGCGCGTGTTTTAGAGCTAGAAATAGCAAGTTAAAATAAGG
APOLD1	TGTTCCGCGCGCCGTGTCACCGG	2	GGAAAGGACGAAACACCGGTTCCGCGCGCCGTGTCACGTTTTAGAGCTAGAAATAGCAAGTTAAAATAAGG
APOO	GGGTCAATCGAAGTATGTGGAGG	2	GGAAAGGACGAAACACCGGGTCAATCGAAGTATGTGGGTTTTAGAGCTAGAAATAGCAAGTTAAAATAAGG
APOOL	GCTTCCATCCGCACTGCAACTGG	1	GGAAAGGACGAAACACCGCTTCCATCCGCACTGCAACGTTTTAGAGCTAGAAATAGCAAGTTAAAATAAGG
APOPT1	GGGCGCCGTATCCCTGCGCTCGG	2	GGAAAGGACGAAACACCGGGCGCCGTATCCCTGCGCTGTTTTAGAGCTAGAAATAGCAAGTTAAAATAAGG
APP	GCGGAATTGACAAGTTCCGAGGG	2	GGAAAGGACGAAACACCGCGGAATTGACAAGTTCCGAGTTTTAGAGCTAGAAATAGCAAGTTAAAATAAGG
APPBP2	GATGTAGTTGTCCACGACAGCGG	2	GGAAAGGACGAAACACCGATGTAGTTGTCCACGACAGGTTTTAGAGCTAGAAATAGCAAGTTAAAATAAGG
APPBP2	GCAAATAAAGCTGCACTCTATGG	2	GGAAAGGACGAAACACCGCAAATAAAGCTGCACTCTAGTTTTAGAGCTAGAAATAGCAAGTTAAAATAAGG
APPL1	GCTGCCCATCGAGGAGACGCTGG	2	GGAAAGGACGAAACACCGCTGCCCATCGAGGAGACGCGTTTTAGAGCTAGAAATAGCAAGTTAAAATAAGG
APPL2	GCGCCGGTCTTCGCAATCCACGG	2	GGAAAGGACGAAACACCGCGCCGGTCTTCGCAATCCAGTTTTAGAGCTAGAAATAGCAAGTTAAAATAAGG
APPL2	TAGCAGGAGCTTGTCCACGGCGG	2	GGAAAGGACGAAACACCGAGCAGGAGCTTGTCCACGGGTTTTAGAGCTAGAAATAGCAAGTTAAAATAAGG
APRT	GGCCGCATCGACTACATCGCAGG	2	GGAAAGGACGAAACACCGGCCGCATCGACTACATCGCGTTTTAGAGCTAGAAATAGCAAGTTAAAATAAGG
APTX	GAAGCAGTTGTGATTGGGCGTGG	3	GGAAAGGACGAAACACCGAAGCAGTTGTGATTGGGCGGTTTTAGAGCTAGAAATAGCAAGTTAAAATAAGG
AQP1	GAGCTTCTTCTTGAACTCGCTGG	3	GGAAAGGACGAAACACCGAGCTTCTTCTTGAACTCGCGTTTTAGAGCTAGAAATAGCAAGTTAAAATAAGG
AQP1	GCGTGCTGGCTACTACCGACCGG	3	GGAAAGGACGAAACACCGCGTGCTGGCTACTACCGACGTTTTAGAGCTAGAAATAGCAAGTTAAAATAAGG
AQP10	CCAGGAGGCTGCGTATCCGGAGG	3	GGAAAGGACGAAACACCGCAGGAGGCTGCGTATCCGGGTTTTAGAGCTAGAAATAGCAAGTTAAAATAAGG
AQP11	GGCTGGCCCGCGTAGTCGCCCGG	2	GGAAAGGACGAAACACCGGCTGGCCCGCGTAGTCGCCGTTTTAGAGCTAGAAATAGCAAGTTAAAATAAGG
AQP12A	GTGGGGCACGGATGTGCGCAGGG	2	GGAAAGGACGAAACACCGTGGGGCACGGATGTGCGCAGTTTTAGAGCTAGAAATAGCAAGTTAAAATAAGG
AQP12B	GCGGTGGGCGCGGTGCAGCTCGG	2	GGAAAGGACGAAACACCGCGGTGGGCGCGGTGCAGCTGTTTTAGAGCTAGAAATAGCAAGTTAAAATAAGG
AQP2	GATTGCCATGGCGTTTGGCTTGG	3	GGAAAGGACGAAACACCGATTGCCATGGCGTTTGGCTGTTTTAGAGCTAGAAATAGCAAGTTAAAATAAGG
AQP3	CACATGGCAAAGGTCACGGCAGG	2	GGAAAGGACGAAACACCGACATGGCAAAGGTCACGGCGTTTTAGAGCTAGAAATAGCAAGTTAAAATAAGG
AQP4	GAGATGAGAACCATGTCGACCGG	2	GGAAAGGACGAAACACCGAGATGAGAACCATGTCGACGTTTTAGAGCTAGAAATAGCAAGTTAAAATAAGG
AQP5	GGGTCGCGCCGGGGTTGCGCTGG	2	GGAAAGGACGAAACACCGGGTCGCGCCGGGGTTGCGCGTTTTAGAGCTAGAAATAGCAAGTTAAAATAAGG
AQP6	GCTGTATGTGTTCTTTGGCGTGG	3	GGAAAGGACGAAACACCGCTGTATGTGTTCTTTGGCGGTTTTAGAGCTAGAAATAGCAAGTTAAAATAAGG
AQP7	GACCTTTGCTAACTGTGCGCTGG	2	GGAAAGGACGAAACACCGACCTTTGCTAACTGTGCGCGTTTTAGAGCTAGAAATAGCAAGTTAAAATAAGG
AQP8	GGCGAGTGTCCTGGTACGAACGG	2	GGAAAGGACGAAACACCGGCGAGTGTCCTGGTACGAAGTTTTAGAGCTAGAAATAGCAAGTTAAAATAAGG
AQP9	GGTGGAAAACTGCTGATCGTGGG	2	GGAAAGGACGAAACACCGGTGGAAAACTGCTGATCGTGTTTTAGAGCTAGAAATAGCAAGTTAAAATAAGG
AQPEP	GTCCCACCGTCGGAGCTGCCTGG	2	GGAAAGGACGAAACACCGTCCCACCGTCGGAGCTGCCGTTTTAGAGCTAGAAATAGCAAGTTAAAATAAGG
AQR	ACATCTGCACGAACTCGGGTTGG	2	GGAAAGGACGAAACACCGCATCTGCACGAACTCGGGTGTTTTAGAGCTAGAAATAGCAAGTTAAAATAAGG
AR	GGATCACTTCGCGCACGCTCTGG	2	GGAAAGGACGAAACACCGGATCACTTCGCGCACGCTCGTTTTAGAGCTAGAAATAGCAAGTTAAAATAAGG
AR	GGTCGTCCACGTGTAAGTTGCGG	2	GGAAAGGACGAAACACCGGTCGTCCACGTGTAAGTTGGTTTTAGAGCTAGAAATAGCAAGTTAAAATAAGG
ARAF	ACGAAAGACGGTCACTGCCTGGG	2	GGAAAGGACGAAACACCGCGAAAGACGGTCACTGCCTGTTTTAGAGCTAGAAATAGCAAGTTAAAATAAGG
ARAF	GGTGCTGACCATATGGACGTTGG	2	GGAAAGGACGAAACACCGGTGCTGACCATATGGACGTGTTTTAGAGCTAGAAATAGCAAGTTAAAATAAGG
ARAP1	GAATAAGCTGTACGTGGCCGTGG	2	GGAAAGGACGAAACACCGAATAAGCTGTACGTGGCCGGTTTTAGAGCTAGAAATAGCAAGTTAAAATAAGG
ARAP1	GTGGCTGCGGGCATTGCACCTGG	2	GGAAAGGACGAAACACCGTGGCTGCGGGCATTGCACCGTTTTAGAGCTAGAAATAGCAAGTTAAAATAAGG
ARAP2	GATAGGGGGTGCTATGCACGGGG	2	GGAAAGGACGAAACACCGATAGGGGGTGCTATGCACGGTTTTAGAGCTAGAAATAGCAAGTTAAAATAAGG
ARAP3	GCAGACACGTTCCGACGGCATGG	2	GGAAAGGACGAAACACCGCAGACACGTTCCGACGGCAGTTTTAGAGCTAGAAATAGCAAGTTAAAATAAGG
ARC	GCTGAAGGGGCTGCACCGGTCGG	2	GGAAAGGACGAAACACCGCTGAAGGGGCTGCACCGGTGTTTTAGAGCTAGAAATAGCAAGTTAAAATAAGG
ARCN1	GACTCAAGAACGTGAAGCTAAGG	2	GGAAAGGACGAAACACCGACTCAAGAACGTGAAGCTAGTTTTAGAGCTAGAAATAGCAAGTTAAAATAAGG
AREG	GAGGACGGTTCACTACTAGAAGG	2	GGAAAGGACGAAACACCGAGGACGGTTCACTACTAGAGTTTTAGAGCTAGAAATAGCAAGTTAAAATAAGG
AREL1	GCACGTAGTCATAAATAGTCCGG	3	GGAAAGGACGAAACACCGCACGTAGTCATAAATAGTCGTTTTAGAGCTAGAAATAGCAAGTTAAAATAAGG
ARF1	TCCCACCATAGGCTTCAACGTGG	2	GGAAAGGACGAAACACCGCCCACCATAGGCTTCAACGGTTTTAGAGCTAGAAATAGCAAGTTAAAATAAGG
ARF3	AGGACAAGATTCGACCCCTCTGG	2	GGAAAGGACGAAACACCGGGACAAGATTCGACCCCTCGTTTTAGAGCTAGAAATAGCAAGTTAAAATAAGG
ARF5	TGTTTCACAGTCTGGGACGTGGG	1	GGAAAGGACGAAACACCGGTTTCACAGTCTGGGACGTGTTTTAGAGCTAGAAATAGCAAGTTAAAATAAGG
ARF6	TGGGAATGGTGGTCACCGACTGG	2	GGAAAGGACGAAACACCGGGGAATGGTGGTCACCGACGTTTTAGAGCTAGAAATAGCAAGTTAAAATAAGG
ARFGAP1	AGGCGGTCACACTCTGCGGCTGG	2	GGAAAGGACGAAACACCGGGCGGTCACACTCTGCGGCGTTTTAGAGCTAGAAATAGCAAGTTAAAATAAGG
ARFGAP1	GTGGCGCGTTCAATCCTCAGTGG	2	GGAAAGGACGAAACACCGTGGCGCGTTCAATCCTCAGGTTTTAGAGCTAGAAATAGCAAGTTAAAATAAGG
ARFGAP2	GCCCAGGGAGCGGTGCACCCCGG	2	GGAAAGGACGAAACACCGCCCAGGGAGCGGTGCACCCGTTTTAGAGCTAGAAATAGCAAGTTAAAATAAGG
ARFGAP3	CGAGCGGAGGCGCTTGAAGATGG	2	GGAAAGGACGAAACACCGGAGCGGAGGCGCTTGAAGAGTTTTAGAGCTAGAAATAGCAAGTTAAAATAAGG
ARFGEF1	GAGACTGACAATCTATCATCAGG	2	GGAAAGGACGAAACACCGAGACTGACAATCTATCATCGTTTTAGAGCTAGAAATAGCAAGTTAAAATAAGG
ARFGEF2	GCTTCACCTCCTTGTCGGCTAGG	2	GGAAAGGACGAAACACCGCTTCACCTCCTTGTCGGCTGTTTTAGAGCTAGAAATAGCAAGTTAAAATAAGG
ARFIP1	CAGGGTTGCAGCTAGTCGACTGG	2	GGAAAGGACGAAACACCGAGGGTTGCAGCTAGTCGACGTTTTAGAGCTAGAAATAGCAAGTTAAAATAAGG
ARFIP1	GCCTTTGGGTATGTACCATCTGG	2	GGAAAGGACGAAACACCGCCTTTGGGTATGTACCATCGTTTTAGAGCTAGAAATAGCAAGTTAAAATAAGG
ARFIP2	GAGATCCCTATCCACGGGAACGG	2	GGAAAGGACGAAACACCGAGATCCCTATCCACGGGAAGTTTTAGAGCTAGAAATAGCAAGTTAAAATAAGG
ARFIP2	TTATCAGAACGATTTGGTCGAGG	2	GGAAAGGACGAAACACCGTATCAGAACGATTTGGTCGGTTTTAGAGCTAGAAATAGCAAGTTAAAATAAGG
ARFRP1	GAGTACTGCATCCTGATCCTGGG	2	GGAAAGGACGAAACACCGAGTACTGCATCCTGATCCTGTTTTAGAGCTAGAAATAGCAAGTTAAAATAAGG
ARFRP1	GGCGCAGCCGCGCTGCCGTCGGG	2	GGAAAGGACGAAACACCGGCGCAGCCGCGCTGCCGTCGTTTTAGAGCTAGAAATAGCAAGTTAAAATAAGG
ARG1	AGGAGCTCCAATAATCCCTATGG	3	GGAAAGGACGAAACACCGGGAGCTCCAATAATCCCTAGTTTTAGAGCTAGAAATAGCAAGTTAAAATAAGG
ARG2	GGATGGAATGCACTCGCGTCTGG	2	GGAAAGGACGAAACACCGGATGGAATGCACTCGCGTCGTTTTAGAGCTAGAAATAGCAAGTTAAAATAAGG
ARGFX	GCTTCTTCAATTTGAATCGCCGG	2	GGAAAGGACGAAACACCGCTTCTTCAATTTGAATCGCGTTTTAGAGCTAGAAATAGCAAGTTAAAATAAGG
ARGLU1	GGGAAAGTAAACGGAACCGGCGG	2	GGAAAGGACGAAACACCGGGAAAGTAAACGGAACCGGGTTTTAGAGCTAGAAATAGCAAGTTAAAATAAGG
ARHGAP1	GTGGCTGGGGGGCATTCGACAGG	3	GGAAAGGACGAAACACCGTGGCTGGGGGGCATTCGACGTTTTAGAGCTAGAAATAGCAAGTTAAAATAAGG
ARHGAP10	CGAGTTCCGCTTCGTGAGCGCGG	2	GGAAAGGACGAAACACCGGAGTTCCGCTTCGTGAGCGGTTTTAGAGCTAGAAATAGCAAGTTAAAATAAGG
ARHGAP11A	GAAGACCATATTCATACCGAAGG	3	GGAAAGGACGAAACACCGAAGACCATATTCATACCGAGTTTTAGAGCTAGAAATAGCAAGTTAAAATAAGG
ARHGAP11A	GCAATTCTTTTACTTCGCCTTGG	3	GGAAAGGACGAAACACCGCAATTCTTTTACTTCGCCTGTTTTAGAGCTAGAAATAGCAAGTTAAAATAAGG
ARHGAP11B	TTAAGGTGAAGGGTGTCCGTGGG	2	GGAAAGGACGAAACACCGTAAGGTGAAGGGTGTCCGTGTTTTAGAGCTAGAAATAGCAAGTTAAAATAAGG
ARHGAP12	GAACAATCTTGTGATTCCGCAGG	3	GGAAAGGACGAAACACCGAACAATCTTGTGATTCCGCGTTTTAGAGCTAGAAATAGCAAGTTAAAATAAGG
ARHGAP15	GATCCTCACCGATGTCGGGAAGG	2	GGAAAGGACGAAACACCGATCCTCACCGATGTCGGGAGTTTTAGAGCTAGAAATAGCAAGTTAAAATAAGG
ARHGAP17	GCAGCTGGCTAACCAGACCGTGG	2	GGAAAGGACGAAACACCGCAGCTGGCTAACCAGACCGGTTTTAGAGCTAGAAATAGCAAGTTAAAATAAGG
ARHGAP18	GACGGTCTGGTCCTTGCCGCTGG	3	GGAAAGGACGAAACACCGACGGTCTGGTCCTTGCCGCGTTTTAGAGCTAGAAATAGCAAGTTAAAATAAGG
ARHGAP19	GCAAATTACGATTAGGAGGAGGG	2	GGAAAGGACGAAACACCGCAAATTACGATTAGGAGGAGTTTTAGAGCTAGAAATAGCAAGTTAAAATAAGG
ARHGAP19	TGCCAGCCCGCGAATCCGGCCGG	3	GGAAAGGACGAAACACCGGCCAGCCCGCGAATCCGGCGTTTTAGAGCTAGAAATAGCAAGTTAAAATAAGG
ARHGAP20	GTCCTTGGCGAAGATTTTGAGGG	2	GGAAAGGACGAAACACCGTCCTTGGCGAAGATTTTGAGTTTTAGAGCTAGAAATAGCAAGTTAAAATAAGG
ARHGAP21	TCACATGACCACGAATCTGTTGG	2	GGAAAGGACGAAACACCGCACATGACCACGAATCTGTGTTTTAGAGCTAGAAATAGCAAGTTAAAATAAGG
ARHGAP22	GAGCAGGAGCGCCTCGGGGTTGG	2	GGAAAGGACGAAACACCGAGCAGGAGCGCCTCGGGGTGTTTTAGAGCTAGAAATAGCAAGTTAAAATAAGG
ARHGAP23	GAATGGAGTCGCCTTCTGCCTGG	3	GGAAAGGACGAAACACCGAATGGAGTCGCCTTCTGCCGTTTTAGAGCTAGAAATAGCAAGTTAAAATAAGG
ARHGAP24	GAAGAGATATGGGAACCGTCTGG	3	GGAAAGGACGAAACACCGAAGAGATATGGGAACCGTCGTTTTAGAGCTAGAAATAGCAAGTTAAAATAAGG
ARHGAP24	GCCTTGTTGGGGGTTCTCCGTGG	3	GGAAAGGACGAAACACCGCCTTGTTGGGGGTTCTCCGGTTTTAGAGCTAGAAATAGCAAGTTAAAATAAGG
ARHGAP24	GTCATATGGGGACCTTTCGGAGG	2	GGAAAGGACGAAACACCGTCATATGGGGACCTTTCGGGTTTTAGAGCTAGAAATAGCAAGTTAAAATAAGG
ARHGAP25	GCAGCAGCTCTACTACTACAAGG	2	GGAAAGGACGAAACACCGCAGCAGCTCTACTACTACAGTTTTAGAGCTAGAAATAGCAAGTTAAAATAAGG
ARHGAP26	GGAGGGATACCTCTACGTGCAGG	2	GGAAAGGACGAAACACCGGAGGGATACCTCTACGTGCGTTTTAGAGCTAGAAATAGCAAGTTAAAATAAGG
ARHGAP27	GGGGTAGTCCGTCTCGGGAGTGG	2	GGAAAGGACGAAACACCGGGGTAGTCCGTCTCGGGAGGTTTTAGAGCTAGAAATAGCAAGTTAAAATAAGG
ARHGAP27	GGTGGGGGACGTGTACGTGCTGG	2	GGAAAGGACGAAACACCGGTGGGGGACGTGTACGTGCGTTTTAGAGCTAGAAATAGCAAGTTAAAATAAGG
ARHGAP28	TATCCTGGGATGCGTCAGACAGG	2	GGAAAGGACGAAACACCGATCCTGGGATGCGTCAGACGTTTTAGAGCTAGAAATAGCAAGTTAAAATAAGG
ARHGAP29	GAACACTGACTCTATCGAGCTGG	2	GGAAAGGACGAAACACCGAACACTGACTCTATCGAGCGTTTTAGAGCTAGAAATAGCAAGTTAAAATAAGG
ARHGAP30	GAAGGGCAGCGCAAAGGAGCGGG	2	GGAAAGGACGAAACACCGAAGGGCAGCGCAAAGGAGCGTTTTAGAGCTAGAAATAGCAAGTTAAAATAAGG
ARHGAP30	GCGGGTACAATCCATCGTCGTGG	2	GGAAAGGACGAAACACCGCGGGTACAATCCATCGTCGGTTTTAGAGCTAGAAATAGCAAGTTAAAATAAGG
ARHGAP31	GTATCTGGAAAGCTCGGGACAGG	2	GGAAAGGACGAAACACCGTATCTGGAAAGCTCGGGACGTTTTAGAGCTAGAAATAGCAAGTTAAAATAAGG
ARHGAP32	GAGAGATATGGCATCGTGGATGG	2	GGAAAGGACGAAACACCGAGAGATATGGCATCGTGGAGTTTTAGAGCTAGAAATAGCAAGTTAAAATAAGG
ARHGAP32	GCACTGAGTTGGTCACTGACTGG	2	GGAAAGGACGAAACACCGCACTGAGTTGGTCACTGACGTTTTAGAGCTAGAAATAGCAAGTTAAAATAAGG
ARHGAP33	GTCAGAGACGAGATACCCTGGGG	3	GGAAAGGACGAAACACCGTCAGAGACGAGATACCCTGGTTTTAGAGCTAGAAATAGCAAGTTAAAATAAGG
ARHGAP35	GTCCTGACTAAGTGTGACGAAGG	2	GGAAAGGACGAAACACCGTCCTGACTAAGTGTGACGAGTTTTAGAGCTAGAAATAGCAAGTTAAAATAAGG
ARHGAP36	GGTTGAAGAAGCCACCGGTCAGG	2	GGAAAGGACGAAACACCGGTTGAAGAAGCCACCGGTCGTTTTAGAGCTAGAAATAGCAAGTTAAAATAAGG
ARHGAP39	GACCCTGGAATCCTCGACTCCGG	2	GGAAAGGACGAAACACCGACCCTGGAATCCTCGACTCGTTTTAGAGCTAGAAATAGCAAGTTAAAATAAGG
ARHGAP4	GCTGCAGGGCGAGCTGCGGCGGG	2	GGAAAGGACGAAACACCGCTGCAGGGCGAGCTGCGGCGTTTTAGAGCTAGAAATAGCAAGTTAAAATAAGG
ARHGAP40	GGGGGCCCAGCTCAGTTCCGGGG	2	GGAAAGGACGAAACACCGGGGGCCCAGCTCAGTTCCGGTTTTAGAGCTAGAAATAGCAAGTTAAAATAAGG
ARHGAP42	GCAGTGTCACGAGATTGAGCTGG	2	GGAAAGGACGAAACACCGCAGTGTCACGAGATTGAGCGTTTTAGAGCTAGAAATAGCAAGTTAAAATAAGG
ARHGAP44	GAAACTCTGTGGAGAGACGGAGG	2	GGAAAGGACGAAACACCGAAACTCTGTGGAGAGACGGGTTTTAGAGCTAGAAATAGCAAGTTAAAATAAGG
ARHGAP5	AGAGAGTCCAACTATACTGATGG	2	GGAAAGGACGAAACACCGGAGAGTCCAACTATACTGAGTTTTAGAGCTAGAAATAGCAAGTTAAAATAAGG
ARHGAP6	CAGGCCGCAGTGTACGGCTGAGG	2	GGAAAGGACGAAACACCGAGGCCGCAGTGTACGGCTGGTTTTAGAGCTAGAAATAGCAAGTTAAAATAAGG
ARHGAP6	GAGGCCGCGCTACTTGAAGCGGG	2	GGAAAGGACGAAACACCGAGGCCGCGCTACTTGAAGCGTTTTAGAGCTAGAAATAGCAAGTTAAAATAAGG
ARHGAP8	GAGTCACCCGTTCTACGACGTGG	2	GGAAAGGACGAAACACCGAGTCACCCGTTCTACGACGGTTTTAGAGCTAGAAATAGCAAGTTAAAATAAGG
ARHGAP9	GACCAACTCCGACTGGTGGTTGG	2	GGAAAGGACGAAACACCGACCAACTCCGACTGGTGGTGTTTTAGAGCTAGAAATAGCAAGTTAAAATAAGG
ARHGAP9	GTCTCGCTGCGACTGCGGCGCGG	2	GGAAAGGACGAAACACCGTCTCGCTGCGACTGCGGCGGTTTTAGAGCTAGAAATAGCAAGTTAAAATAAGG
ARHGDIA	GAGCCTGCGAAAGTACAAGGAGG	2	GGAAAGGACGAAACACCGAGCCTGCGAAAGTACAAGGGTTTTAGAGCTAGAAATAGCAAGTTAAAATAAGG
ARHGDIB	GAGCCGGGTGACAACGACATTGG	2	GGAAAGGACGAAACACCGAGCCGGGTGACAACGACATGTTTTAGAGCTAGAAATAGCAAGTTAAAATAAGG
ARHGDIG	GCCCCGGAGCCTGTTCCGACAGG	3	GGAAAGGACGAAACACCGCCCCGGAGCCTGTTCCGACGTTTTAGAGCTAGAAATAGCAAGTTAAAATAAGG
ARHGEF1	GTTCAAAGGCGACGTTGGGAGGG	2	GGAAAGGACGAAACACCGTTCAAAGGCGACGTTGGGAGTTTTAGAGCTAGAAATAGCAAGTTAAAATAAGG
ARHGEF10	GAGGGCACCGCATAGCCGCAGGG	2	GGAAAGGACGAAACACCGAGGGCACCGCATAGCCGCAGTTTTAGAGCTAGAAATAGCAAGTTAAAATAAGG
ARHGEF10L	GGAACTCTTCCGCTTCCAGCTGG	2	GGAAAGGACGAAACACCGGAACTCTTCCGCTTCCAGCGTTTTAGAGCTAGAAATAGCAAGTTAAAATAAGG
ARHGEF11	GGGCATCTTCGCTGTTCCGCAGG	2	GGAAAGGACGAAACACCGGGCATCTTCGCTGTTCCGCGTTTTAGAGCTAGAAATAGCAAGTTAAAATAAGG
ARHGEF11	GTAACTGAGTGACTCGCCGCCGG	2	GGAAAGGACGAAACACCGTAACTGAGTGACTCGCCGCGTTTTAGAGCTAGAAATAGCAAGTTAAAATAAGG
ARHGEF12	GAAGTAGAGCCGTCAGTCATTGG	2	GGAAAGGACGAAACACCGAAGTAGAGCCGTCAGTCATGTTTTAGAGCTAGAAATAGCAAGTTAAAATAAGG
ARHGEF15	GCGGGGGCGGATGATCCGAGGGG	3	GGAAAGGACGAAACACCGCGGGGGCGGATGATCCGAGGTTTTAGAGCTAGAAATAGCAAGTTAAAATAAGG
ARHGEF16	GGAGCTCCGGCTCGATGCCGGGG	2	GGAAAGGACGAAACACCGGAGCTCCGGCTCGATGCCGGTTTTAGAGCTAGAAATAGCAAGTTAAAATAAGG
ARHGEF17	GCAGCTTGAACGAGACGCTGCGG	2	GGAAAGGACGAAACACCGCAGCTTGAACGAGACGCTGGTTTTAGAGCTAGAAATAGCAAGTTAAAATAAGG
ARHGEF18	GCATTCCCCATGTTCGCGCCCGG	2	GGAAAGGACGAAACACCGCATTCCCCATGTTCGCGCCGTTTTAGAGCTAGAAATAGCAAGTTAAAATAAGG
ARHGEF18	GTCCCGGAGTCTCGTGGCGCGGG	2	GGAAAGGACGAAACACCGTCCCGGAGTCTCGTGGCGCGTTTTAGAGCTAGAAATAGCAAGTTAAAATAAGG
ARHGEF19	GCGGAGGCGCTTCTCGGCATCGG	2	GGAAAGGACGAAACACCGCGGAGGCGCTTCTCGGCATGTTTTAGAGCTAGAAATAGCAAGTTAAAATAAGG
ARHGEF2	GGTTCGGTTCCGCATGTTGAGGG	2	GGAAAGGACGAAACACCGGTTCGGTTCCGCATGTTGAGTTTTAGAGCTAGAAATAGCAAGTTAAAATAAGG
ARHGEF25	CCCTCCGTACGTTCAGACTCTGG	2	GGAAAGGACGAAACACCGCCTCCGTACGTTCAGACTCGTTTTAGAGCTAGAAATAGCAAGTTAAAATAAGG
ARHGEF25	CCGTGTGATCCGAAAAGTGCTGG	2	GGAAAGGACGAAACACCGCGTGTGATCCGAAAAGTGCGTTTTAGAGCTAGAAATAGCAAGTTAAAATAAGG
ARHGEF26	GGTCACCGCGCCATTTGCTGGGG	3	GGAAAGGACGAAACACCGGTCACCGCGCCATTTGCTGGTTTTAGAGCTAGAAATAGCAAGTTAAAATAAGG
ARHGEF28	GCCTGCAGCAAGCAATGTCGAGG	2	GGAAAGGACGAAACACCGCCTGCAGCAAGCAATGTCGGTTTTAGAGCTAGAAATAGCAAGTTAAAATAAGG
ARHGEF28	GCTGCACTCGGGAGAAGCTTGGG	2	GGAAAGGACGAAACACCGCTGCACTCGGGAGAAGCTTGTTTTAGAGCTAGAAATAGCAAGTTAAAATAAGG
ARHGEF3	GCTCTCACTGCGGAAGCTAATGG	2	GGAAAGGACGAAACACCGCTCTCACTGCGGAAGCTAAGTTTTAGAGCTAGAAATAGCAAGTTAAAATAAGG
ARHGEF33	GAAACCAGTTTTGAGTTCGGAGG	2	GGAAAGGACGAAACACCGAAACCAGTTTTGAGTTCGGGTTTTAGAGCTAGAAATAGCAAGTTAAAATAAGG
ARHGEF35	AGAATGAAGGCGCTGAAAGTGGG	1	GGAAAGGACGAAACACCGGAATGAAGGCGCTGAAAGTGTTTTAGAGCTAGAAATAGCAAGTTAAAATAAGG
ARHGEF37	GAGCTGCAGCGGCACATCCAGGG	2	GGAAAGGACGAAACACCGAGCTGCAGCGGCACATCCAGTTTTAGAGCTAGAAATAGCAAGTTAAAATAAGG
ARHGEF38	AGGAAGAGCATCATATGAAGAGG	2	GGAAAGGACGAAACACCGGGAAGAGCATCATATGAAGGTTTTAGAGCTAGAAATAGCAAGTTAAAATAAGG
ARHGEF39	AGCAGCGTGCCCGCTGGGAGCGG	2	GGAAAGGACGAAACACCGGCAGCGTGCCCGCTGGGAGGTTTTAGAGCTAGAAATAGCAAGTTAAAATAAGG
ARHGEF4	GTGCAGCCTCCTTTCGACGTGGG	2	GGAAAGGACGAAACACCGTGCAGCCTCCTTTCGACGTGTTTTAGAGCTAGAAATAGCAAGTTAAAATAAGG
ARHGEF40	GGATATCTTTGAACAGCGGCTGG	2	GGAAAGGACGAAACACCGGATATCTTTGAACAGCGGCGTTTTAGAGCTAGAAATAGCAAGTTAAAATAAGG
ARHGEF40	GGTGGAGAGGACTTATCGGGAGG	3	GGAAAGGACGAAACACCGGTGGAGAGGACTTATCGGGGTTTTAGAGCTAGAAATAGCAAGTTAAAATAAGG
ARHGEF5	CACCTGATGGGCTCTAGCGAGGG	2	GGAAAGGACGAAACACCGACCTGATGGGCTCTAGCGAGTTTTAGAGCTAGAAATAGCAAGTTAAAATAAGG
ARHGEF6	AACTACCCCATTTTTCAGCGAGG	3	GGAAAGGACGAAACACCGACTACCCCATTTTTCAGCGGTTTTAGAGCTAGAAATAGCAAGTTAAAATAAGG
ARHGEF7	GAAGGAAAGCTCGTCCTCATTGG	2	GGAAAGGACGAAACACCGAAGGAAAGCTCGTCCTCATGTTTTAGAGCTAGAAATAGCAAGTTAAAATAAGG
ARHGEF7	GAGCCACGTAACGGTTTGCTCGG	2	GGAAAGGACGAAACACCGAGCCACGTAACGGTTTGCTGTTTTAGAGCTAGAAATAGCAAGTTAAAATAAGG
ARHGEF9	GGCCAGATCGACGATGAGGAGGG	3	GGAAAGGACGAAACACCGGCCAGATCGACGATGAGGAGTTTTAGAGCTAGAAATAGCAAGTTAAAATAAGG
ARHGEF9	GGGCCCAGCGATGTGCAGAACGG	2	GGAAAGGACGAAACACCGGGCCCAGCGATGTGCAGAAGTTTTAGAGCTAGAAATAGCAAGTTAAAATAAGG
ARHGEF9	GGGTCCTATCTCGCTGAGGTGGG	2	GGAAAGGACGAAACACCGGGTCCTATCTCGCTGAGGTGTTTTAGAGCTAGAAATAGCAAGTTAAAATAAGG
ARID1A	GCTTCGGGCAACCCTACGGCCGG	2	GGAAAGGACGAAACACCGCTTCGGGCAACCCTACGGCGTTTTAGAGCTAGAAATAGCAAGTTAAAATAAGG
ARID1B	GGCGGCCGCTACGAGCACCCGGG	2	GGAAAGGACGAAACACCGGCGGCCGCTACGAGCACCCGTTTTAGAGCTAGAAATAGCAAGTTAAAATAAGG
ARID2	GATGATGATGAGGTACCACCAGG	2	GGAAAGGACGAAACACCGATGATGATGAGGTACCACCGTTTTAGAGCTAGAAATAGCAAGTTAAAATAAGG
ARID3A	GGGCTCTCTGTCCTCGTCGGGGG	2	GGAAAGGACGAAACACCGGGCTCTCTGTCCTCGTCGGGTTTTAGAGCTAGAAATAGCAAGTTAAAATAAGG
ARID3B	GTGGCCCAAGTGTTTGAACGGGG	2	GGAAAGGACGAAACACCGTGGCCCAAGTGTTTGAACGGTTTTAGAGCTAGAAATAGCAAGTTAAAATAAGG
ARID3C	GCTCGAGTCTCGCACTCGTACGG	2	GGAAAGGACGAAACACCGCTCGAGTCTCGCACTCGTAGTTTTAGAGCTAGAAATAGCAAGTTAAAATAAGG
ARID4A	TGACATCGGTTCCCACTGTCAGG	2	GGAAAGGACGAAACACCGGACATCGGTTCCCACTGTCGTTTTAGAGCTAGAAATAGCAAGTTAAAATAAGG
ARID4B	AAATTCAAGTGCCTGTTCAAAGG	2	GGAAAGGACGAAACACCGAATTCAAGTGCCTGTTCAAGTTTTAGAGCTAGAAATAGCAAGTTAAAATAAGG
ARID4B	GTCCAAGTGCGGTATGGACGAGG	2	GGAAAGGACGAAACACCGTCCAAGTGCGGTATGGACGGTTTTAGAGCTAGAAATAGCAAGTTAAAATAAGG
ARID5A	GAACAGGAAGCAGTCCACGGAGG	2	GGAAAGGACGAAACACCGAACAGGAAGCAGTCCACGGGTTTTAGAGCTAGAAATAGCAAGTTAAAATAAGG
ARID5B	GAGCGGTACCGGCAGTACTGGGG	2	GGAAAGGACGAAACACCGAGCGGTACCGGCAGTACTGGTTTTAGAGCTAGAAATAGCAAGTTAAAATAAGG
ARID5B	GATTCCAACAACAATTCCGATGG	3	GGAAAGGACGAAACACCGATTCCAACAACAATTCCGAGTTTTAGAGCTAGAAATAGCAAGTTAAAATAAGG
ARIH1	CTACAACTACGAGTTCGACGAGG	2	GGAAAGGACGAAACACCGTACAACTACGAGTTCGACGGTTTTAGAGCTAGAAATAGCAAGTTAAAATAAGG
ARIH2	GCAAGTGAACTGGTACTCCTCGG	3	GGAAAGGACGAAACACCGCAAGTGAACTGGTACTCCTGTTTTAGAGCTAGAAATAGCAAGTTAAAATAAGG
ARIH2OS	GGGTCGACCCACGGTCGCTCGGG	2	GGAAAGGACGAAACACCGGGTCGACCCACGGTCGCTCGTTTTAGAGCTAGAAATAGCAAGTTAAAATAAGG
ARL10	ACGTTCCTGCGCGTGTTGTCGGG	2	GGAAAGGACGAAACACCGCGTTCCTGCGCGTGTTGTCGTTTTAGAGCTAGAAATAGCAAGTTAAAATAAGG
ARL11	AGCCCGCTTACCCGAGTCGGCGG	2	GGAAAGGACGAAACACCGGCCCGCTTACCCGAGTCGGGTTTTAGAGCTAGAAATAGCAAGTTAAAATAAGG
ARL13A	CTGCATGCGTCTTATGTCACTGG	3	GGAAAGGACGAAACACCGTGCATGCGTCTTATGTCACGTTTTAGAGCTAGAAATAGCAAGTTAAAATAAGG
ARL13B	GCTGCGGCTGGTTCAAGCGGTGG	2	GGAAAGGACGAAACACCGCTGCGGCTGGTTCAAGCGGGTTTTAGAGCTAGAAATAGCAAGTTAAAATAAGG
ARL13B	TGTCATTGAATGTCTATCTCTGG	2	GGAAAGGACGAAACACCGGTCATTGAATGTCTATCTCGTTTTAGAGCTAGAAATAGCAAGTTAAAATAAGG
ARL14	GTTACTGTGAGAACACCGATGGG	2	GGAAAGGACGAAACACCGTTACTGTGAGAACACCGATGTTTTAGAGCTAGAAATAGCAAGTTAAAATAAGG
ARL14EP	ACCTACTATACTCGTCACACAGG	2	GGAAAGGACGAAACACCGCCTACTATACTCGTCACACGTTTTAGAGCTAGAAATAGCAAGTTAAAATAAGG
ARL14EPL	TGCTTGGCATTTCGAAACCCTGG	2	GGAAAGGACGAAACACCGGCTTGGCATTTCGAAACCCGTTTTAGAGCTAGAAATAGCAAGTTAAAATAAGG
ARL15	TACTGGAGCCGCTACTACCAAGG	2	GGAAAGGACGAAACACCGACTGGAGCCGCTACTACCAGTTTTAGAGCTAGAAATAGCAAGTTAAAATAAGG
ARL16	CAGCGTCTTCCCGACGCCCGTGG	2	GGAAAGGACGAAACACCGAGCGTCTTCCCGACGCCCGGTTTTAGAGCTAGAAATAGCAAGTTAAAATAAGG
ARL2	GTTCCGCCAGTAGGACCGCAGGG	2	GGAAAGGACGAAACACCGTTCCGCCAGTAGGACCGCAGTTTTAGAGCTAGAAATAGCAAGTTAAAATAAGG
ARL3	ATCAAAAGTGTACAATCACAAGG	0	GGAAAGGACGAAACACCGTCAAAAGTGTACAATCACAGTTTTAGAGCTAGAAATAGCAAGTTAAAATAAGG
ARL4C	GATCAAGCTGAGCAACGGCACGG	3	GGAAAGGACGAAACACCGATCAAGCTGAGCAACGGCAGTTTTAGAGCTAGAAATAGCAAGTTAAAATAAGG
ARL4D	GCCCTGCATGTCGTGGTCATTGG	2	GGAAAGGACGAAACACCGCCCTGCATGTCGTGGTCATGTTTTAGAGCTAGAAATAGCAAGTTAAAATAAGG
ARL5A	CTATAAAATGTTAGCGCATGAGG	0	GGAAAGGACGAAACACCGTATAAAATGTTAGCGCATGGTTTTAGAGCTAGAAATAGCAAGTTAAAATAAGG
ARL5B	ATAGTGGGACTGGATAATGCAGG	2	GGAAAGGACGAAACACCGTAGTGGGACTGGATAATGCGTTTTAGAGCTAGAAATAGCAAGTTAAAATAAGG
ARL5C	GAGCACACGGTCATCATCGTGGG	2	GGAAAGGACGAAACACCGAGCACACGGTCATCATCGTGTTTTAGAGCTAGAAATAGCAAGTTAAAATAAGG
ARL6	TTTACAGTGTTTGACATGTCAGG	2	GGAAAGGACGAAACACCGTTACAGTGTTTGACATGTCGTTTTAGAGCTAGAAATAGCAAGTTAAAATAAGG
ARL6IP1	GGCTGATAAAGTCCTCCGATGGG	2	GGAAAGGACGAAACACCGGCTGATAAAGTCCTCCGATGTTTTAGAGCTAGAAATAGCAAGTTAAAATAAGG
ARL6IP4	GGAGGCCGAGCAGTTCCTCGAGG	2	GGAAAGGACGAAACACCGGAGGCCGAGCAGTTCCTCGGTTTTAGAGCTAGAAATAGCAAGTTAAAATAAGG
ARL6IP4	GGCTTCCTTCCGGATGGGCCTGG	3	GGAAAGGACGAAACACCGGCTTCCTTCCGGATGGGCCGTTTTAGAGCTAGAAATAGCAAGTTAAAATAAGG
ARL6IP5	GCGAAGGACGTCTTTATTGTGGG	2	GGAAAGGACGAAACACCGCGAAGGACGTCTTTATTGTGTTTTAGAGCTAGAAATAGCAAGTTAAAATAAGG
ARL6IP6	GGCGAAGTCGACGAGGAGGAGGG	2	GGAAAGGACGAAACACCGGCGAAGTCGACGAGGAGGAGTTTTAGAGCTAGAAATAGCAAGTTAAAATAAGG
ARL8A	ACACGATGGCGCTCACTCCTCGG	2	GGAAAGGACGAAACACCGCACGATGGCGCTCACTCCTGTTTTAGAGCTAGAAATAGCAAGTTAAAATAAGG
ARL8A	CCCAGGCTGGTACCTGCCGCAGG	2	GGAAAGGACGAAACACCGCCAGGCTGGTACCTGCCGCGTTTTAGAGCTAGAAATAGCAAGTTAAAATAAGG
ARL8B	ATGTGGGAGCGGTATTGCAGAGG	3	GGAAAGGACGAAACACCGTGTGGGAGCGGTATTGCAGGTTTTAGAGCTAGAAATAGCAAGTTAAAATAAGG
ARL9	ATTTCTTGGCTTCAGGTAATCGG	1	GGAAAGGACGAAACACCGTTTCTTGGCTTCAGGTAATGTTTTAGAGCTAGAAATAGCAAGTTAAAATAAGG
ARMC1	AAGCGGAGTGGACGACTGGAGGG	2	GGAAAGGACGAAACACCGAGCGGAGTGGACGACTGGAGTTTTAGAGCTAGAAATAGCAAGTTAAAATAAGG
ARMC1	TTAACTACCGATAGAGCGTCAGG	2	GGAAAGGACGAAACACCGTAACTACCGATAGAGCGTCGTTTTAGAGCTAGAAATAGCAAGTTAAAATAAGG
ARMC10	AGGTACCTCCCGTCTGAGGCCGG	2	GGAAAGGACGAAACACCGGGTACCTCCCGTCTGAGGCGTTTTAGAGCTAGAAATAGCAAGTTAAAATAAGG
ARMC10	TTACCTGCTGGAGTCAACGGAGG	2	GGAAAGGACGAAACACCGTACCTGCTGGAGTCAACGGGTTTTAGAGCTAGAAATAGCAAGTTAAAATAAGG
ARMC12	GTAGAGCAGGTAGATCGCCCCGG	3	GGAAAGGACGAAACACCGTAGAGCAGGTAGATCGCCCGTTTTAGAGCTAGAAATAGCAAGTTAAAATAAGG
ARMC2	ACCAGGGGAAGAGACATGCGAGG	2	GGAAAGGACGAAACACCGCCAGGGGAAGAGACATGCGGTTTTAGAGCTAGAAATAGCAAGTTAAAATAAGG
ARMC2	TTACTCTTCTAATCTTCGCAGGG	2	GGAAAGGACGAAACACCGTACTCTTCTAATCTTCGCAGTTTTAGAGCTAGAAATAGCAAGTTAAAATAAGG
ARMC3	CTACTCAGTAGTCTGATGAGTGG	2	GGAAAGGACGAAACACCGTACTCAGTAGTCTGATGAGGTTTTAGAGCTAGAAATAGCAAGTTAAAATAAGG
ARMC3	GATTCTGTATGTTCAGGCGCAGG	2	GGAAAGGACGAAACACCGATTCTGTATGTTCAGGCGCGTTTTAGAGCTAGAAATAGCAAGTTAAAATAAGG
ARMC4	GAACTGCTCAAACGTTTCTCAGG	2	GGAAAGGACGAAACACCGAACTGCTCAAACGTTTCTCGTTTTAGAGCTAGAAATAGCAAGTTAAAATAAGG
ARMC4	GGCAACATTCGCGATAGTCTCGG	2	GGAAAGGACGAAACACCGGCAACATTCGCGATAGTCTGTTTTAGAGCTAGAAATAGCAAGTTAAAATAAGG
ARMC5	GCAGGAGTACGGCTTTTCACCGG	3	GGAAAGGACGAAACACCGCAGGAGTACGGCTTTTCACGTTTTAGAGCTAGAAATAGCAAGTTAAAATAAGG
ARMC5	GCGGCTCAGGGGTGTCTCGTTGG	2	GGAAAGGACGAAACACCGCGGCTCAGGGGTGTCTCGTGTTTTAGAGCTAGAAATAGCAAGTTAAAATAAGG
ARMC6	AACATCGAGGAGTTTGCGATGGG	3	GGAAAGGACGAAACACCGACATCGAGGAGTTTGCGATGTTTTAGAGCTAGAAATAGCAAGTTAAAATAAGG
ARMC6	CACACGGATGTCGTCATCGAAGG	2	GGAAAGGACGAAACACCGACACGGATGTCGTCATCGAGTTTTAGAGCTAGAAATAGCAAGTTAAAATAAGG
ARMC7	GGTCATAAGCGAAGTTGGCGAGG	2	GGAAAGGACGAAACACCGGTCATAAGCGAAGTTGGCGGTTTTAGAGCTAGAAATAGCAAGTTAAAATAAGG
ARMC8	TGAAGATGGTACGCAGGCATCGG	2	GGAAAGGACGAAACACCGGAAGATGGTACGCAGGCATGTTTTAGAGCTAGAAATAGCAAGTTAAAATAAGG
ARMC9	GGTGTTCTTCGATCTGTGGGAGG	2	GGAAAGGACGAAACACCGGTGTTCTTCGATCTGTGGGGTTTTAGAGCTAGAAATAGCAAGTTAAAATAAGG
ARMCX1	GAAGCTGGCTGCGTGGCCGCTGG	2	GGAAAGGACGAAACACCGAAGCTGGCTGCGTGGCCGCGTTTTAGAGCTAGAAATAGCAAGTTAAAATAAGG
ARMCX2	GGATGCTGGCTGTGTAGCGGCGG	2	GGAAAGGACGAAACACCGGATGCTGGCTGTGTAGCGGGTTTTAGAGCTAGAAATAGCAAGTTAAAATAAGG
ARMCX3	GATATTATTCGTGATCTGGGTGG	3	GGAAAGGACGAAACACCGATATTATTCGTGATCTGGGGTTTTAGAGCTAGAAATAGCAAGTTAAAATAAGG
ARMCX4	GGGGCAAAGATTGATGCCGGGGG	3	GGAAAGGACGAAACACCGGGGCAAAGATTGATGCCGGGTTTTAGAGCTAGAAATAGCAAGTTAAAATAAGG
ARMCX5	GTCAAAGGTCGAATCCCCAGAGG	2	GGAAAGGACGAAACACCGTCAAAGGTCGAATCCCCAGGTTTTAGAGCTAGAAATAGCAAGTTAAAATAAGG
ARMCX5-GPRASP2	GCTGGGGAAGAGGTTATCGCTGG	3	GGAAAGGACGAAACACCGCTGGGGAAGAGGTTATCGCGTTTTAGAGCTAGAAATAGCAAGTTAAAATAAGG
ARMCX6	TTGAAACTATGGCTCGGCCCTGG	2	GGAAAGGACGAAACACCGTGAAACTATGGCTCGGCCCGTTTTAGAGCTAGAAATAGCAAGTTAAAATAAGG
ARMS2	GAAGGACACAGGAACCACCGAGG	2	GGAAAGGACGAAACACCGAAGGACACAGGAACCACCGGTTTTAGAGCTAGAAATAGCAAGTTAAAATAAGG
ARNT	GCTTGTCTGGTTTTCGAGCCAGG	2	GGAAAGGACGAAACACCGCTTGTCTGGTTTTCGAGCCGTTTTAGAGCTAGAAATAGCAAGTTAAAATAAGG
ARNT2	GGTCCCCACATGCAGCGCACTGG	2	GGAAAGGACGAAACACCGGTCCCCACATGCAGCGCACGTTTTAGAGCTAGAAATAGCAAGTTAAAATAAGG
ARNTL	GAACATAATCGAGATGGCCCAGG	3	GGAAAGGACGAAACACCGAACATAATCGAGATGGCCCGTTTTAGAGCTAGAAATAGCAAGTTAAAATAAGG
ARNTL	GATTGCAACCGCAAACGGAAAGG	3	GGAAAGGACGAAACACCGATTGCAACCGCAAACGGAAGTTTTAGAGCTAGAAATAGCAAGTTAAAATAAGG
ARNTL2	GAGTTTCCACGAAAACGCAAAGG	3	GGAAAGGACGAAACACCGAGTTTCCACGAAAACGCAAGTTTTAGAGCTAGAAATAGCAAGTTAAAATAAGG
ARPC1A	AAAAGCCAGCCAGCACGCCCTGG	2	GGAAAGGACGAAACACCGAAAGCCAGCCAGCACGCCCGTTTTAGAGCTAGAAATAGCAAGTTAAAATAAGG
ARPC1B	GTCACAATACGGTTACTCTCGGG	3	GGAAAGGACGAAACACCGTCACAATACGGTTACTCTCGTTTTAGAGCTAGAAATAGCAAGTTAAAATAAGG
ARPC2	GATTCCATTGTGCATCAAGCTGG	2	GGAAAGGACGAAACACCGATTCCATTGTGCATCAAGCGTTTTAGAGCTAGAAATAGCAAGTTAAAATAAGG
ARPC3	GAGAAAGAAATGTATACGCTGGG	0	GGAAAGGACGAAACACCGAGAAAGAAATGTATACGCTGTTTTAGAGCTAGAAATAGCAAGTTAAAATAAGG
ARPC4	GACTACCCATGTCTCCACGAAGG	2	GGAAAGGACGAAACACCGACTACCCATGTCTCCACGAGTTTTAGAGCTAGAAATAGCAAGTTAAAATAAGG
ARPC4	TGTGGAACGACACAACAAGCCGG	2	GGAAAGGACGAAACACCGGTGGAACGACACAACAAGCGTTTTAGAGCTAGAAATAGCAAGTTAAAATAAGG
ARPC4-TTLL3	GGCCCACATGGACATCGACAAGG	2	GGAAAGGACGAAACACCGGCCCACATGGACATCGACAGTTTTAGAGCTAGAAATAGCAAGTTAAAATAAGG
ARPC5	GTCGAAGAACACAGTGTCGTCGG	2	GGAAAGGACGAAACACCGTCGAAGAACACAGTGTCGTGTTTTAGAGCTAGAAATAGCAAGTTAAAATAAGG
ARPC5L	GGAGCCCGTCCACCTCGCTCGGG	2	GGAAAGGACGAAACACCGGAGCCCGTCCACCTCGCTCGTTTTAGAGCTAGAAATAGCAAGTTAAAATAAGG
ARPP19	AAAGCAAGATATCCTCATCTGGG	1	GGAAAGGACGAAACACCGAAGCAAGATATCCTCATCTGTTTTAGAGCTAGAAATAGCAAGTTAAAATAAGG
ARPP21	GAGGATGCTTGTCCATCGAGTGG	2	GGAAAGGACGAAACACCGAGGATGCTTGTCCATCGAGGTTTTAGAGCTAGAAATAGCAAGTTAAAATAAGG
ARPP21	GATTTAACAATGCCGTTCTCTGG	1	GGAAAGGACGAAACACCGATTTAACAATGCCGTTCTCGTTTTAGAGCTAGAAATAGCAAGTTAAAATAAGG
ARPP21	GGCAACGCGCGTGTTGCACGTGG	2	GGAAAGGACGAAACACCGGCAACGCGCGTGTTGCACGGTTTTAGAGCTAGAAATAGCAAGTTAAAATAAGG
ARR3	GTCATCACGGCCATAGCGAAAGG	3	GGAAAGGACGAAACACCGTCATCACGGCCATAGCGAAGTTTTAGAGCTAGAAATAGCAAGTTAAAATAAGG
ARRB1	CTCCGCTCTTTGAGATACTCAGG	2	GGAAAGGACGAAACACCGTCCGCTCTTTGAGATACTCGTTTTAGAGCTAGAAATAGCAAGTTAAAATAAGG
ARRB2	AATCTCAAAGTCTACGCCGCAGG	2	GGAAAGGACGAAACACCGATCTCAAAGTCTACGCCGCGTTTTAGAGCTAGAAATAGCAAGTTAAAATAAGG
ARRDC1	GGCCGCGTCGTCTACAGCCCCGG	2	GGAAAGGACGAAACACCGGCCGCGTCGTCTACAGCCCGTTTTAGAGCTAGAAATAGCAAGTTAAAATAAGG
ARRDC2	GCGTTCTCGGTGCAGTTGGACGG	2	GGAAAGGACGAAACACCGCGTTCTCGGTGCAGTTGGAGTTTTAGAGCTAGAAATAGCAAGTTAAAATAAGG
ARRDC2	GTCTTTGCCGAGATCGACAACGG	2	GGAAAGGACGAAACACCGTCTTTGCCGAGATCGACAAGTTTTAGAGCTAGAAATAGCAAGTTAAAATAAGG
ARRDC3	GAGGACATGCGAAAGTACGCTGG	2	GGAAAGGACGAAACACCGAGGACATGCGAAAGTACGCGTTTTAGAGCTAGAAATAGCAAGTTAAAATAAGG
ARRDC4	GGTGTTCGAGGACGAGCGCAAGG	2	GGAAAGGACGAAACACCGGTGTTCGAGGACGAGCGCAGTTTTAGAGCTAGAAATAGCAAGTTAAAATAAGG
ARRDC5	CCTGGTGGACCCCATAGTGAAGG	2	GGAAAGGACGAAACACCGCTGGTGGACCCCATAGTGAGTTTTAGAGCTAGAAATAGCAAGTTAAAATAAGG
ARSA	GGCAGCCAGGACTTCGGCCACGG	2	GGAAAGGACGAAACACCGGCAGCCAGGACTTCGGCCAGTTTTAGAGCTAGAAATAGCAAGTTAAAATAAGG
ARSA	GTCCCCATAGCCGAGGTCGTCGG	2	GGAAAGGACGAAACACCGTCCCCATAGCCGAGGTCGTGTTTTAGAGCTAGAAATAGCAAGTTAAAATAAGG
ARSB	GGCGCGGCGAGCTTGCCCCGAGG	2	GGAAAGGACGAAACACCGGCGCGGCGAGCTTGCCCCGGTTTTAGAGCTAGAAATAGCAAGTTAAAATAAGG
ARSD	GGGATGCACAATTCACACCCTGG	2	GGAAAGGACGAAACACCGGGATGCACAATTCACACCCGTTTTAGAGCTAGAAATAGCAAGTTAAAATAAGG
ARSE	GAATATTGACCGCCTTGCAGAGG	2	GGAAAGGACGAAACACCGAATATTGACCGCCTTGCAGGTTTTAGAGCTAGAAATAGCAAGTTAAAATAAGG
ARSF	GTCAAGAACGCGGACCGGCTTGG	2	GGAAAGGACGAAACACCGTCAAGAACGCGGACCGGCTGTTTTAGAGCTAGAAATAGCAAGTTAAAATAAGG
ARSG	GGCCGGCTTGGCCTTCGCAATGG	3	GGAAAGGACGAAACACCGGCCGGCTTGGCCTTCGCAAGTTTTAGAGCTAGAAATAGCAAGTTAAAATAAGG
ARSH	GGGCTGCCTTCCTGACCGGCCGG	2	GGAAAGGACGAAACACCGGGCTGCCTTCCTGACCGGCGTTTTAGAGCTAGAAATAGCAAGTTAAAATAAGG
ARSI	GTCGGCCACGAAGCTCGGCTTGG	2	GGAAAGGACGAAACACCGTCGGCCACGAAGCTCGGCTGTTTTAGAGCTAGAAATAGCAAGTTAAAATAAGG
ARSJ	GTGTTTTAATCTCAGATCCGTGG	2	GGAAAGGACGAAACACCGTGTTTTAATCTCAGATCCGGTTTTAGAGCTAGAAATAGCAAGTTAAAATAAGG
ARSK	TCAACTTTATGAAGACACGTGGG	2	GGAAAGGACGAAACACCGCAACTTTATGAAGACACGTGTTTTAGAGCTAGAAATAGCAAGTTAAAATAAGG
ART1	GGTCTCGTCGTGTGATGGGGTGG	2	GGAAAGGACGAAACACCGGTCTCGTCGTGTGATGGGGGTTTTAGAGCTAGAAATAGCAAGTTAAAATAAGG
ART3	AATACCTGAAATGTACGGACAGG	3	GGAAAGGACGAAACACCGATACCTGAAATGTACGGACGTTTTAGAGCTAGAAATAGCAAGTTAAAATAAGG
ART4	GGCAAAAAGCCCACTTAGCCTGG	2	GGAAAGGACGAAACACCGGCAAAAAGCCCACTTAGCCGTTTTAGAGCTAGAAATAGCAAGTTAAAATAAGG
ART5	GTGGAGGCCGAGGCTGCCGAGGG	2	GGAAAGGACGAAACACCGTGGAGGCCGAGGCTGCCGAGTTTTAGAGCTAGAAATAGCAAGTTAAAATAAGG
ARTN	GGTGCAGTGGAAGAGCCCGGCGG	2	GGAAAGGACGAAACACCGGTGCAGTGGAAGAGCCCGGGTTTTAGAGCTAGAAATAGCAAGTTAAAATAAGG
ARV1	ATAGTCTCGGTACAACTCTTTGG	3	GGAAAGGACGAAACACCGTAGTCTCGGTACAACTCTTGTTTTAGAGCTAGAAATAGCAAGTTAAAATAAGG
ARVCF	GGCCTCCTGCTCCTTCACCGAGG	3	GGAAAGGACGAAACACCGGCCTCCTGCTCCTTCACCGGTTTTAGAGCTAGAAATAGCAAGTTAAAATAAGG
ARX	GCGCCGTCCGGCCGTTCCCCGGG	2	GGAAAGGACGAAACACCGCGCCGTCCGGCCGTTCCCCGTTTTAGAGCTAGAAATAGCAAGTTAAAATAAGG
AS3MT	TGGTGACACAGCCGTTGGTCTGG	2	GGAAAGGACGAAACACCGGGTGACACAGCCGTTGGTCGTTTTAGAGCTAGAAATAGCAAGTTAAAATAAGG
ASAH1	CGGCGGCGCGTGCTGCGCGACGG	2	GGAAAGGACGAAACACCGGGCGGCGCGTGCTGCGCGAGTTTTAGAGCTAGAAATAGCAAGTTAAAATAAGG
ASAH1	TGAAAAGCGCGCTGAGACTTGGG	2	GGAAAGGACGAAACACCGGAAAAGCGCGCTGAGACTTGTTTTAGAGCTAGAAATAGCAAGTTAAAATAAGG
ASAH2	GTGGTTTTCAATGGTCCCACTGG	2	GGAAAGGACGAAACACCGTGGTTTTCAATGGTCCCACGTTTTAGAGCTAGAAATAGCAAGTTAAAATAAGG
ASAH2B	ATGTAAGCAGATAATGCGTGCGG	3	GGAAAGGACGAAACACCGTGTAAGCAGATAATGCGTGGTTTTAGAGCTAGAAATAGCAAGTTAAAATAAGG
ASAP1	GTTCATCGCCGAGACCACCGAGG	2	GGAAAGGACGAAACACCGTTCATCGCCGAGACCACCGGTTTTAGAGCTAGAAATAGCAAGTTAAAATAAGG
ASAP2	GAACATGGGACCGAGCGGAACGG	2	GGAAAGGACGAAACACCGAACATGGGACCGAGCGGAAGTTTTAGAGCTAGAAATAGCAAGTTAAAATAAGG
ASAP3	GGTCCTCCGCGGTGACGGCCAGG	2	GGAAAGGACGAAACACCGGTCCTCCGCGGTGACGGCCGTTTTAGAGCTAGAAATAGCAAGTTAAAATAAGG
ASB1	GCAATTTTGTGATCATCCGCTGG	2	GGAAAGGACGAAACACCGCAATTTTGTGATCATCCGCGTTTTAGAGCTAGAAATAGCAAGTTAAAATAAGG
ASB10	GCAGAATGCCCTCTACACCGGGG	3	GGAAAGGACGAAACACCGCAGAATGCCCTCTACACCGGTTTTAGAGCTAGAAATAGCAAGTTAAAATAAGG
ASB10	GGCCAGTACTGGAGTCCGCGAGG	2	GGAAAGGACGAAACACCGGCCAGTACTGGAGTCCGCGGTTTTAGAGCTAGAAATAGCAAGTTAAAATAAGG
ASB11	ACCCATTTCTATATCGTCAAAGG	2	GGAAAGGACGAAACACCGCCCATTTCTATATCGTCAAGTTTTAGAGCTAGAAATAGCAAGTTAAAATAAGG
ASB11	TCTCTCCACGAGGCATGCCTTGG	2	GGAAAGGACGAAACACCGCTCTCCACGAGGCATGCCTGTTTTAGAGCTAGAAATAGCAAGTTAAAATAAGG
ASB12	TTTGGACCAGCTTTTGCGCCAGG	3	GGAAAGGACGAAACACCGTTGGACCAGCTTTTGCGCCGTTTTAGAGCTAGAAATAGCAAGTTAAAATAAGG
ASB13	GTGGATGCTCGCAACATCGACGG	2	GGAAAGGACGAAACACCGTGGATGCTCGCAACATCGAGTTTTAGAGCTAGAAATAGCAAGTTAAAATAAGG
ASB14	ACAAACACTACGATGACCACAGG	2	GGAAAGGACGAAACACCGCAAACACTACGATGACCACGTTTTAGAGCTAGAAATAGCAAGTTAAAATAAGG
ASB14	GTGGAGAGCTGTCCTCTCGTTGG	2	GGAAAGGACGAAACACCGTGGAGAGCTGTCCTCTCGTGTTTTAGAGCTAGAAATAGCAAGTTAAAATAAGG
ASB15	TGCTGACCATCGCTTGACACAGG	3	GGAAAGGACGAAACACCGGCTGACCATCGCTTGACACGTTTTAGAGCTAGAAATAGCAAGTTAAAATAAGG
ASB16	GAGCTGGATGCCCGTGTCGGGGG	2	GGAAAGGACGAAACACCGAGCTGGATGCCCGTGTCGGGTTTTAGAGCTAGAAATAGCAAGTTAAAATAAGG
ASB17	GATATCACTGTTACGAACCAAGG	1	GGAAAGGACGAAACACCGATATCACTGTTACGAACCAGTTTTAGAGCTAGAAATAGCAAGTTAAAATAAGG
ASB18	GTCTTTCATCCAGTCGTCATTGG	2	GGAAAGGACGAAACACCGTCTTTCATCCAGTCGTCATGTTTTAGAGCTAGAAATAGCAAGTTAAAATAAGG
ASB2	GCCCCGAGTGCTGATCTGCGTGG	3	GGAAAGGACGAAACACCGCCCCGAGTGCTGATCTGCGGTTTTAGAGCTAGAAATAGCAAGTTAAAATAAGG
ASB2	GTGCGCTGGTCGATGGTCCCTGG	2	GGAAAGGACGAAACACCGTGCGCTGGTCGATGGTCCCGTTTTAGAGCTAGAAATAGCAAGTTAAAATAAGG
ASB3	TCACAGGCCCGGTTAGTAAGTGG	2	GGAAAGGACGAAACACCGCACAGGCCCGGTTAGTAAGGTTTTAGAGCTAGAAATAGCAAGTTAAAATAAGG
ASB4	GCTTTGCCCCACGATCACAGAGG	3	GGAAAGGACGAAACACCGCTTTGCCCCACGATCACAGGTTTTAGAGCTAGAAATAGCAAGTTAAAATAAGG
ASB5	CATAGTGAAAGGCAACCGCAAGG	3	GGAAAGGACGAAACACCGATAGTGAAAGGCAACCGCAGTTTTAGAGCTAGAAATAGCAAGTTAAAATAAGG
ASB6	GTCCAGAGACTCCTGCCGCTCGG	2	GGAAAGGACGAAACACCGTCCAGAGACTCCTGCCGCTGTTTTAGAGCTAGAAATAGCAAGTTAAAATAAGG
ASB7	TGTTACACCATCATTGTCGAAGG	3	GGAAAGGACGAAACACCGGTTACACCATCATTGTCGAGTTTTAGAGCTAGAAATAGCAAGTTAAAATAAGG
ASB8	AATTGTTCGGATTAAGCGCTCGG	3	GGAAAGGACGAAACACCGATTGTTCGGATTAAGCGCTGTTTTAGAGCTAGAAATAGCAAGTTAAAATAAGG
ASB9	ATGGATGGGAGCAAGCCCGCGGG	2	GGAAAGGACGAAACACCGTGGATGGGAGCAAGCCCGCGTTTTAGAGCTAGAAATAGCAAGTTAAAATAAGG
ASCC1	AAAGTAGACCGGAATCCTTGTGG	2	GGAAAGGACGAAACACCGAAGTAGACCGGAATCCTTGGTTTTAGAGCTAGAAATAGCAAGTTAAAATAAGG
ASCC2	GGAATGTTGTCTTTAGGGGGCGG	3	GGAAAGGACGAAACACCGGAATGTTGTCTTTAGGGGGGTTTTAGAGCTAGAAATAGCAAGTTAAAATAAGG
ASCC2	GTCCCCCGCAAATTCGACGAGGG	2	GGAAAGGACGAAACACCGTCCCCCGCAAATTCGACGAGTTTTAGAGCTAGAAATAGCAAGTTAAAATAAGG
ASCC3	GACATTTGAAAAGGAACGCAAGG	2	GGAAAGGACGAAACACCGACATTTGAAAAGGAACGCAGTTTTAGAGCTAGAAATAGCAAGTTAAAATAAGG
ASCL1	AACTGATGCGCTGCAAACGCCGG	2	GGAAAGGACGAAACACCGACTGATGCGCTGCAAACGCGTTTTAGAGCTAGAAATAGCAAGTTAAAATAAGG
ASCL2	GCTGCAGCGCAACAGTTCCGGGG	2	GGAAAGGACGAAACACCGCTGCAGCGCAACAGTTCCGGTTTTAGAGCTAGAAATAGCAAGTTAAAATAAGG
ASCL3	CCCAGGATAAGAGAGTCGCTGGG	2	GGAAAGGACGAAACACCGCCAGGATAAGAGAGTCGCTGTTTTAGAGCTAGAAATAGCAAGTTAAAATAAGG
ASCL4	GAAGGCGCTGTCCAGCGGCACGG	2	GGAAAGGACGAAACACCGAAGGCGCTGTCCAGCGGCAGTTTTAGAGCTAGAAATAGCAAGTTAAAATAAGG
ASCL5	GCATAGGCGTCGTAGTAGGGCGG	2	GGAAAGGACGAAACACCGCATAGGCGTCGTAGTAGGGGTTTTAGAGCTAGAAATAGCAAGTTAAAATAAGG
ASF1A	AACTGGAACGGGTTGTAGAAAGG	2	GGAAAGGACGAAACACCGACTGGAACGGGTTGTAGAAGTTTTAGAGCTAGAAATAGCAAGTTAAAATAAGG
ASF1B	GAAGCTGATCTCGAACCGGAAGG	3	GGAAAGGACGAAACACCGAAGCTGATCTCGAACCGGAGTTTTAGAGCTAGAAATAGCAAGTTAAAATAAGG
ASGR1	AGTTGCTGAACGTCTCTCTCAGG	2	GGAAAGGACGAAACACCGGTTGCTGAACGTCTCTCTCGTTTTAGAGCTAGAAATAGCAAGTTAAAATAAGG
ASGR2	TGATTGCCTGGACCTCCGTCAGG	2	GGAAAGGACGAAACACCGGATTGCCTGGACCTCCGTCGTTTTAGAGCTAGAAATAGCAAGTTAAAATAAGG
ASH1L	GGATTGGGTTCTGATTCCGAAGG	3	GGAAAGGACGAAACACCGGATTGGGTTCTGATTCCGAGTTTTAGAGCTAGAAATAGCAAGTTAAAATAAGG
ASH2L	GAAGAGAATGGCCGACAGTTGGG	2	GGAAAGGACGAAACACCGAAGAGAATGGCCGACAGTTGTTTTAGAGCTAGAAATAGCAAGTTAAAATAAGG
ASH2L	GCAGTGCTGTGTCTACTAGTGGG	2	GGAAAGGACGAAACACCGCAGTGCTGTGTCTACTAGTGTTTTAGAGCTAGAAATAGCAAGTTAAAATAAGG
ASH2L	GGAGCGGTCGCAAATGCAACAGG	2	GGAAAGGACGAAACACCGGAGCGGTCGCAAATGCAACGTTTTAGAGCTAGAAATAGCAAGTTAAAATAAGG
ASIC1	GGCAGCCACCTCGTCGAGCTTGG	2	GGAAAGGACGAAACACCGGCAGCCACCTCGTCGAGCTGTTTTAGAGCTAGAAATAGCAAGTTAAAATAAGG
ASIC1	GGGTGGGACGGGCAATGGGCTGG	3	GGAAAGGACGAAACACCGGGTGGGACGGGCAATGGGCGTTTTAGAGCTAGAAATAGCAAGTTAAAATAAGG
ASIC2	GGGTTTGTAGTGCTTGAAGTTGG	2	GGAAAGGACGAAACACCGGGTTTGTAGTGCTTGAAGTGTTTTAGAGCTAGAAATAGCAAGTTAAAATAAGG
ASIC2	GGTGCACCCGCGTGTGTGACGGG	2	GGAAAGGACGAAACACCGGTGCACCCGCGTGTGTGACGTTTTAGAGCTAGAAATAGCAAGTTAAAATAAGG
ASIC3	CACGGGCTGGGCCACGTCTTCGG	2	GGAAAGGACGAAACACCGACGGGCTGGGCCACGTCTTGTTTTAGAGCTAGAAATAGCAAGTTAAAATAAGG
ASIC4	GTAGACATCCTCAACCGCACTGG	2	GGAAAGGACGAAACACCGTAGACATCCTCAACCGCACGTTTTAGAGCTAGAAATAGCAAGTTAAAATAAGG
ASIC5	GAACCGGAGCAAAATTCGCAGGG	3	GGAAAGGACGAAACACCGAACCGGAGCAAAATTCGCAGTTTTAGAGCTAGAAATAGCAAGTTAAAATAAGG
ASIP	TGCTTTTCTGCCGATCTGTTTGG	3	GGAAAGGACGAAACACCGGCTTTTCTGCCGATCTGTTGTTTTAGAGCTAGAAATAGCAAGTTAAAATAAGG
ASL	GAGCTCATTGGTGCAACGGCAGG	2	GGAAAGGACGAAACACCGAGCTCATTGGTGCAACGGCGTTTTAGAGCTAGAAATAGCAAGTTAAAATAAGG
ASMT	GTCAAACACGCCCAGCTCGCAGG	2	GGAAAGGACGAAACACCGTCAAACACGCCCAGCTCGCGTTTTAGAGCTAGAAATAGCAAGTTAAAATAAGG
ASMTL	GAAGCTGCTGCACAAGCGCGTGG	3	GGAAAGGACGAAACACCGAAGCTGCTGCACAAGCGCGGTTTTAGAGCTAGAAATAGCAAGTTAAAATAAGG
ASMTL	GCAGGTCCTCCGGACGGGGCGGG	2	GGAAAGGACGAAACACCGCAGGTCCTCCGGACGGGGCGTTTTAGAGCTAGAAATAGCAAGTTAAAATAAGG
ASNA1	GCCTGAAGTGGATCTTCGTCGGG	2	GGAAAGGACGAAACACCGCCTGAAGTGGATCTTCGTCGTTTTAGAGCTAGAAATAGCAAGTTAAAATAAGG
ASNS	TTCTAGCAGCCAGTAAATCGGGG	2	GGAAAGGACGAAACACCGTCTAGCAGCCAGTAAATCGGTTTTAGAGCTAGAAATAGCAAGTTAAAATAAGG
ASNS	TTCTCAAAACGGAATGCATCTGG	2	GGAAAGGACGAAACACCGTCTCAAAACGGAATGCATCGTTTTAGAGCTAGAAATAGCAAGTTAAAATAAGG
ASNSD1	GTTTCTTGACTGCTACACTCAGG	3	GGAAAGGACGAAACACCGTTTCTTGACTGCTACACTCGTTTTAGAGCTAGAAATAGCAAGTTAAAATAAGG
ASPA	TGAGCTAACCGGAGTATTTCTGG	1	GGAAAGGACGAAACACCGGAGCTAACCGGAGTATTTCGTTTTAGAGCTAGAAATAGCAAGTTAAAATAAGG
ASPDH	AGCCAAGAGGCGGGAGACGAGGG	2	GGAAAGGACGAAACACCGGCCAAGAGGCGGGAGACGAGTTTTAGAGCTAGAAATAGCAAGTTAAAATAAGG
ASPDH	GTGTGGCCATGGTGACACGAAGG	2	GGAAAGGACGAAACACCGTGTGGCCATGGTGACACGAGTTTTAGAGCTAGAAATAGCAAGTTAAAATAAGG
ASPG	GAGAATCCTCTGGTTGCGGCTGG	3	GGAAAGGACGAAACACCGAGAATCCTCTGGTTGCGGCGTTTTAGAGCTAGAAATAGCAAGTTAAAATAAGG
ASPH	GCCTTCCCATATCTTGCTCGTGG	2	GGAAAGGACGAAACACCGCCTTCCCATATCTTGCTCGGTTTTAGAGCTAGAAATAGCAAGTTAAAATAAGG
ASPH	GCTCTTGGCATTCTTACGCTGGG	3	GGAAAGGACGAAACACCGCTCTTGGCATTCTTACGCTGTTTTAGAGCTAGAAATAGCAAGTTAAAATAAGG
ASPH	GGGAGGAAAGGCGGACTCTCAGG	2	GGAAAGGACGAAACACCGGGAGGAAAGGCGGACTCTCGTTTTAGAGCTAGAAATAGCAAGTTAAAATAAGG
ASPHD1	GGCGGCTTCGGGCCTACGCAAGG	2	GGAAAGGACGAAACACCGGCGGCTTCGGGCCTACGCAGTTTTAGAGCTAGAAATAGCAAGTTAAAATAAGG
ASPHD2	GGTGGTGTCGCAGTCCCGCACGG	2	GGAAAGGACGAAACACCGGTGGTGTCGCAGTCCCGCAGTTTTAGAGCTAGAAATAGCAAGTTAAAATAAGG
ASPM	GGGAAGTGAGCCCGACCGAGCGG	2	GGAAAGGACGAAACACCGGGAAGTGAGCCCGACCGAGGTTTTAGAGCTAGAAATAGCAAGTTAAAATAAGG
ASPN	TCAAGCATTCGAGTATCAAATGG	2	GGAAAGGACGAAACACCGCAAGCATTCGAGTATCAAAGTTTTAGAGCTAGAAATAGCAAGTTAAAATAAGG
ASPRV1	CAGTGTCGGCGCAATCACGCTGG	3	GGAAAGGACGAAACACCGAGTGTCGGCGCAATCACGCGTTTTAGAGCTAGAAATAGCAAGTTAAAATAAGG
ASPSCR1	GCCCGCTTCCCGGAGCCGTGAGG	2	GGAAAGGACGAAACACCGCCCGCTTCCCGGAGCCGTGGTTTTAGAGCTAGAAATAGCAAGTTAAAATAAGG
ASRGL1	GGGCTACGGCATCCTCCGGGAGG	2	GGAAAGGACGAAACACCGGGCTACGGCATCCTCCGGGGTTTTAGAGCTAGAAATAGCAAGTTAAAATAAGG
ASS1	CAGCCACACGAGGATGCACGAGG	2	GGAAAGGACGAAACACCGAGCCACACGAGGATGCACGGTTTTAGAGCTAGAAATAGCAAGTTAAAATAAGG
ASTE1	GAATACTTCCCGGATGAGTAAGG	3	GGAAAGGACGAAACACCGAATACTTCCCGGATGAGTAGTTTTAGAGCTAGAAATAGCAAGTTAAAATAAGG
ASTL	GCGCCCACGTGTCTCCAGAAGGG	2	GGAAAGGACGAAACACCGCGCCCACGTGTCTCCAGAAGTTTTAGAGCTAGAAATAGCAAGTTAAAATAAGG
ASTN1	GGATGGATCCACGTCGCCGGCGG	2	GGAAAGGACGAAACACCGGATGGATCCACGTCGCCGGGTTTTAGAGCTAGAAATAGCAAGTTAAAATAAGG
ASTN2	GCTGCTCCTTGCCTGGCCGGCGG	2	GGAAAGGACGAAACACCGCTGCTCCTTGCCTGGCCGGGTTTTAGAGCTAGAAATAGCAAGTTAAAATAAGG
ASTN2	GTCGGGCTCCCGCGAGGCAGCGG	2	GGAAAGGACGAAACACCGTCGGGCTCCCGCGAGGCAGGTTTTAGAGCTAGAAATAGCAAGTTAAAATAAGG
ASUN	GAAGTTCATAGTGTTCGTGCAGG	2	GGAAAGGACGAAACACCGAAGTTCATAGTGTTCGTGCGTTTTAGAGCTAGAAATAGCAAGTTAAAATAAGG
ASXL1	AGAAGAAGAAGGAGCGCACGTGG	0	GGAAAGGACGAAACACCGGAAGAAGAAGGAGCGCACGGTTTTAGAGCTAGAAATAGCAAGTTAAAATAAGG
ASXL1	GTGAAAAGGCTGATTCGGCCAGG	3	GGAAAGGACGAAACACCGTGAAAAGGCTGATTCGGCCGTTTTAGAGCTAGAAATAGCAAGTTAAAATAAGG
ASXL2	GAGACTGGAAAACGAGCCCTGGG	2	GGAAAGGACGAAACACCGAGACTGGAAAACGAGCCCTGTTTTAGAGCTAGAAATAGCAAGTTAAAATAAGG
ASXL3	GGATGGTACAGATATGGCCGAGG	3	GGAAAGGACGAAACACCGGATGGTACAGATATGGCCGGTTTTAGAGCTAGAAATAGCAAGTTAAAATAAGG
ASZ1	GGGAGATTGGGTATCTCGACCGG	2	GGAAAGGACGAAACACCGGGAGATTGGGTATCTCGACGTTTTAGAGCTAGAAATAGCAAGTTAAAATAAGG
ATAD1	CACTTATCGGTCAGTGTCGAAGG	2	GGAAAGGACGAAACACCGACTTATCGGTCAGTGTCGAGTTTTAGAGCTAGAAATAGCAAGTTAAAATAAGG
ATAD2	GCTTTGGCTGTGGTCGCCGCGGG	2	GGAAAGGACGAAACACCGCTTTGGCTGTGGTCGCCGCGTTTTAGAGCTAGAAATAGCAAGTTAAAATAAGG
ATAD2B	TGCCCCGCCGCCAAAGCCGGGGG	3	GGAAAGGACGAAACACCGGCCCCGCCGCCAAAGCCGGGTTTTAGAGCTAGAAATAGCAAGTTAAAATAAGG
ATAD3A	AAGAATGCCACGCTTGTCGCCGG	3	GGAAAGGACGAAACACCGAGAATGCCACGCTTGTCGCGTTTTAGAGCTAGAAATAGCAAGTTAAAATAAGG
ATAD3A	GTGGCTCTTCGGCATTAACAAGG	2	GGAAAGGACGAAACACCGTGGCTCTTCGGCATTAACAGTTTTAGAGCTAGAAATAGCAAGTTAAAATAAGG
ATAD3B	TGGCTCTTCGGCGTTAACAAGGG	3	GGAAAGGACGAAACACCGGGCTCTTCGGCGTTAACAAGTTTTAGAGCTAGAAATAGCAAGTTAAAATAAGG
ATAD3C	GCGACATCGCCATAATGACAAGG	2	GGAAAGGACGAAACACCGCGACATCGCCATAATGACAGTTTTAGAGCTAGAAATAGCAAGTTAAAATAAGG
ATAD5	GTTGCACATGTACGACTCTCTGG	2	GGAAAGGACGAAACACCGTTGCACATGTACGACTCTCGTTTTAGAGCTAGAAATAGCAAGTTAAAATAAGG
ATCAY	GCCACTCCCAGAAGAGACGGGGG	2	GGAAAGGACGAAACACCGCCACTCCCAGAAGAGACGGGTTTTAGAGCTAGAAATAGCAAGTTAAAATAAGG
ATE1	CTGCGGCTACTGCGATTCCAAGG	2	GGAAAGGACGAAACACCGTGCGGCTACTGCGATTCCAGTTTTAGAGCTAGAAATAGCAAGTTAAAATAAGG
ATE1	CTTCAGTCACAAGATTTCGTAGG	3	GGAAAGGACGAAACACCGTTCAGTCACAAGATTTCGTGTTTTAGAGCTAGAAATAGCAAGTTAAAATAAGG
ATE1	GCTTTGAACTGCGAACTTGGTGG	2	GGAAAGGACGAAACACCGCTTTGAACTGCGAACTTGGGTTTTAGAGCTAGAAATAGCAAGTTAAAATAAGG
ATE1	GGCTACTGCAAGAACGAGTCGGG	2	GGAAAGGACGAAACACCGGCTACTGCAAGAACGAGTCGTTTTAGAGCTAGAAATAGCAAGTTAAAATAAGG
ATF1	CAGGACTCATCCGACAGCATAGG	2	GGAAAGGACGAAACACCGAGGACTCATCCGACAGCATGTTTTAGAGCTAGAAATAGCAAGTTAAAATAAGG
ATF2	GCAAGAGGGGATAAATCTAGAGG	2	GGAAAGGACGAAACACCGCAAGAGGGGATAAATCTAGGTTTTAGAGCTAGAAATAGCAAGTTAAAATAAGG
ATF3	CCACCGGATGTCCTCTGCGCTGG	2	GGAAAGGACGAAACACCGCACCGGATGTCCTCTGCGCGTTTTAGAGCTAGAAATAGCAAGTTAAAATAAGG
ATF3	CTGTCAGCGACAGACCCCTCGGG	2	GGAAAGGACGAAACACCGTGTCAGCGACAGACCCCTCGTTTTAGAGCTAGAAATAGCAAGTTAAAATAAGG
ATF3	GGCAGAAGCACTCACTTCCGAGG	2	GGAAAGGACGAAACACCGGCAGAAGCACTCACTTCCGGTTTTAGAGCTAGAAATAGCAAGTTAAAATAAGG
ATF3	GGTCGGGCGGGCTGTTTGTCTGG	2	GGAAAGGACGAAACACCGGTCGGGCGGGCTGTTTGTCGTTTTAGAGCTAGAAATAGCAAGTTAAAATAAGG
ATF4	GGCGGGCTCCTCCGAATGGCTGG	2	GGAAAGGACGAAACACCGGCGGGCTCCTCCGAATGGCGTTTTAGAGCTAGAAATAGCAAGTTAAAATAAGG
ATF5	CTGGGATGGCTCGTAGACTATGG	3	GGAAAGGACGAAACACCGTGGGATGGCTCGTAGACTAGTTTTAGAGCTAGAAATAGCAAGTTAAAATAAGG
ATF6	GTTATTCAGTCTCGTCTCCTCGG	2	GGAAAGGACGAAACACCGTTATTCAGTCTCGTCTCCTGTTTTAGAGCTAGAAATAGCAAGTTAAAATAAGG
ATF7	ATGACTGAGTCAGTTCGGGCTGG	3	GGAAAGGACGAAACACCGTGACTGAGTCAGTTCGGGCGTTTTAGAGCTAGAAATAGCAAGTTAAAATAAGG
ATF7	GAGCCAGGACGTACAATGGTGGG	2	GGAAAGGACGAAACACCGAGCCAGGACGTACAATGGTGTTTTAGAGCTAGAAATAGCAAGTTAAAATAAGG
ATF7IP	GATTTGTCTCATCGATTGGAAGG	2	GGAAAGGACGAAACACCGATTTGTCTCATCGATTGGAGTTTTAGAGCTAGAAATAGCAAGTTAAAATAAGG
ATF7IP2	GTCTACAGTAACCAGTACCGTGG	2	GGAAAGGACGAAACACCGTCTACAGTAACCAGTACCGGTTTTAGAGCTAGAAATAGCAAGTTAAAATAAGG
ATG10	GGAGGCTTTCGAGCTACCCTTGG	2	GGAAAGGACGAAACACCGGAGGCTTTCGAGCTACCCTGTTTTAGAGCTAGAAATAGCAAGTTAAAATAAGG
ATG101	GGGATGCACTCGTCTGAGAATGG	2	GGAAAGGACGAAACACCGGGATGCACTCGTCTGAGAAGTTTTAGAGCTAGAAATAGCAAGTTAAAATAAGG
ATG12	TTCTCCAGGGAGCGTCGCAAAGG	2	GGAAAGGACGAAACACCGTCTCCAGGGAGCGTCGCAAGTTTTAGAGCTAGAAATAGCAAGTTAAAATAAGG
ATG13	CTGTCCCAACACGAACTGTCTGG	3	GGAAAGGACGAAACACCGTGTCCCAACACGAACTGTCGTTTTAGAGCTAGAAATAGCAAGTTAAAATAAGG
ATG13	GACAGCTGCCTGCAGTCGGGAGG	2	GGAAAGGACGAAACACCGACAGCTGCCTGCAGTCGGGGTTTTAGAGCTAGAAATAGCAAGTTAAAATAAGG
ATG14	ACTCCGTGGACGATGCGGAGGGG	2	GGAAAGGACGAAACACCGCTCCGTGGACGATGCGGAGGTTTTAGAGCTAGAAATAGCAAGTTAAAATAAGG
ATG16L1	GAATAACCAAATGCAGCGGAAGG	2	GGAAAGGACGAAACACCGAATAACCAAATGCAGCGGAGTTTTAGAGCTAGAAATAGCAAGTTAAAATAAGG
ATG16L1	GCTGATGGCTCGCACAGGAGAGG	2	GGAAAGGACGAAACACCGCTGATGGCTCGCACAGGAGGTTTTAGAGCTAGAAATAGCAAGTTAAAATAAGG
ATG16L1	GGTCACAAAGCTTAGTGCGCAGG	2	GGAAAGGACGAAACACCGGTCACAAAGCTTAGTGCGCGTTTTAGAGCTAGAAATAGCAAGTTAAAATAAGG
ATG16L2	GCTGGAAACGCCACATCGTGCGG	2	GGAAAGGACGAAACACCGCTGGAAACGCCACATCGTGGTTTTAGAGCTAGAAATAGCAAGTTAAAATAAGG
ATG2A	GGAGTCAATGGAGTCACCGCTGG	2	GGAAAGGACGAAACACCGGAGTCAATGGAGTCACCGCGTTTTAGAGCTAGAAATAGCAAGTTAAAATAAGG
ATG2B	GGGACCCGGTGCCTTGGTACAGG	2	GGAAAGGACGAAACACCGGGACCCGGTGCCTTGGTACGTTTTAGAGCTAGAAATAGCAAGTTAAAATAAGG
ATG3	TGTTTGCACCGCTTATAGCACGG	3	GGAAAGGACGAAACACCGGTTTGCACCGCTTATAGCAGTTTTAGAGCTAGAAATAGCAAGTTAAAATAAGG
ATG4A	CTGATATAAGTGCTCGTCTATGG	2	GGAAAGGACGAAACACCGTGATATAAGTGCTCGTCTAGTTTTAGAGCTAGAAATAGCAAGTTAAAATAAGG
ATG4B	GCCTAGGTGCCGGCACACCAGGG	2	GGAAAGGACGAAACACCGCCTAGGTGCCGGCACACCAGTTTTAGAGCTAGAAATAGCAAGTTAAAATAAGG
ATG4C	ATAGAGGATCACGTAATTGCAGG	2	GGAAAGGACGAAACACCGTAGAGGATCACGTAATTGCGTTTTAGAGCTAGAAATAGCAAGTTAAAATAAGG
ATG4D	GCTGCTCCGGTACTGCGCGGCGG	2	GGAAAGGACGAAACACCGCTGCTCCGGTACTGCGCGGGTTTTAGAGCTAGAAATAGCAAGTTAAAATAAGG
ATG4D	GTGACATACAGCGTTTCCAGCGG	3	GGAAAGGACGAAACACCGTGACATACAGCGTTTCCAGGTTTTAGAGCTAGAAATAGCAAGTTAAAATAAGG
ATG5	TGATATAGCGTGAAACAAGTTGG	2	GGAAAGGACGAAACACCGGATATAGCGTGAAACAAGTGTTTTAGAGCTAGAAATAGCAAGTTAAAATAAGG
ATG5	TTCCATGAGTTTCCGATTGATGG	0	GGAAAGGACGAAACACCGTCCATGAGTTTCCGATTGAGTTTTAGAGCTAGAAATAGCAAGTTAAAATAAGG
ATG7	GAAGCTGAACGAGTATCGGCTGG	3	GGAAAGGACGAAACACCGAAGCTGAACGAGTATCGGCGTTTTAGAGCTAGAAATAGCAAGTTAAAATAAGG
ATG9A	GCCTCAGCAACCGCATCCTGTGG	2	GGAAAGGACGAAACACCGCCTCAGCAACCGCATCCTGGTTTTAGAGCTAGAAATAGCAAGTTAAAATAAGG
ATG9B	GGAGCTGAGCTCGGTTCCCTGGG	2	GGAAAGGACGAAACACCGGAGCTGAGCTCGGTTCCCTGTTTTAGAGCTAGAAATAGCAAGTTAAAATAAGG
ATHL1	GGTAGAATGTGGCTTGGACGTGG	2	GGAAAGGACGAAACACCGGTAGAATGTGGCTTGGACGGTTTTAGAGCTAGAAATAGCAAGTTAAAATAAGG
ATIC	GATTCAAACCAAGAGCGGTCAGG	2	GGAAAGGACGAAACACCGATTCAAACCAAGAGCGGTCGTTTTAGAGCTAGAAATAGCAAGTTAAAATAAGG
ATL1	GGATCTGAGCGAGAGACCACAGG	2	GGAAAGGACGAAACACCGGATCTGAGCGAGAGACCACGTTTTAGAGCTAGAAATAGCAAGTTAAAATAAGG
ATL2	GGACGAGACGTGGTTAACCGCGG	3	GGAAAGGACGAAACACCGGACGAGACGTGGTTAACCGGTTTTAGAGCTAGAAATAGCAAGTTAAAATAAGG
ATL3	GAAGGACTTGCCCTTTCGGAAGG	3	GGAAAGGACGAAACACCGAAGGACTTGCCCTTTCGGAGTTTTAGAGCTAGAAATAGCAAGTTAAAATAAGG
ATM	GGAGAGAGCCAAAGTACCATAGG	2	GGAAAGGACGAAACACCGGAGAGAGCCAAAGTACCATGTTTTAGAGCTAGAAATAGCAAGTTAAAATAAGG
ATMIN	GGGTGCCCGGGCCGTCCCGGCGG	2	GGAAAGGACGAAACACCGGGTGCCCGGGCCGTCCCGGGTTTTAGAGCTAGAAATAGCAAGTTAAAATAAGG
ATN1	GTCCAAGCTATCCAGATCGGAGG	2	GGAAAGGACGAAACACCGTCCAAGCTATCCAGATCGGGTTTTAGAGCTAGAAATAGCAAGTTAAAATAAGG
ATOH1	CGGGACGAGGTGGACGGCCGGGG	2	GGAAAGGACGAAACACCGGGGACGAGGTGGACGGCCGGTTTTAGAGCTAGAAATAGCAAGTTAAAATAAGG
ATOH7	GCGGGCGGCACCGAGTGCGCGGG	2	GGAAAGGACGAAACACCGCGGGCGGCACCGAGTGCGCGTTTTAGAGCTAGAAATAGCAAGTTAAAATAAGG
ATOH8	CACATCCCGGTCCTCGAGGACGG	2	GGAAAGGACGAAACACCGACATCCCGGTCCTCGAGGAGTTTTAGAGCTAGAAATAGCAAGTTAAAATAAGG
ATP10A	GTTCGAGCAGTTCCACCGCCCGG	2	GGAAAGGACGAAACACCGTTCGAGCAGTTCCACCGCCGTTTTAGAGCTAGAAATAGCAAGTTAAAATAAGG
ATP10B	GGTGACTCCACTGATGACGGTGG	3	GGAAAGGACGAAACACCGGTGACTCCACTGATGACGGGTTTTAGAGCTAGAAATAGCAAGTTAAAATAAGG
ATP10D	GGAAGCCTCGGAATCTGCTGAGG	2	GGAAAGGACGAAACACCGGAAGCCTCGGAATCTGCTGGTTTTAGAGCTAGAAATAGCAAGTTAAAATAAGG
ATP11A	GGACAGCAGGACCATCTACGTGG	2	GGAAAGGACGAAACACCGGACAGCAGGACCATCTACGGTTTTAGAGCTAGAAATAGCAAGTTAAAATAAGG
ATP11AUN	GACGCAGCCTGAGCTCGGATCGG	2	GGAAAGGACGAAACACCGACGCAGCCTGAGCTCGGATGTTTTAGAGCTAGAAATAGCAAGTTAAAATAAGG
ATP11B	GCTTCTGTCCTCAGATCGACTGG	2	GGAAAGGACGAAACACCGCTTCTGTCCTCAGATCGACGTTTTAGAGCTAGAAATAGCAAGTTAAAATAAGG
ATP11C	TGCTGCTCGGAGGGTATCGATGG	2	GGAAAGGACGAAACACCGGCTGCTCGGAGGGTATCGAGTTTTAGAGCTAGAAATAGCAAGTTAAAATAAGG
ATP12A	GTCTGGTGGTCATTTTAACGGGG	2	GGAAAGGACGAAACACCGTCTGGTGGTCATTTTAACGGTTTTAGAGCTAGAAATAGCAAGTTAAAATAAGG
ATP13A1	GCTTGGGCTGCCCGTCAGGCCGG	2	GGAAAGGACGAAACACCGCTTGGGCTGCCCGTCAGGCGTTTTAGAGCTAGAAATAGCAAGTTAAAATAAGG
ATP13A2	GTCAGGGTCCCATAACCGGTGGG	3	GGAAAGGACGAAACACCGTCAGGGTCCCATAACCGGTGTTTTAGAGCTAGAAATAGCAAGTTAAAATAAGG
ATP13A3	ATGGTTACAATTTGAGTCGCTGG	2	GGAAAGGACGAAACACCGTGGTTACAATTTGAGTCGCGTTTTAGAGCTAGAAATAGCAAGTTAAAATAAGG
ATP13A4	GTCCACATACGTTGATCCTCTGG	2	GGAAAGGACGAAACACCGTCCACATACGTTGATCCTCGTTTTAGAGCTAGAAATAGCAAGTTAAAATAAGG
ATP13A5	GATTTCAACCTCAATGGCGTTGG	3	GGAAAGGACGAAACACCGATTTCAACCTCAATGGCGTGTTTTAGAGCTAGAAATAGCAAGTTAAAATAAGG
ATP1A1	GAAAATGAGCATAAATGCGGAGG	3	GGAAAGGACGAAACACCGAAAATGAGCATAAATGCGGGTTTTAGAGCTAGAAATAGCAAGTTAAAATAAGG
ATP1A2	GCTGGGCCGCAAATACCAAGTGG	2	GGAAAGGACGAAACACCGCTGGGCCGCAAATACCAAGGTTTTAGAGCTAGAAATAGCAAGTTAAAATAAGG
ATP1A3	GGCGGTGGCGTGAGTGCGTTAGG	2	GGAAAGGACGAAACACCGGCGGTGGCGTGAGTGCGTTGTTTTAGAGCTAGAAATAGCAAGTTAAAATAAGG
ATP1A3	GTCATCTTTCTTGTCCTGCGAGG	2	GGAAAGGACGAAACACCGTCATCTTTCTTGTCCTGCGGTTTTAGAGCTAGAAATAGCAAGTTAAAATAAGG
ATP1A4	CTATGAGCAACGAAAAGTTGTGG	2	GGAAAGGACGAAACACCGTATGAGCAACGAAAAGTTGGTTTTAGAGCTAGAAATAGCAAGTTAAAATAAGG
ATP1A4	GCTGAGCACCAAGTACTCCGTGG	3	GGAAAGGACGAAACACCGCTGAGCACCAAGTACTCCGGTTTTAGAGCTAGAAATAGCAAGTTAAAATAAGG
ATP1B1	CCCAGTGAACCGAAAGAACGAGG	2	GGAAAGGACGAAACACCGCCAGTGAACCGAAAGAACGGTTTTAGAGCTAGAAATAGCAAGTTAAAATAAGG
ATP1B2	CCCCAAGTACCAGGACCGACTGG	2	GGAAAGGACGAAACACCGCCCAAGTACCAGGACCGACGTTTTAGAGCTAGAAATAGCAAGTTAAAATAAGG
ATP1B3	GCTTCAGACTCTCAACGATGAGG	2	GGAAAGGACGAAACACCGCTTCAGACTCTCAACGATGGTTTTAGAGCTAGAAATAGCAAGTTAAAATAAGG
ATP1B4	GACGGTGGTGCCCAAATCGGAGG	3	GGAAAGGACGAAACACCGACGGTGGTGCCCAAATCGGGTTTTAGAGCTAGAAATAGCAAGTTAAAATAAGG
ATP2A1	GCTGTCTGGCTTATCAACATTGG	2	GGAAAGGACGAAACACCGCTGTCTGGCTTATCAACATGTTTTAGAGCTAGAAATAGCAAGTTAAAATAAGG
ATP2A2	GAACGCGCACACCAAGACGGTGG	3	GGAAAGGACGAAACACCGAACGCGCACACCAAGACGGGTTTTAGAGCTAGAAATAGCAAGTTAAAATAAGG
ATP2A3	GAAGTGGCGCAGCACGTCGGCGG	2	GGAAAGGACGAAACACCGAAGTGGCGCAGCACGTCGGGTTTTAGAGCTAGAAATAGCAAGTTAAAATAAGG
ATP2B1	GGTGGATTACCTCGTCACGTTGG	2	GGAAAGGACGAAACACCGGTGGATTACCTCGTCACGTGTTTTAGAGCTAGAAATAGCAAGTTAAAATAAGG
ATP2B2	GGCTGCCCCGTCCTGTTGTTTGG	2	GGAAAGGACGAAACACCGGCTGCCCCGTCCTGTTGTTGTTTTAGAGCTAGAAATAGCAAGTTAAAATAAGG
ATP2B3	GCAGCAGCGGGATGTCCCCCAGG	2	GGAAAGGACGAAACACCGCAGCAGCGGGATGTCCCCCGTTTTAGAGCTAGAAATAGCAAGTTAAAATAAGG
ATP2B4	GGGTCAATGAGGATGACGAAGGG	2	GGAAAGGACGAAACACCGGGTCAATGAGGATGACGAAGTTTTAGAGCTAGAAATAGCAAGTTAAAATAAGG
ATP2C1	GTCACAGTGACGCTAGCTCTTGG	2	GGAAAGGACGAAACACCGTCACAGTGACGCTAGCTCTGTTTTAGAGCTAGAAATAGCAAGTTAAAATAAGG
ATP2C2	GACAGCCCCTTGACAGGCGGTGG	2	GGAAAGGACGAAACACCGACAGCCCCTTGACAGGCGGGTTTTAGAGCTAGAAATAGCAAGTTAAAATAAGG
ATP2C2	GGTCACTGTCGCCTTCATCCAGG	2	GGAAAGGACGAAACACCGGTCACTGTCGCCTTCATCCGTTTTAGAGCTAGAAATAGCAAGTTAAAATAAGG
ATP4A	GTCTCCATCGCGGATGACAGTGG	3	GGAAAGGACGAAACACCGTCTCCATCGCGGATGACAGGTTTTAGAGCTAGAAATAGCAAGTTAAAATAAGG
ATP4B	GTGGATCAGCCTGTACTACGTGG	2	GGAAAGGACGAAACACCGTGGATCAGCCTGTACTACGGTTTTAGAGCTAGAAATAGCAAGTTAAAATAAGG
ATP5A1	ATTCCTCAGCCCATGTACGCGGG	2	GGAAAGGACGAAACACCGTTCCTCAGCCCATGTACGCGTTTTAGAGCTAGAAATAGCAAGTTAAAATAAGG
ATP5A1	CACGGCCGCAGCAACGCGCACGG	2	GGAAAGGACGAAACACCGACGGCCGCAGCAACGCGCAGTTTTAGAGCTAGAAATAGCAAGTTAAAATAAGG
ATP5B	GAGCAGGAAATTCTGGTGACTGG	2	GGAAAGGACGAAACACCGAGCAGGAAATTCTGGTGACGTTTTAGAGCTAGAAATAGCAAGTTAAAATAAGG
ATP5C1	ACCAGCTCGAATATATGGATTGG	3	GGAAAGGACGAAACACCGCCAGCTCGAATATATGGATGTTTTAGAGCTAGAAATAGCAAGTTAAAATAAGG
ATP5D	GGCGGCCTCGGCATAGGCACGGG	3	GGAAAGGACGAAACACCGGCGGCCTCGGCATAGGCACGTTTTAGAGCTAGAAATAGCAAGTTAAAATAAGG
ATP5F1	CGGCGGCGGAAAGTACCACCCGG	2	GGAAAGGACGAAACACCGGGCGGCGGAAAGTACCACCGTTTTAGAGCTAGAAATAGCAAGTTAAAATAAGG
ATP5G1	GCAGCCAAGTTTATTGGTGCTGG	2	GGAAAGGACGAAACACCGCAGCCAAGTTTATTGGTGCGTTTTAGAGCTAGAAATAGCAAGTTAAAATAAGG
ATP5G2	GAGCCGTCCGCTATCTGCAGTGG	2	GGAAAGGACGAAACACCGAGCCGTCCGCTATCTGCAGGTTTTAGAGCTAGAAATAGCAAGTTAAAATAAGG
ATP5G2	GCTGAGCGACTCGTTGGCCCGGG	3	GGAAAGGACGAAACACCGCTGAGCGACTCGTTGGCCCGTTTTAGAGCTAGAAATAGCAAGTTAAAATAAGG
ATP5G3	GGTGCAGGCGAGCTTGGCGCAGG	3	GGAAAGGACGAAACACCGGTGCAGGCGAGCTTGGCGCGTTTTAGAGCTAGAAATAGCAAGTTAAAATAAGG
ATP5H	GAATCCACCAGCTATCGACTGGG	2	GGAAAGGACGAAACACCGAATCCACCAGCTATCGACTGTTTTAGAGCTAGAAATAGCAAGTTAAAATAAGG
ATP5I	CTGTTCCTCGGTGTGGCCTACGG	2	GGAAAGGACGAAACACCGTGTTCCTCGGTGTGGCCTAGTTTTAGAGCTAGAAATAGCAAGTTAAAATAAGG
ATP5J	GACGGCTGACCGAATGACAGAGG	3	GGAAAGGACGAAACACCGACGGCTGACCGAATGACAGGTTTTAGAGCTAGAAATAGCAAGTTAAAATAAGG
ATP5J2	GAGCATCTCGGGGATTACCATGG	3	GGAAAGGACGAAACACCGAGCATCTCGGGGATTACCAGTTTTAGAGCTAGAAATAGCAAGTTAAAATAAGG
ATP5J2	GCCAAGCTGGATCTTGATGCGGG	2	GGAAAGGACGAAACACCGCCAAGCTGGATCTTGATGCGTTTTAGAGCTAGAAATAGCAAGTTAAAATAAGG
ATP5J2-PTCD1	GACTCGCTCGACTGTTCGCCAGG	2	GGAAAGGACGAAACACCGACTCGCTCGACTGTTCGCCGTTTTAGAGCTAGAAATAGCAAGTTAAAATAAGG
ATP5L	GGGTCTTCTCCACAAGGTTACGG	2	GGAAAGGACGAAACACCGGGTCTTCTCCACAAGGTTAGTTTTAGAGCTAGAAATAGCAAGTTAAAATAAGG
ATP5L2	GGGAGGAACCAGCTCAACCGTGG	2	GGAAAGGACGAAACACCGGGAGGAACCAGCTCAACCGGTTTTAGAGCTAGAAATAGCAAGTTAAAATAAGG
ATP5O	GTTCAGGTATACGGTATTGAAGG	1	GGAAAGGACGAAACACCGTTCAGGTATACGGTATTGAGTTTTAGAGCTAGAAATAGCAAGTTAAAATAAGG
ATP5S	CTGACAGGGCGGCATCCGAGTGG	3	GGAAAGGACGAAACACCGTGACAGGGCGGCATCCGAGGTTTTAGAGCTAGAAATAGCAAGTTAAAATAAGG
ATP5S	GCTCATGATACAAGAGTCGGTGG	2	GGAAAGGACGAAACACCGCTCATGATACAAGAGTCGGGTTTTAGAGCTAGAAATAGCAAGTTAAAATAAGG
ATP5SL	ATGTGGAATGGGCGTATCAGGGG	2	GGAAAGGACGAAACACCGTGTGGAATGGGCGTATCAGGTTTTAGAGCTAGAAATAGCAAGTTAAAATAAGG
ATP5SL	GACTGTGACATCAACTACGAGGG	2	GGAAAGGACGAAACACCGACTGTGACATCAACTACGAGTTTTAGAGCTAGAAATAGCAAGTTAAAATAAGG
ATP6AP1	GCTGACTGCATACCAGTCGACGG	2	GGAAAGGACGAAACACCGCTGACTGCATACCAGTCGAGTTTTAGAGCTAGAAATAGCAAGTTAAAATAAGG
ATP6AP1L	GGCTGCCCACGCGTTGGCAGCGG	3	GGAAAGGACGAAACACCGGCTGCCCACGCGTTGGCAGGTTTTAGAGCTAGAAATAGCAAGTTAAAATAAGG
ATP6AP2	GTAACCTGTTTCATCGTCCTCGG	2	GGAAAGGACGAAACACCGTAACCTGTTTCATCGTCCTGTTTTAGAGCTAGAAATAGCAAGTTAAAATAAGG
ATP6V0A1	GGGAAATGTGTTCCTGCGACAGG	2	GGAAAGGACGAAACACCGGGAAATGTGTTCCTGCGACGTTTTAGAGCTAGAAATAGCAAGTTAAAATAAGG
ATP6V0A2	GGAGCAGTTGCAGAAGCTCGAGG	2	GGAAAGGACGAAACACCGGAGCAGTTGCAGAAGCTCGGTTTTAGAGCTAGAAATAGCAAGTTAAAATAAGG
ATP6V0A4	GCATATATGACCGGAAAGTTGGG	2	GGAAAGGACGAAACACCGCATATATGACCGGAAAGTTGTTTTAGAGCTAGAAATAGCAAGTTAAAATAAGG
ATP6V0B	GGCCATCTACGGCATCATCATGG	2	GGAAAGGACGAAACACCGGCCATCTACGGCATCATCAGTTTTAGAGCTAGAAATAGCAAGTTAAAATAAGG
ATP6V0C	CTGTGCCATAGGCAGCGCCCAGG	2	GGAAAGGACGAAACACCGTGTGCCATAGGCAGCGCCCGTTTTAGAGCTAGAAATAGCAAGTTAAAATAAGG
ATP6V0D1	CTTGGGCACGAGCTCAGCGATGG	2	GGAAAGGACGAAACACCGTTGGGCACGAGCTCAGCGAGTTTTAGAGCTAGAAATAGCAAGTTAAAATAAGG
ATP6V0D2	TGCGGAGCTGTACTTCAACGTGG	2	GGAAAGGACGAAACACCGGCGGAGCTGTACTTCAACGGTTTTAGAGCTAGAAATAGCAAGTTAAAATAAGG
ATP6V0E1	ATCCCTAAGGGTCCTAACCGGGG	2	GGAAAGGACGAAACACCGTCCCTAAGGGTCCTAACCGGTTTTAGAGCTAGAAATAGCAAGTTAAAATAAGG
ATP6V0E2	CAGGAAGCGCACGTACCAGATGG	2	GGAAAGGACGAAACACCGAGGAAGCGCACGTACCAGAGTTTTAGAGCTAGAAATAGCAAGTTAAAATAAGG
ATP6V0E2	GGGCCCTGGTTCGTGCCGAAGGG	2	GGAAAGGACGAAACACCGGGCCCTGGTTCGTGCCGAAGTTTTAGAGCTAGAAATAGCAAGTTAAAATAAGG
ATP6V1A	GTGGGCCACAGCGAATTGGTTGG	3	GGAAAGGACGAAACACCGTGGGCCACAGCGAATTGGTGTTTTAGAGCTAGAAATAGCAAGTTAAAATAAGG
ATP6V1B1	GGGGTGGGTGATGTAGTTTCGGG	2	GGAAAGGACGAAACACCGGGGTGGGTGATGTAGTTTCGTTTTAGAGCTAGAAATAGCAAGTTAAAATAAGG
ATP6V1B2	GGGCACGGGTAGCTCGGGTGCGG	2	GGAAAGGACGAAACACCGGGCACGGGTAGCTCGGGTGGTTTTAGAGCTAGAAATAGCAAGTTAAAATAAGG
ATP6V1C1	GAAAACCTGTCAGCAAACATGGG	2	GGAAAGGACGAAACACCGAAAACCTGTCAGCAAACATGTTTTAGAGCTAGAAATAGCAAGTTAAAATAAGG
ATP6V1C2	GTGTCCACCACACTCACGAGCGG	2	GGAAAGGACGAAACACCGTGTCCACCACACTCACGAGGTTTTAGAGCTAGAAATAGCAAGTTAAAATAAGG
ATP6V1D	CTGTCGAAATCGAAGAGTTAAGG	1	GGAAAGGACGAAACACCGTGTCGAAATCGAAGAGTTAGTTTTAGAGCTAGAAATAGCAAGTTAAAATAAGG
ATP6V1E1	CCTGCAACGAACAATCATTCGGG	2	GGAAAGGACGAAACACCGCTGCAACGAACAATCATTCGTTTTAGAGCTAGAAATAGCAAGTTAAAATAAGG
ATP6V1E1	CGATGCTGACGTGCAAAAGCAGG	1	GGAAAGGACGAAACACCGGATGCTGACGTGCAAAAGCGTTTTAGAGCTAGAAATAGCAAGTTAAAATAAGG
ATP6V1E2	TCAGTCGTTGGGTTTGCACGAGG	2	GGAAAGGACGAAACACCGCAGTCGTTGGGTTTGCACGGTTTTAGAGCTAGAAATAGCAAGTTAAAATAAGG
ATP6V1F	AGGGTCACGCTGATTAGGGTTGG	3	GGAAAGGACGAAACACCGGGGTCACGCTGATTAGGGTGTTTTAGAGCTAGAAATAGCAAGTTAAAATAAGG
ATP6V1F	TTTCTAAACCGGGATGACATTGG	3	GGAAAGGACGAAACACCGTTCTAAACCGGGATGACATGTTTTAGAGCTAGAAATAGCAAGTTAAAATAAGG
ATP6V1G1	GCGGGCCTCGGACACCTTCTCGG	1	GGAAAGGACGAAACACCGCGGGCCTCGGACACCTTCTGTTTTAGAGCTAGAAATAGCAAGTTAAAATAAGG
ATP6V1H	GATGTAGCAAGAACACTGCGTGG	2	GGAAAGGACGAAACACCGATGTAGCAAGAACACTGCGGTTTTAGAGCTAGAAATAGCAAGTTAAAATAAGG
ATP7A	AGCTTGTGAAGATCATAGTATGG	2	GGAAAGGACGAAACACCGGCTTGTGAAGATCATAGTAGTTTTAGAGCTAGAAATAGCAAGTTAAAATAAGG
ATP7B	GGCTGTGGTCAAGCTCCGGGTGG	2	GGAAAGGACGAAACACCGGCTGTGGTCAAGCTCCGGGGTTTTAGAGCTAGAAATAGCAAGTTAAAATAAGG
ATP8A1	GCTCAGCCATTTGGAATCGAAGG	2	GGAAAGGACGAAACACCGCTCAGCCATTTGGAATCGAGTTTTAGAGCTAGAAATAGCAAGTTAAAATAAGG
ATP8A2	GTCGAGGATCCGCTCGTCCGTGG	2	GGAAAGGACGAAACACCGTCGAGGATCCGCTCGTCCGGTTTTAGAGCTAGAAATAGCAAGTTAAAATAAGG
ATP8B1	GTTCCTGGCAGCGTTTACCAGGG	3	GGAAAGGACGAAACACCGTTCCTGGCAGCGTTTACCAGTTTTAGAGCTAGAAATAGCAAGTTAAAATAAGG
ATP8B2	GAGACTGGCGGTTATTCACCTGG	2	GGAAAGGACGAAACACCGAGACTGGCGGTTATTCACCGTTTTAGAGCTAGAAATAGCAAGTTAAAATAAGG
ATP8B3	GACTCAGACGTGACTCAGGAAGG	2	GGAAAGGACGAAACACCGACTCAGACGTGACTCAGGAGTTTTAGAGCTAGAAATAGCAAGTTAAAATAAGG
ATP8B3	GGATGTGGTCTGTCTCCGCAAGG	2	GGAAAGGACGAAACACCGGATGTGGTCTGTCTCCGCAGTTTTAGAGCTAGAAATAGCAAGTTAAAATAAGG
ATP8B4	GTCTCTGTATGCGATGGCCAAGG	3	GGAAAGGACGAAACACCGTCTCTGTATGCGATGGCCAGTTTTAGAGCTAGAAATAGCAAGTTAAAATAAGG
ATP9A	GGAGATCCGATGCTACGTGCGGG	2	GGAAAGGACGAAACACCGGAGATCCGATGCTACGTGCGTTTTAGAGCTAGAAATAGCAAGTTAAAATAAGG
ATP9B	GCCGCCGCTGCGCTACGCACCGG	3	GGAAAGGACGAAACACCGCCGCCGCTGCGCTACGCACGTTTTAGAGCTAGAAATAGCAAGTTAAAATAAGG
ATPAF1	GCACAGGCCCCGGTAGAGACCGG	3	GGAAAGGACGAAACACCGCACAGGCCCCGGTAGAGACGTTTTAGAGCTAGAAATAGCAAGTTAAAATAAGG
ATPAF1	GTTTGATTTGATCTGGAACCGGG	1	GGAAAGGACGAAACACCGTTTGATTTGATCTGGAACCGTTTTAGAGCTAGAAATAGCAAGTTAAAATAAGG
ATPAF2	GTGGGATCCAATCATCGAATGGG	2	GGAAAGGACGAAACACCGTGGGATCCAATCATCGAATGTTTTAGAGCTAGAAATAGCAAGTTAAAATAAGG
ATPIF1	AGCCTGCTCTCTCTTTCCGAAGG	3	GGAAAGGACGAAACACCGGCCTGCTCTCTCTTTCCGAGTTTTAGAGCTAGAAATAGCAAGTTAAAATAAGG
ATPIF1	GCAAGCCCGAGGCTTCGGCTCGG	3	GGAAAGGACGAAACACCGCAAGCCCGAGGCTTCGGCTGTTTTAGAGCTAGAAATAGCAAGTTAAAATAAGG
ATPIF1	GCCCTATACGTGGCAACGGTCGG	2	GGAAAGGACGAAACACCGCCCTATACGTGGCAACGGTGTTTTAGAGCTAGAAATAGCAAGTTAAAATAAGG
ATR	GAAATCAAGCAACATCACGGAGG	3	GGAAAGGACGAAACACCGAAATCAAGCAACATCACGGGTTTTAGAGCTAGAAATAGCAAGTTAAAATAAGG
ATRAID	CCCGGGTAGTCTTACGACCCTGG	2	GGAAAGGACGAAACACCGCCGGGTAGTCTTACGACCCGTTTTAGAGCTAGAAATAGCAAGTTAAAATAAGG
ATRAID	GAGCTGAGTAAAGCCACGGAAGG	1	GGAAAGGACGAAACACCGAGCTGAGTAAAGCCACGGAGTTTTAGAGCTAGAAATAGCAAGTTAAAATAAGG
ATRAID	GGGCCGCTTAGGCCACGCCCGGG	2	GGAAAGGACGAAACACCGGGCCGCTTAGGCCACGCCCGTTTTAGAGCTAGAAATAGCAAGTTAAAATAAGG
ATRIP	GCCCCGGGCCCGCTTGCTCGGGG	2	GGAAAGGACGAAACACCGCCCCGGGCCCGCTTGCTCGGTTTTAGAGCTAGAAATAGCAAGTTAAAATAAGG
ATRIP	TATTTGCTCGTTCACTGGTCTGG	2	GGAAAGGACGAAACACCGATTTGCTCGTTCACTGGTCGTTTTAGAGCTAGAAATAGCAAGTTAAAATAAGG
ATRN	GCAGCGACCGCCGTTGACACAGG	3	GGAAAGGACGAAACACCGCAGCGACCGCCGTTGACACGTTTTAGAGCTAGAAATAGCAAGTTAAAATAAGG
ATRN	GTGTTTACGACCATAGGACCAGG	2	GGAAAGGACGAAACACCGTGTTTACGACCATAGGACCGTTTTAGAGCTAGAAATAGCAAGTTAAAATAAGG
ATRNL1	GCCGGTCCTCTCGCACGGCTTGG	2	GGAAAGGACGAAACACCGCCGGTCCTCTCGCACGGCTGTTTTAGAGCTAGAAATAGCAAGTTAAAATAAGG
ATRX	CAGGATCGTCACGATCAAAGAGG	2	GGAAAGGACGAAACACCGAGGATCGTCACGATCAAAGGTTTTAGAGCTAGAAATAGCAAGTTAAAATAAGG
ATXN1	GGGATCTCGCGCTTCTTGGGAGG	2	GGAAAGGACGAAACACCGGGATCTCGCGCTTCTTGGGGTTTTAGAGCTAGAAATAGCAAGTTAAAATAAGG
ATXN10	TCCAGGTCTTGGATGGGCGCCGG	2	GGAAAGGACGAAACACCGCCAGGTCTTGGATGGGCGCGTTTTAGAGCTAGAAATAGCAAGTTAAAATAAGG
ATXN1L	AGACGCTACATTAAACGTTGGGG	2	GGAAAGGACGAAACACCGGACGCTACATTAAACGTTGGTTTTAGAGCTAGAAATAGCAAGTTAAAATAAGG
ATXN2	GGCGAAGCGGCGAGACTCGGTGG	2	GGAAAGGACGAAACACCGGCGAAGCGGCGAGACTCGGGTTTTAGAGCTAGAAATAGCAAGTTAAAATAAGG
ATXN2L	GTACCGCCTACGGATCGCCATGG	3	GGAAAGGACGAAACACCGTACCGCCTACGGATCGCCAGTTTTAGAGCTAGAAATAGCAAGTTAAAATAAGG
ATXN3	AGATTATCGCACGTTTTTACAGG	2	GGAAAGGACGAAACACCGGATTATCGCACGTTTTTACGTTTTAGAGCTAGAAATAGCAAGTTAAAATAAGG
ATXN3	AGCAATGCCTTGAAAGTTTGGGG	2	GGAAAGGACGAAACACCGGCAATGCCTTGAAAGTTTGGTTTTAGAGCTAGAAATAGCAAGTTAAAATAAGG
ATXN3	ATGAGGAAGCAGATCTCCGCAGG	2	GGAAAGGACGAAACACCGTGAGGAAGCAGATCTCCGCGTTTTAGAGCTAGAAATAGCAAGTTAAAATAAGG
ATXN3	TTATTCTATATTTGTCGTTAAGG	0	GGAAAGGACGAAACACCGTATTCTATATTTGTCGTTAGTTTTAGAGCTAGAAATAGCAAGTTAAAATAAGG
ATXN3L	GCAATTGAGGCTAATTCCACAGG	3	GGAAAGGACGAAACACCGCAATTGAGGCTAATTCCACGTTTTAGAGCTAGAAATAGCAAGTTAAAATAAGG
ATXN7	GCCGCCACGGCGCACACGGCCGG	2	GGAAAGGACGAAACACCGCCGCCACGGCGCACACGGCGTTTTAGAGCTAGAAATAGCAAGTTAAAATAAGG
ATXN7	GTGGTTGCTGAGAGTCCGGATGG	2	GGAAAGGACGAAACACCGTGGTTGCTGAGAGTCCGGAGTTTTAGAGCTAGAAATAGCAAGTTAAAATAAGG
ATXN7L1	GAGCCCCCACTCCCACCGGTTGG	2	GGAAAGGACGAAACACCGAGCCCCCACTCCCACCGGTGTTTTAGAGCTAGAAATAGCAAGTTAAAATAAGG
ATXN7L1	GCCCAGAAACGCCTCCGGACTGG	2	GGAAAGGACGAAACACCGCCCAGAAACGCCTCCGGACGTTTTAGAGCTAGAAATAGCAAGTTAAAATAAGG
ATXN7L2	CCGAGTCTCGATGACTTCGCGGG	2	GGAAAGGACGAAACACCGCGAGTCTCGATGACTTCGCGTTTTAGAGCTAGAAATAGCAAGTTAAAATAAGG
ATXN7L3	GCAGCCGAATCGCCAACCGCCGG	2	GGAAAGGACGAAACACCGCAGCCGAATCGCCAACCGCGTTTTAGAGCTAGAAATAGCAAGTTAAAATAAGG
ATXN7L3B	CACTGCCTATCTGGTGCCCCAGG	2	GGAAAGGACGAAACACCGACTGCCTATCTGGTGCCCCGTTTTAGAGCTAGAAATAGCAAGTTAAAATAAGG
AUH	TGGTGGCCGCTTGCAGTGCGTGG	2	GGAAAGGACGAAACACCGGGTGGCCGCTTGCAGTGCGGTTTTAGAGCTAGAAATAGCAAGTTAAAATAAGG
AUNIP	GGAGGCCTGCGGCGTGTGGCTGG	2	GGAAAGGACGAAACACCGGAGGCCTGCGGCGTGTGGCGTTTTAGAGCTAGAAATAGCAAGTTAAAATAAGG
AUP1	GGAAGAGGCCACCAATGGCCGGG	3	GGAAAGGACGAAACACCGGAAGAGGCCACCAATGGCCGTTTTAGAGCTAGAAATAGCAAGTTAAAATAAGG
AURKA	GTGCTTGCAAAGGAATGCGCTGG	3	GGAAAGGACGAAACACCGTGCTTGCAAAGGAATGCGCGTTTTAGAGCTAGAAATAGCAAGTTAAAATAAGG
AURKAIP1	GCCCCTTTACAGCACATCGCCGG	2	GGAAAGGACGAAACACCGCCCCTTTACAGCACATCGCGTTTTAGAGCTAGAAATAGCAAGTTAAAATAAGG
AURKB	ATGCTCTAATGTACTGCCATGGG	2	GGAAAGGACGAAACACCGTGCTCTAATGTACTGCCATGTTTTAGAGCTAGAAATAGCAAGTTAAAATAAGG
AURKB	GCTCTTTCCGGAGGACTCGCTGG	2	GGAAAGGACGAAACACCGCTCTTTCCGGAGGACTCGCGTTTTAGAGCTAGAAATAGCAAGTTAAAATAAGG
AURKC	TTTGAAATCGGGCGTCCCCTGGG	2	GGAAAGGACGAAACACCGTTGAAATCGGGCGTCCCCTGTTTTAGAGCTAGAAATAGCAAGTTAAAATAAGG
AUTS2	GCTCTCACTCGCCTCGTCGTCGG	2	GGAAAGGACGAAACACCGCTCTCACTCGCCTCGTCGTGTTTTAGAGCTAGAAATAGCAAGTTAAAATAAGG
AVEN	GCCGCAGCGGCGGTAGCCAGAGG	3	GGAAAGGACGAAACACCGCCGCAGCGGCGGTAGCCAGGTTTTAGAGCTAGAAATAGCAAGTTAAAATAAGG
AVIL	GCTAAAATAGGAGTGATCGAGGG	2	GGAAAGGACGAAACACCGCTAAAATAGGAGTGATCGAGTTTTAGAGCTAGAAATAGCAAGTTAAAATAAGG
AVL9	GACCACCACGATGTGCAGTACGG	2	GGAAAGGACGAAACACCGACCACCACGATGTGCAGTAGTTTTAGAGCTAGAAATAGCAAGTTAAAATAAGG
AVP	GTTCTGGAAGTAGCACGCGGAGG	2	GGAAAGGACGAAACACCGTTCTGGAAGTAGCACGCGGGTTTTAGAGCTAGAAATAGCAAGTTAAAATAAGG
AVPI1	GGCAGGCCCCGATTGAGGCCCGG	2	GGAAAGGACGAAACACCGGCAGGCCCCGATTGAGGCCGTTTTAGAGCTAGAAATAGCAAGTTAAAATAAGG
AVPR1A	GCTGGCGGTGACTTTCGCGGTGG	3	GGAAAGGACGAAACACCGCTGGCGGTGACTTTCGCGGGTTTTAGAGCTAGAAATAGCAAGTTAAAATAAGG
AVPR1B	GCCCTGGATCACCTCCCGCAGGG	2	GGAAAGGACGAAACACCGCCCTGGATCACCTCCCGCAGTTTTAGAGCTAGAAATAGCAAGTTAAAATAAGG
AVPR2	GCACCCATACACGTCTTCATTGG	2	GGAAAGGACGAAACACCGCACCCATACACGTCTTCATGTTTTAGAGCTAGAAATAGCAAGTTAAAATAAGG
AWAT1	GAAGGTCTTCGAGAAGCCTGTGG	3	GGAAAGGACGAAACACCGAAGGTCTTCGAGAAGCCTGGTTTTAGAGCTAGAAATAGCAAGTTAAAATAAGG
AWAT2	GCCTCACACAGGTAAACCGGCGG	3	GGAAAGGACGAAACACCGCCTCACACAGGTAAACCGGGTTTTAGAGCTAGAAATAGCAAGTTAAAATAAGG
AXDND1	TGATGTAGAGTTTAGCGGGGTGG	2	GGAAAGGACGAAACACCGGATGTAGAGTTTAGCGGGGGTTTTAGAGCTAGAAATAGCAAGTTAAAATAAGG
AXIN1	GACGGCCACTCCGAGGCGCTCGG	2	GGAAAGGACGAAACACCGACGGCCACTCCGAGGCGCTGTTTTAGAGCTAGAAATAGCAAGTTAAAATAAGG
AXIN2	GGGGCCGCGGGGCATCCTCACGG	2	GGAAAGGACGAAACACCGGGGCCGCGGGGCATCCTCAGTTTTAGAGCTAGAAATAGCAAGTTAAAATAAGG
AXL	GCCTAGCCGAAGCTGATGGGGGG	2	GGAAAGGACGAAACACCGCCTAGCCGAAGCTGATGGGGTTTTAGAGCTAGAAATAGCAAGTTAAAATAAGG
AXL	GGGGACTCACGGGCACCCTTCGG	2	GGAAAGGACGAAACACCGGGGACTCACGGGCACCCTTGTTTTAGAGCTAGAAATAGCAAGTTAAAATAAGG
AZGP1	GTCCCCGCGTTTCAGGCCCTTGG	2	GGAAAGGACGAAACACCGTCCCCGCGTTTCAGGCCCTGTTTTAGAGCTAGAAATAGCAAGTTAAAATAAGG
AZI2	GGCCTATCATGCATATCGAGAGG	3	GGAAAGGACGAAACACCGGCCTATCATGCATATCGAGGTTTTAGAGCTAGAAATAGCAAGTTAAAATAAGG
AZI2	GTTCCAAACCATGGATCTTCAGG	1	GGAAAGGACGAAACACCGTTCCAAACCATGGATCTTCGTTTTAGAGCTAGAAATAGCAAGTTAAAATAAGG
AZIN1	GATGATGCAAACTACTCCGTTGG	2	GGAAAGGACGAAACACCGATGATGCAAACTACTCCGTGTTTTAGAGCTAGAAATAGCAAGTTAAAATAAGG
AZU1	GCCAGGAACGGGAACTGGCGGGG	2	GGAAAGGACGAAACACCGCCAGGAACGGGAACTGGCGGTTTTAGAGCTAGAAATAGCAAGTTAAAATAAGG
B2M	GAGTAGCGCGAGCACAGCTAAGG	2	GGAAAGGACGAAACACCGAGTAGCGCGAGCACAGCTAGTTTTAGAGCTAGAAATAGCAAGTTAAAATAAGG
B3GALNT1	CTTCATTACGTACTTGGCATTGG	3	GGAAAGGACGAAACACCGTTCATTACGTACTTGGCATGTTTTAGAGCTAGAAATAGCAAGTTAAAATAAGG
B3GALNT2	GAAACGTGATAAGAAGCACCTGG	2	GGAAAGGACGAAACACCGAAACGTGATAAGAAGCACCGTTTTAGAGCTAGAAATAGCAAGTTAAAATAAGG
B3GALT1	ACTCAAGTACCAGAGAGCGCTGG	2	GGAAAGGACGAAACACCGCTCAAGTACCAGAGAGCGCGTTTTAGAGCTAGAAATAGCAAGTTAAAATAAGG
B3GALT2	TTCTTTCCAAATGTTCCGAAGGG	3	GGAAAGGACGAAACACCGTCTTTCCAAATGTTCCGAAGTTTTAGAGCTAGAAATAGCAAGTTAAAATAAGG
B3GALT5	CATGGCCATCCGGCAGACGTGGG	2	GGAAAGGACGAAACACCGATGGCCATCCGGCAGACGTGTTTTAGAGCTAGAAATAGCAAGTTAAAATAAGG
B3GALT6	GCTGCGGCCCGACATCGCCCTGG	3	GGAAAGGACGAAACACCGCTGCGGCCCGACATCGCCCGTTTTAGAGCTAGAAATAGCAAGTTAAAATAAGG
B3GALTL	GCAGGCTGCAGATCTTACACAGG	2	GGAAAGGACGAAACACCGCAGGCTGCAGATCTTACACGTTTTAGAGCTAGAAATAGCAAGTTAAAATAAGG
B3GAT1	GCTAGGATGTCCCGTCTCTTCGG	2	GGAAAGGACGAAACACCGCTAGGATGTCCCGTCTCTTGTTTTAGAGCTAGAAATAGCAAGTTAAAATAAGG
B3GAT2	GCCCCCGCGGCCCACCGCGTAGG	2	GGAAAGGACGAAACACCGCCCCCGCGGCCCACCGCGTGTTTTAGAGCTAGAAATAGCAAGTTAAAATAAGG
B3GAT3	GTTCCGCTGCTCGACACCACGGG	2	GGAAAGGACGAAACACCGTTCCGCTGCTCGACACCACGTTTTAGAGCTAGAAATAGCAAGTTAAAATAAGG
B3GNT1	GCAGTCCGGACAGCAGCGACAGG	2	GGAAAGGACGAAACACCGCAGTCCGGACAGCAGCGACGTTTTAGAGCTAGAAATAGCAAGTTAAAATAAGG
B3GNT2	GCCCGCCTCCCCCGTCTGGTTGG	2	GGAAAGGACGAAACACCGCCCGCCTCCCCCGTCTGGTGTTTTAGAGCTAGAAATAGCAAGTTAAAATAAGG
B3GNT3	GGCTGCGCGCACTTAGAGGGGGG	3	GGAAAGGACGAAACACCGGCTGCGCGCACTTAGAGGGGTTTTAGAGCTAGAAATAGCAAGTTAAAATAAGG
B3GNT4	GAAATTTCGGCAGTGACGATAGG	2	GGAAAGGACGAAACACCGAAATTTCGGCAGTGACGATGTTTTAGAGCTAGAAATAGCAAGTTAAAATAAGG
B3GNT5	ATCGACGTTCCGGAATTAGAAGG	2	GGAAAGGACGAAACACCGTCGACGTTCCGGAATTAGAGTTTTAGAGCTAGAAATAGCAAGTTAAAATAAGG
B3GNT6	GAGGGCGGCTCGTCAGCCGCGGG	2	GGAAAGGACGAAACACCGAGGGCGGCTCGTCAGCCGCGTTTTAGAGCTAGAAATAGCAAGTTAAAATAAGG
B3GNT7	GAGGCCATCCGCCAGACCTGGGG	2	GGAAAGGACGAAACACCGAGGCCATCCGCCAGACCTGGTTTTAGAGCTAGAAATAGCAAGTTAAAATAAGG
B3GNT8	GCCTCAAAGTGTACATCGAGTGG	2	GGAAAGGACGAAACACCGCCTCAAAGTGTACATCGAGGTTTTAGAGCTAGAAATAGCAAGTTAAAATAAGG
B3GNT9	GAGGAGGCTGCGCCTACGCAGGG	2	GGAAAGGACGAAACACCGAGGAGGCTGCGCCTACGCAGTTTTAGAGCTAGAAATAGCAAGTTAAAATAAGG
B3GNTL1	GTGTCCACGTGATCATTGGGGGG	2	GGAAAGGACGAAACACCGTGTCCACGTGATCATTGGGGTTTTAGAGCTAGAAATAGCAAGTTAAAATAAGG
B4GALNT1	GCAGAAGGACCAGAGCGCACAGG	2	GGAAAGGACGAAACACCGCAGAAGGACCAGAGCGCACGTTTTAGAGCTAGAAATAGCAAGTTAAAATAAGG
B4GALNT2	GTCTCCTCGCTTTCACCGCTGGG	2	GGAAAGGACGAAACACCGTCTCCTCGCTTTCACCGCTGTTTTAGAGCTAGAAATAGCAAGTTAAAATAAGG
B4GALNT3	GCTGCTGCTGGCGCTCGCCGTGG	2	GGAAAGGACGAAACACCGCTGCTGCTGGCGCTCGCCGGTTTTAGAGCTAGAAATAGCAAGTTAAAATAAGG
B4GALNT4	GATGACCTCGAACTTCAGGCCGG	3	GGAAAGGACGAAACACCGATGACCTCGAACTTCAGGCGTTTTAGAGCTAGAAATAGCAAGTTAAAATAAGG
B4GALT1	GCCCGCTGTAGGGACGCGCCTGG	2	GGAAAGGACGAAACACCGCCCGCTGTAGGGACGCGCCGTTTTAGAGCTAGAAATAGCAAGTTAAAATAAGG
B4GALT2	GGTGGCAGCGTGGGAGCCGTGGG	2	GGAAAGGACGAAACACCGGTGGCAGCGTGGGAGCCGTGTTTTAGAGCTAGAAATAGCAAGTTAAAATAAGG
B4GALT3	GGTTACTGTAGACATCACGAGGG	3	GGAAAGGACGAAACACCGGTTACTGTAGACATCACGAGTTTTAGAGCTAGAAATAGCAAGTTAAAATAAGG
B4GALT4	GGCCACCAGTAACTACTTCGTGG	2	GGAAAGGACGAAACACCGGCCACCAGTAACTACTTCGGTTTTAGAGCTAGAAATAGCAAGTTAAAATAAGG
B4GALT5	GACCCAACCATCAAGCTCGGAGG	2	GGAAAGGACGAAACACCGACCCAACCATCAAGCTCGGGTTTTAGAGCTAGAAATAGCAAGTTAAAATAAGG
B4GALT6	CTCTTTATGGTACAAGCTCGAGG	2	GGAAAGGACGAAACACCGTCTTTATGGTACAAGCTCGGTTTTAGAGCTAGAAATAGCAAGTTAAAATAAGG
B4GALT7	GAGCAGGTCAACGTCGTGCATGG	2	GGAAAGGACGAAACACCGAGCAGGTCAACGTCGTGCAGTTTTAGAGCTAGAAATAGCAAGTTAAAATAAGG
B9D1	CCAAGATGTGCGGCAAGCACTGG	2	GGAAAGGACGAAACACCGCAAGATGTGCGGCAAGCACGTTTTAGAGCTAGAAATAGCAAGTTAAAATAAGG
B9D1	GCGCGGTTGCTAAGAGACGCCGG	2	GGAAAGGACGAAACACCGCGCGGTTGCTAAGAGACGCGTTTTAGAGCTAGAAATAGCAAGTTAAAATAAGG
B9D2	GCTACTTTCCGAGAAACCGCTGG	3	GGAAAGGACGAAACACCGCTACTTTCCGAGAAACCGCGTTTTAGAGCTAGAAATAGCAAGTTAAAATAAGG
BAALC	GTCCAGCTCTCGTAGTAGCGGGG	2	GGAAAGGACGAAACACCGTCCAGCTCTCGTAGTAGCGGTTTTAGAGCTAGAAATAGCAAGTTAAAATAAGG
BAAT	CCTGTAGCTCGGATATGCACTGG	3	GGAAAGGACGAAACACCGCTGTAGCTCGGATATGCACGTTTTAGAGCTAGAAATAGCAAGTTAAAATAAGG
BABAM1	GGCAGCTACAGAGCTCGCGGGGG	2	GGAAAGGACGAAACACCGGCAGCTACAGAGCTCGCGGGTTTTAGAGCTAGAAATAGCAAGTTAAAATAAGG
BABAM1	TCAGGATTGGAGCGAGTGCGGGG	2	GGAAAGGACGAAACACCGCAGGATTGGAGCGAGTGCGGTTTTAGAGCTAGAAATAGCAAGTTAAAATAAGG
BACE1	GCACATACACACCCTTCCGGAGG	2	GGAAAGGACGAAACACCGCACATACACACCCTTCCGGGTTTTAGAGCTAGAAATAGCAAGTTAAAATAAGG
BACE1	GGCTCTTCGTCGGTCTCCCGGGG	2	GGAAAGGACGAAACACCGGCTCTTCGTCGGTCTCCCGGTTTTAGAGCTAGAAATAGCAAGTTAAAATAAGG
BACE2	GAGGGGCAGCGTGAAGGGCGCGG	3	GGAAAGGACGAAACACCGAGGGGCAGCGTGAAGGGCGGTTTTAGAGCTAGAAATAGCAAGTTAAAATAAGG
BACH1	TGCATGCCGCCAGCACGGACCGG	2	GGAAAGGACGAAACACCGGCATGCCGCCAGCACGGACGTTTTAGAGCTAGAAATAGCAAGTTAAAATAAGG
BACH2	CAGCAGAGAAAACATCCGCGAGG	3	GGAAAGGACGAAACACCGAGCAGAGAAAACATCCGCGGTTTTAGAGCTAGAAATAGCAAGTTAAAATAAGG
BAD	GACGGAGGACGACGAAGGGATGG	2	GGAAAGGACGAAACACCGACGGAGGACGACGAAGGGAGTTTTAGAGCTAGAAATAGCAAGTTAAAATAAGG
BAG1	CCGATTCATCTCTTCGCCCTGGG	2	GGAAAGGACGAAACACCGCGATTCATCTCTTCGCCCTGTTTTAGAGCTAGAAATAGCAAGTTAAAATAAGG
BAG2	CTGACTGCAAACCGTTTGATGGG	2	GGAAAGGACGAAACACCGTGACTGCAAACCGTTTGATGTTTTAGAGCTAGAAATAGCAAGTTAAAATAAGG
BAG3	GGCCCTCAGAGGGCACGCGCGGG	2	GGAAAGGACGAAACACCGGCCCTCAGAGGGCACGCGCGTTTTAGAGCTAGAAATAGCAAGTTAAAATAAGG
BAG4	GAATTCTACTGCGAGATCTAGGG	2	GGAAAGGACGAAACACCGAATTCTACTGCGAGATCTAGTTTTAGAGCTAGAAATAGCAAGTTAAAATAAGG
BAG4	TACGACCACAAGAAGATGCGTGG	2	GGAAAGGACGAAACACCGACGACCACAAGAAGATGCGGTTTTAGAGCTAGAAATAGCAAGTTAAAATAAGG
BAG5	GTATTTCAATCCGGTGTGGGTGG	2	GGAAAGGACGAAACACCGTATTTCAATCCGGTGTGGGGTTTTAGAGCTAGAAATAGCAAGTTAAAATAAGG
BAGE	GGAGCTTGGTCAATGTGTTCTGG	1	GGAAAGGACGAAACACCGGAGCTTGGTCAATGTGTTCGTTTTAGAGCTAGAAATAGCAAGTTAAAATAAGG
BAGE4	CTGTGCAGTGTGCGACAGCCCGG	2	GGAAAGGACGAAACACCGTGTGCAGTGTGCGACAGCCGTTTTAGAGCTAGAAATAGCAAGTTAAAATAAGG
BAHCC1	GCGGCGGCGGCGCAAAGTCGCGG	2	GGAAAGGACGAAACACCGCGGCGGCGGCGCAAAGTCGGTTTTAGAGCTAGAAATAGCAAGTTAAAATAAGG
BAHD1	GCACCCGCCGCAGTCGAGCAGGG	2	GGAAAGGACGAAACACCGCACCCGCCGCAGTCGAGCAGTTTTAGAGCTAGAAATAGCAAGTTAAAATAAGG
BAI1	GTTCTTCGGCTACTTCTCCGCGG	3	GGAAAGGACGAAACACCGTTCTTCGGCTACTTCTCCGGTTTTAGAGCTAGAAATAGCAAGTTAAAATAAGG
BAI2	GCCCCACCTCTGACTCCGCCTGG	2	GGAAAGGACGAAACACCGCCCCACCTCTGACTCCGCCGTTTTAGAGCTAGAAATAGCAAGTTAAAATAAGG
BAI3	TACAAACTGCACTTGGACGCTGG	2	GGAAAGGACGAAACACCGACAAACTGCACTTGGACGCGTTTTAGAGCTAGAAATAGCAAGTTAAAATAAGG
BAIAP2	GAAGAATTACGAGAAGGCACTGG	3	GGAAAGGACGAAACACCGAAGAATTACGAGAAGGCACGTTTTAGAGCTAGAAATAGCAAGTTAAAATAAGG
BAIAP2L1	GCAGGAAAAGCCTACTACGATGG	2	GGAAAGGACGAAACACCGCAGGAAAAGCCTACTACGAGTTTTAGAGCTAGAAATAGCAAGTTAAAATAAGG
BAIAP2L2	GTCAGAGTTCAAGTGCCGCTGGG	2	GGAAAGGACGAAACACCGTCAGAGTTCAAGTGCCGCTGTTTTAGAGCTAGAAATAGCAAGTTAAAATAAGG
BAIAP3	GAGTGCCAGCGCCGACCCGCAGG	2	GGAAAGGACGAAACACCGAGTGCCAGCGCCGACCCGCGTTTTAGAGCTAGAAATAGCAAGTTAAAATAAGG
BAIAP3	GATGGCCCCTGCGAAGCCGATGG	3	GGAAAGGACGAAACACCGATGGCCCCTGCGAAGCCGAGTTTTAGAGCTAGAAATAGCAAGTTAAAATAAGG
BAK1	ACGGCAGCTCGCCATCATCGGGG	2	GGAAAGGACGAAACACCGCGGCAGCTCGCCATCATCGGTTTTAGAGCTAGAAATAGCAAGTTAAAATAAGG
BAMBI	AAGACATGTGCAATTACAGAGGG	2	GGAAAGGACGAAACACCGAGACATGTGCAATTACAGAGTTTTAGAGCTAGAAATAGCAAGTTAAAATAAGG
BANF2	TTTCTCCAATGGGTTCGGAGAGG	3	GGAAAGGACGAAACACCGTTCTCCAATGGGTTCGGAGGTTTTAGAGCTAGAAATAGCAAGTTAAAATAAGG
BANK1	GCCTTTCAGCAATATGTGCGGGG	3	GGAAAGGACGAAACACCGCCTTTCAGCAATATGTGCGGTTTTAGAGCTAGAAATAGCAAGTTAAAATAAGG
BANP	ATGGTGTTCTGCCGACGCCCAGG	2	GGAAAGGACGAAACACCGTGGTGTTCTGCCGACGCCCGTTTTAGAGCTAGAAATAGCAAGTTAAAATAAGG
BAP1	GTCCTTCATGCGACTCAGGGTGG	2	GGAAAGGACGAAACACCGTCCTTCATGCGACTCAGGGGTTTTAGAGCTAGAAATAGCAAGTTAAAATAAGG
BARD1	CTTCTCCAGGCGGTCGAGCGCGG	2	GGAAAGGACGAAACACCGTTCTCCAGGCGGTCGAGCGGTTTTAGAGCTAGAAATAGCAAGTTAAAATAAGG
BARHL1	GACGGTGCGCGACTGGGCCGGGG	2	GGAAAGGACGAAACACCGACGGTGCGCGACTGGGCCGGTTTTAGAGCTAGAAATAGCAAGTTAAAATAAGG
BARHL2	GTTCGGAGATTGATACCGTAGGG	3	GGAAAGGACGAAACACCGTTCGGAGATTGATACCGTAGTTTTAGAGCTAGAAATAGCAAGTTAAAATAAGG
BARX1	GGAGCTGCAACTCGAGCGGCAGG	2	GGAAAGGACGAAACACCGGAGCTGCAACTCGAGCGGCGTTTTAGAGCTAGAAATAGCAAGTTAAAATAAGG
BARX2	GCTGGCGGGTGATCACCGAGAGG	2	GGAAAGGACGAAACACCGCTGGCGGGTGATCACCGAGGTTTTAGAGCTAGAAATAGCAAGTTAAAATAAGG
BASP1	GGCGCGGCGACGGAAGAGGAGGG	3	GGAAAGGACGAAACACCGGCGCGGCGACGGAAGAGGAGTTTTAGAGCTAGAAATAGCAAGTTAAAATAAGG
BATF	CTGCCTCTGTCGGCTCTTCTGGG	1	GGAAAGGACGAAACACCGTGCCTCTGTCGGCTCTTCTGTTTTAGAGCTAGAAATAGCAAGTTAAAATAAGG
BATF2	AGACAACCTCGCCCTGCGGAAGG	2	GGAAAGGACGAAACACCGGACAACCTCGCCCTGCGGAGTTTTAGAGCTAGAAATAGCAAGTTAAAATAAGG
BATF3	CGTCCTGCAGAGGAGCGTCGCGG	1	GGAAAGGACGAAACACCGGTCCTGCAGAGGAGCGTCGGTTTTAGAGCTAGAAATAGCAAGTTAAAATAAGG
BAX	AGCGAGTGTCTCAAGCGCATCGG	2	GGAAAGGACGAAACACCGGCGAGTGTCTCAAGCGCATGTTTTAGAGCTAGAAATAGCAAGTTAAAATAAGG
BAX	GTTTCATCCAGGATCGAGCAGGG	2	GGAAAGGACGAAACACCGTTTCATCCAGGATCGAGCAGTTTTAGAGCTAGAAATAGCAAGTTAAAATAAGG
BAX	TCCGGGAGCGGCTGTTGGGCTGG	2	GGAAAGGACGAAACACCGCCGGGAGCGGCTGTTGGGCGTTTTAGAGCTAGAAATAGCAAGTTAAAATAAGG
BAX	TCGGAAAAAGACCTCTCGGGGGG	2	GGAAAGGACGAAACACCGCGGAAAAAGACCTCTCGGGGTTTTAGAGCTAGAAATAGCAAGTTAAAATAAGG
BAZ1A	GCGCGAACGATGGGTAAGGCTGG	2	GGAAAGGACGAAACACCGCGCGAACGATGGGTAAGGCGTTTTAGAGCTAGAAATAGCAAGTTAAAATAAGG
BAZ1B	GTGTACCCCCAGAATTCCGTGGG	3	GGAAAGGACGAAACACCGTGTACCCCCAGAATTCCGTGTTTTAGAGCTAGAAATAGCAAGTTAAAATAAGG
BAZ2A	GCGTGGCCTACGACTGTCTCTGG	2	GGAAAGGACGAAACACCGCGTGGCCTACGACTGTCTCGTTTTAGAGCTAGAAATAGCAAGTTAAAATAAGG
BAZ2B	GAAGGTGTCGAAGATGAAGTTGG	2	GGAAAGGACGAAACACCGAAGGTGTCGAAGATGAAGTGTTTTAGAGCTAGAAATAGCAAGTTAAAATAAGG
BBC3	AGGCCGCAGGACACTGCCGAGGG	2	GGAAAGGACGAAACACCGGGCCGCAGGACACTGCCGAGTTTTAGAGCTAGAAATAGCAAGTTAAAATAAGG
BBC3	GTCCTGTACAATCTCATCATGGG	2	GGAAAGGACGAAACACCGTCCTGTACAATCTCATCATGTTTTAGAGCTAGAAATAGCAAGTTAAAATAAGG
BBC3	TGCTCCGCCAGCGAGAGCGAGGG	2	GGAAAGGACGAAACACCGGCTCCGCCAGCGAGAGCGAGTTTTAGAGCTAGAAATAGCAAGTTAAAATAAGG
BBIP1	GATGCCTGAAGACAATCGGAGGG	3	GGAAAGGACGAAACACCGATGCCTGAAGACAATCGGAGTTTTAGAGCTAGAAATAGCAAGTTAAAATAAGG
BBOX1	GTAGGCATAGTAAGACTCACCGG	2	GGAAAGGACGAAACACCGTAGGCATAGTAAGACTCACGTTTTAGAGCTAGAAATAGCAAGTTAAAATAAGG
BBS1	GCAATGAGGCCAATTCGAAGTGG	2	GGAAAGGACGAAACACCGCAATGAGGCCAATTCGAAGGTTTTAGAGCTAGAAATAGCAAGTTAAAATAAGG
BBS10	GCTGAGAAGCACCTCGCCAGTGG	2	GGAAAGGACGAAACACCGCTGAGAAGCACCTCGCCAGGTTTTAGAGCTAGAAATAGCAAGTTAAAATAAGG
BBS12	TCAATGAGAACTATTCGCACAGG	3	GGAAAGGACGAAACACCGCAATGAGAACTATTCGCACGTTTTAGAGCTAGAAATAGCAAGTTAAAATAAGG
BBS2	GGTAGAGGGAGATTACCGGATGG	3	GGAAAGGACGAAACACCGGTAGAGGGAGATTACCGGAGTTTTAGAGCTAGAAATAGCAAGTTAAAATAAGG
BBS4	GGCAACATCAAAGTCCCCGTGGG	2	GGAAAGGACGAAACACCGGCAACATCAAAGTCCCCGTGTTTTAGAGCTAGAAATAGCAAGTTAAAATAAGG
BBS7	TACCCGGGCCGAAGATTGCAAGG	2	GGAAAGGACGAAACACCGACCCGGGCCGAAGATTGCAGTTTTAGAGCTAGAAATAGCAAGTTAAAATAAGG
BBS9	GAGATTGAACGTTTGGAGCTTGG	2	GGAAAGGACGAAACACCGAGATTGAACGTTTGGAGCTGTTTTAGAGCTAGAAATAGCAAGTTAAAATAAGG
BBX	GCACCTCGGTTATCAAGCCTGGG	2	GGAAAGGACGAAACACCGCACCTCGGTTATCAAGCCTGTTTTAGAGCTAGAAATAGCAAGTTAAAATAAGG
BCAM	GACGCACCGGCCCAGGCGCGCGG	2	GGAAAGGACGAAACACCGACGCACCGGCCCAGGCGCGGTTTTAGAGCTAGAAATAGCAAGTTAAAATAAGG
BCAN	GCGCAGCTCGCTCAGCGCCAGGG	2	GGAAAGGACGAAACACCGCGCAGCTCGCTCAGCGCCAGTTTTAGAGCTAGAAATAGCAAGTTAAAATAAGG
BCAP29	ACCTTTCTTTATGCCGAAATAGG	0	GGAAAGGACGAAACACCGCCTTTCTTTATGCCGAAATGTTTTAGAGCTAGAAATAGCAAGTTAAAATAAGG
BCAP31	GTGTGTCAACACGTCCAGAGCGG	2	GGAAAGGACGAAACACCGTGTGTCAACACGTCCAGAGGTTTTAGAGCTAGAAATAGCAAGTTAAAATAAGG
BCAP31	TGCCACCTTCCTCTATGCGGAGG	3	GGAAAGGACGAAACACCGGCCACCTTCCTCTATGCGGGTTTTAGAGCTAGAAATAGCAAGTTAAAATAAGG
BCAR1	GGCACATCCTTGCTCACCGATGG	2	GGAAAGGACGAAACACCGGCACATCCTTGCTCACCGAGTTTTAGAGCTAGAAATAGCAAGTTAAAATAAGG
BCAR3	GCTCCTTCTTCAGTTTCTCGGGG	2	GGAAAGGACGAAACACCGCTCCTTCTTCAGTTTCTCGGTTTTAGAGCTAGAAATAGCAAGTTAAAATAAGG
BCAR3	GTCACAGGCGAGTTCTGCCGTGG	2	GGAAAGGACGAAACACCGTCACAGGCGAGTTCTGCCGGTTTTAGAGCTAGAAATAGCAAGTTAAAATAAGG
BCAS1	GCTTGGTCTCCGGTACGTCCTGG	2	GGAAAGGACGAAACACCGCTTGGTCTCCGGTACGTCCGTTTTAGAGCTAGAAATAGCAAGTTAAAATAAGG
BCAS2	GCGCTGCCGTATTTTGATCAAGG	2	GGAAAGGACGAAACACCGCGCTGCCGTATTTTGATCAGTTTTAGAGCTAGAAATAGCAAGTTAAAATAAGG
BCAS3	GATCTGTATTCACTTCGTACTGG	2	GGAAAGGACGAAACACCGATCTGTATTCACTTCGTACGTTTTAGAGCTAGAAATAGCAAGTTAAAATAAGG
BCAS4	GGGAGCCCGTGGTTGCGCCCGGG	2	GGAAAGGACGAAACACCGGGAGCCCGTGGTTGCGCCCGTTTTAGAGCTAGAAATAGCAAGTTAAAATAAGG
BCAT1	GAATGTATCGCTCTGCTGTGAGG	2	GGAAAGGACGAAACACCGAATGTATCGCTCTGCTGTGGTTTTAGAGCTAGAAATAGCAAGTTAAAATAAGG
BCAT1	GTTCACGGATCATATGCTGACGG	2	GGAAAGGACGAAACACCGTTCACGGATCATATGCTGAGTTTTAGAGCTAGAAATAGCAAGTTAAAATAAGG
BCAT1	TCCTTCTCCGGTACACTCTGCGG	2	GGAAAGGACGAAACACCGCCTTCTCCGGTACACTCTGGTTTTAGAGCTAGAAATAGCAAGTTAAAATAAGG
BCAT2	CAAACACCAGGGGCTCGCCGGGG	2	GGAAAGGACGAAACACCGAAACACCAGGGGCTCGCCGGTTTTAGAGCTAGAAATAGCAAGTTAAAATAAGG
BCAT2	GGGGTCGGCAACTACAAGTTAGG	2	GGAAAGGACGAAACACCGGGGTCGGCAACTACAAGTTGTTTTAGAGCTAGAAATAGCAAGTTAAAATAAGG
BCCIP	TTCCTCGTCGCGCTGGACTGGGG	2	GGAAAGGACGAAACACCGTCCTCGTCGCGCTGGACTGGTTTTAGAGCTAGAAATAGCAAGTTAAAATAAGG
BCDIN3D	GGCGGAGCCGTTGCTCCGGAGGG	2	GGAAAGGACGAAACACCGGCGGAGCCGTTGCTCCGGAGTTTTAGAGCTAGAAATAGCAAGTTAAAATAAGG
BCHE	TCAAATAAACCCATGTTCCCTGG	2	GGAAAGGACGAAACACCGCAAATAAACCCATGTTCCCGTTTTAGAGCTAGAAATAGCAAGTTAAAATAAGG
BCKDHA	GCTAAACCGTGGTTTGAGCCAGG	3	GGAAAGGACGAAACACCGCTAAACCGTGGTTTGAGCCGTTTTAGAGCTAGAAATAGCAAGTTAAAATAAGG
BCKDHB	GCATCCTCGACAGTCGCGGCGGG	2	GGAAAGGACGAAACACCGCATCCTCGACAGTCGCGGCGTTTTAGAGCTAGAAATAGCAAGTTAAAATAAGG
BCKDK	GCTCCGGGCCCGCTCGACGTCGG	2	GGAAAGGACGAAACACCGCTCCGGGCCCGCTCGACGTGTTTTAGAGCTAGAAATAGCAAGTTAAAATAAGG
BCL10	TCGGTGAGGGACGGTGCGGTGGG	2	GGAAAGGACGAAACACCGCGGTGAGGGACGGTGCGGTGTTTTAGAGCTAGAAATAGCAAGTTAAAATAAGG
BCL11A	GATGCCAACCTCCACGGGATTGG	2	GGAAAGGACGAAACACCGATGCCAACCTCCACGGGATGTTTTAGAGCTAGAAATAGCAAGTTAAAATAAGG
BCL11B	GCCATCCTCGAAGAAGACGAGGG	3	GGAAAGGACGAAACACCGCCATCCTCGAAGAAGACGAGTTTTAGAGCTAGAAATAGCAAGTTAAAATAAGG
BCL2	GCGGCGGGAGAAGTCGTCGCCGG	2	GGAAAGGACGAAACACCGCGGCGGGAGAAGTCGTCGCGTTTTAGAGCTAGAAATAGCAAGTTAAAATAAGG
BCL2A1	GAAGACGGCATCATTAACTGGGG	3	GGAAAGGACGAAACACCGAAGACGGCATCATTAACTGGTTTTAGAGCTAGAAATAGCAAGTTAAAATAAGG
BCL2L1	GCCTGAGGTAGGGAAGACCCTGG	3	GGAAAGGACGAAACACCGCCTGAGGTAGGGAAGACCCGTTTTAGAGCTAGAAATAGCAAGTTAAAATAAGG
BCL2L1	GTTTGAACTGCGGTACCGGCGGG	3	GGAAAGGACGAAACACCGTTTGAACTGCGGTACCGGCGTTTTAGAGCTAGAAATAGCAAGTTAAAATAAGG
BCL2L10	GCCGGCGCCATCCACGCCCGAGG	2	GGAAAGGACGAAACACCGCCGGCGCCATCCACGCCCGGTTTTAGAGCTAGAAATAGCAAGTTAAAATAAGG
BCL2L11	AAGCCCACGGTTACAAGCAGTGG	2	GGAAAGGACGAAACACCGAGCCCACGGTTACAAGCAGGTTTTAGAGCTAGAAATAGCAAGTTAAAATAAGG
BCL2L11	AATCCTGAAGGCAATCACGGAGG	3	GGAAAGGACGAAACACCGATCCTGAAGGCAATCACGGGTTTTAGAGCTAGAAATAGCAAGTTAAAATAAGG
BCL2L11	AGTTCTGAGTGTGACCGAGAAGG	1	GGAAAGGACGAAACACCGGTTCTGAGTGTGACCGAGAGTTTTAGAGCTAGAAATAGCAAGTTAAAATAAGG
BCL2L11	ATCTCTGGGCGCATATCTGCAGG	2	GGAAAGGACGAAACACCGTCTCTGGGCGCATATCTGCGTTTTAGAGCTAGAAATAGCAAGTTAAAATAAGG
BCL2L12	CGTAGAAAGGGCGGAACGCTGGG	2	GGAAAGGACGAAACACCGGTAGAAAGGGCGGAACGCTGTTTTAGAGCTAGAAATAGCAAGTTAAAATAAGG
BCL2L13	ATCCATTGCAATCTGCTGCCAGG	2	GGAAAGGACGAAACACCGTCCATTGCAATCTGCTGCCGTTTTAGAGCTAGAAATAGCAAGTTAAAATAAGG
BCL2L13	CCACAGTTCATGCCAGCGGCTGG	2	GGAAAGGACGAAACACCGCACAGTTCATGCCAGCGGCGTTTTAGAGCTAGAAATAGCAAGTTAAAATAAGG
BCL2L13	GAGAAAGAAGAGGTGCCCGAGGG	2	GGAAAGGACGAAACACCGAGAAAGAAGAGGTGCCCGAGTTTTAGAGCTAGAAATAGCAAGTTAAAATAAGG
BCL2L13	GCCGTGACGAAGGCACGCCGGGG	2	GGAAAGGACGAAACACCGCCGTGACGAAGGCACGCCGGTTTTAGAGCTAGAAATAGCAAGTTAAAATAAGG
BCL2L14	GATGTCTGGTGTAGTAGGCGAGG	2	GGAAAGGACGAAACACCGATGTCTGGTGTAGTAGGCGGTTTTAGAGCTAGAAATAGCAAGTTAAAATAAGG
BCL2L14	TTCAGCTACTCGGTTGGCAATGG	3	GGAAAGGACGAAACACCGTCAGCTACTCGGTTGGCAAGTTTTAGAGCTAGAAATAGCAAGTTAAAATAAGG
BCL2L15	TACACAGCATAGGTTCCGGCTGG	3	GGAAAGGACGAAACACCGACACAGCATAGGTTCCGGCGTTTTAGAGCTAGAAATAGCAAGTTAAAATAAGG
BCL2L2-PABPN1	AAAAAGTTCATCGGAGACCTGGG	2	GGAAAGGACGAAACACCGAAAAGTTCATCGGAGACCTGTTTTAGAGCTAGAAATAGCAAGTTAAAATAAGG
BCL3	GGGCCGGGTGCGCAGGTCCACGG	2	GGAAAGGACGAAACACCGGGCCGGGTGCGCAGGTCCAGTTTTAGAGCTAGAAATAGCAAGTTAAAATAAGG
BCL6	TTCTCAACCTTAATCGTCTCCGG	2	GGAAAGGACGAAACACCGTCTCAACCTTAATCGTCTCGTTTTAGAGCTAGAAATAGCAAGTTAAAATAAGG
BCL6B	GGGTGTCCTTCGGAGCGCCTGGG	2	GGAAAGGACGAAACACCGGGTGTCCTTCGGAGCGCCTGTTTTAGAGCTAGAAATAGCAAGTTAAAATAAGG
BCL7A	GAGAAGAAATGGGTGACCGTTGG	2	GGAAAGGACGAAACACCGAGAAGAAATGGGTGACCGTGTTTTAGAGCTAGAAATAGCAAGTTAAAATAAGG
BCL7B	CCATTTCCGCACTTTCTCGATGG	3	GGAAAGGACGAAACACCGCATTTCCGCACTTTCTCGAGTTTTAGAGCTAGAAATAGCAAGTTAAAATAAGG
BCL7C	GCACCCACTTGAAGATACGAAGG	2	GGAAAGGACGAAACACCGCACCCACTTGAAGATACGAGTTTTAGAGCTAGAAATAGCAAGTTAAAATAAGG
BCL9	GAGTCATCGTTTGGAGTCCCAGG	2	GGAAAGGACGAAACACCGAGTCATCGTTTGGAGTCCCGTTTTAGAGCTAGAAATAGCAAGTTAAAATAAGG
BCL9L	GCAGGGGGGCAATGACCGCGGGG	2	GGAAAGGACGAAACACCGCAGGGGGGCAATGACCGCGGTTTTAGAGCTAGAAATAGCAAGTTAAAATAAGG
BCLAF1	GGAGGAGGTAGATATCATCGAGG	2	GGAAAGGACGAAACACCGGAGGAGGTAGATATCATCGGTTTTAGAGCTAGAAATAGCAAGTTAAAATAAGG
BCMO1	GGGCAAGGCCGTCGAACCAATGG	2	GGAAAGGACGAAACACCGGGCAAGGCCGTCGAACCAAGTTTTAGAGCTAGAAATAGCAAGTTAAAATAAGG
BCO2	AATGGCTCTCTACTTCGAATTGG	2	GGAAAGGACGAAACACCGATGGCTCTCTACTTCGAATGTTTTAGAGCTAGAAATAGCAAGTTAAAATAAGG
BCO2	GGGAACCCCAGTGTAATACGCGG	2	GGAAAGGACGAAACACCGGGAACCCCAGTGTAATACGGTTTTAGAGCTAGAAATAGCAAGTTAAAATAAGG
BCOR	GGCCCATAGGATCGATGGCCTGG	2	GGAAAGGACGAAACACCGGCCCATAGGATCGATGGCCGTTTTAGAGCTAGAAATAGCAAGTTAAAATAAGG
BCORL1	GGAAGTGGCAGCAATGCCCGGGG	3	GGAAAGGACGAAACACCGGAAGTGGCAGCAATGCCCGGTTTTAGAGCTAGAAATAGCAAGTTAAAATAAGG
BCR	GAGCTATGACCGGCAGCGATGGG	2	GGAAAGGACGAAACACCGAGCTATGACCGGCAGCGATGTTTTAGAGCTAGAAATAGCAAGTTAAAATAAGG
BCS1L	GTGTGATCATGTAATGGCGCCGG	3	GGAAAGGACGAAACACCGTGTGATCATGTAATGGCGCGTTTTAGAGCTAGAAATAGCAAGTTAAAATAAGG
BDH1	TCTACTTCCTTTATCCCGATTGG	2	GGAAAGGACGAAACACCGCTACTTCCTTTATCCCGATGTTTTAGAGCTAGAAATAGCAAGTTAAAATAAGG
BDH2	ATCCTGACGGCCGCTGCTCAGGG	1	GGAAAGGACGAAACACCGTCCTGACGGCCGCTGCTCAGTTTTAGAGCTAGAAATAGCAAGTTAAAATAAGG
BDKRB1	TGCCACGTTCAGTTGCCGCCGGG	2	GGAAAGGACGAAACACCGGCCACGTTCAGTTGCCGCCGTTTTAGAGCTAGAAATAGCAAGTTAAAATAAGG
BDKRB2	GGCAAAGGTCCCGTTAAGAGTGG	3	GGAAAGGACGAAACACCGGCAAAGGTCCCGTTAAGAGGTTTTAGAGCTAGAAATAGCAAGTTAAAATAAGG
BDNF	ACCCAGGTGTGCGGACCCATGGG	2	GGAAAGGACGAAACACCGCCCAGGTGTGCGGACCCATGTTTTAGAGCTAGAAATAGCAAGTTAAAATAAGG
BDNF	GGGCAGGGTCAGAGTGGCGCCGG	2	GGAAAGGACGAAACACCGGGCAGGGTCAGAGTGGCGCGTTTTAGAGCTAGAAATAGCAAGTTAAAATAAGG
BDNF	TCTACCCACACGCTTCTGTATGG	3	GGAAAGGACGAAACACCGCTACCCACACGCTTCTGTAGTTTTAGAGCTAGAAATAGCAAGTTAAAATAAGG
BDP1	GGACTCTGCTTCCAAGCCCGCGG	3	GGAAAGGACGAAACACCGGACTCTGCTTCCAAGCCCGGTTTTAGAGCTAGAAATAGCAAGTTAAAATAAGG
BEAN1	ACACTGGGAGCTTTACCTACTGG	2	GGAAAGGACGAAACACCGCACTGGGAGCTTTACCTACGTTTTAGAGCTAGAAATAGCAAGTTAAAATAAGG
BEAN1	GAAGCCGTTCTCAGAACCGCGGG	2	GGAAAGGACGAAACACCGAAGCCGTTCTCAGAACCGCGTTTTAGAGCTAGAAATAGCAAGTTAAAATAAGG
BEAN1	GAATCAGTCAGCGAGTAGGGTGG	2	GGAAAGGACGAAACACCGAATCAGTCAGCGAGTAGGGGTTTTAGAGCTAGAAATAGCAAGTTAAAATAAGG
BEAN1	GGCGAGTGCCGTCATAGGTGTGG	3	GGAAAGGACGAAACACCGGCGAGTGCCGTCATAGGTGGTTTTAGAGCTAGAAATAGCAAGTTAAAATAAGG
BECN1	GGGTCTCTCCTGGTTTCGCCTGG	3	GGAAAGGACGAAACACCGGGTCTCTCCTGGTTTCGCCGTTTTAGAGCTAGAAATAGCAAGTTAAAATAAGG
BECN1P1	AGGGAGGCTCCTAGACTCCGAGG	2	GGAAAGGACGAAACACCGGGGAGGCTCCTAGACTCCGGTTTTAGAGCTAGAAATAGCAAGTTAAAATAAGG
BEGAIN	GATCTCCAGGTAGTGGCGCGTGG	2	GGAAAGGACGAAACACCGATCTCCAGGTAGTGGCGCGGTTTTAGAGCTAGAAATAGCAAGTTAAAATAAGG
BEND2	TGATGGCCATCATTGCCGCCTGG	2	GGAAAGGACGAAACACCGGATGGCCATCATTGCCGCCGTTTTAGAGCTAGAAATAGCAAGTTAAAATAAGG
BEND3	GCCGCCTCCTCTTCACGCCGGGG	2	GGAAAGGACGAAACACCGCCGCCTCCTCTTCACGCCGGTTTTAGAGCTAGAAATAGCAAGTTAAAATAAGG
BEND4	GGTGGGTCGCTCGTAGCGCTTGG	3	GGAAAGGACGAAACACCGGTGGGTCGCTCGTAGCGCTGTTTTAGAGCTAGAAATAGCAAGTTAAAATAAGG
BEND5	GGCCCGGCGCCCAATTCCTCCGG	3	GGAAAGGACGAAACACCGGCCCGGCGCCCAATTCCTCGTTTTAGAGCTAGAAATAGCAAGTTAAAATAAGG
BEND6	CAGCCGACTTCGACAGTCTTTGG	2	GGAAAGGACGAAACACCGAGCCGACTTCGACAGTCTTGTTTTAGAGCTAGAAATAGCAAGTTAAAATAAGG
BEND7	AGATTGCTGAACGACAGCACTGG	2	GGAAAGGACGAAACACCGGATTGCTGAACGACAGCACGTTTTAGAGCTAGAAATAGCAAGTTAAAATAAGG
BEND7	GAGAGCCGCGTTCTAGGATTCGG	2	GGAAAGGACGAAACACCGAGAGCCGCGTTCTAGGATTGTTTTAGAGCTAGAAATAGCAAGTTAAAATAAGG
BEST1	GTCGGGCTTCGTCGAAGGCAAGG	2	GGAAAGGACGAAACACCGTCGGGCTTCGTCGAAGGCAGTTTTAGAGCTAGAAATAGCAAGTTAAAATAAGG
BEST2	GCAGCGGCATGCATAGGTACTGG	2	GGAAAGGACGAAACACCGCAGCGGCATGCATAGGTACGTTTTAGAGCTAGAAATAGCAAGTTAAAATAAGG
BEST3	CCTCTTATTCGGTTATGACTGGG	2	GGAAAGGACGAAACACCGCTCTTATTCGGTTATGACTGTTTTAGAGCTAGAAATAGCAAGTTAAAATAAGG
BEST3	CTCCCTGCTCATCTTTCGCTCGG	3	GGAAAGGACGAAACACCGTCCCTGCTCATCTTTCGCTGTTTTAGAGCTAGAAATAGCAAGTTAAAATAAGG
BEST3	GTTCACGGAAGCGACGAGCACGG	2	GGAAAGGACGAAACACCGTTCACGGAAGCGACGAGCAGTTTTAGAGCTAGAAATAGCAAGTTAAAATAAGG
BEST4	GCAGAGGTACGTGTATGCTCAGG	3	GGAAAGGACGAAACACCGCAGAGGTACGTGTATGCTCGTTTTAGAGCTAGAAATAGCAAGTTAAAATAAGG
BET1	ACTATGGCTATGCTAATAGTGGG	2	GGAAAGGACGAAACACCGCTATGGCTATGCTAATAGTGTTTTAGAGCTAGAAATAGCAAGTTAAAATAAGG
BET1L	GAAGTGAGCTTGCACTGCATAGG	2	GGAAAGGACGAAACACCGAAGTGAGCTTGCACTGCATGTTTTAGAGCTAGAAATAGCAAGTTAAAATAAGG
BEX1	GTGTGCCTAGAGGAAATCGTAGG	3	GGAAAGGACGAAACACCGTGTGCCTAGAGGAAATCGTGTTTTAGAGCTAGAAATAGCAAGTTAAAATAAGG
BEX2	GTTTAACGCTCGTTCCTCTTTGG	2	GGAAAGGACGAAACACCGTTTAACGCTCGTTCCTCTTGTTTTAGAGCTAGAAATAGCAAGTTAAAATAAGG
BEX4	GATTCTTCTTCATTCTGCGTGGG	2	GGAAAGGACGAAACACCGATTCTTCTTCATTCTGCGTGTTTTAGAGCTAGAAATAGCAAGTTAAAATAAGG
BEX5	ATTCACCACCTCCTAAAGCGGGG	3	GGAAAGGACGAAACACCGTTCACCACCTCCTAAAGCGGTTTTAGAGCTAGAAATAGCAAGTTAAAATAAGG
BFAR	GGCCGAGCGAATCAGCAGATGGG	2	GGAAAGGACGAAACACCGGCCGAGCGAATCAGCAGATGTTTTAGAGCTAGAAATAGCAAGTTAAAATAAGG
BFSP1	GAAGCTCCTGACGGAGCGGGAGG	2	GGAAAGGACGAAACACCGAAGCTCCTGACGGAGCGGGGTTTTAGAGCTAGAAATAGCAAGTTAAAATAAGG
BFSP1	GCAGGGGCTCGGCGAGCGCGTGG	2	GGAAAGGACGAAACACCGCAGGGGCTCGGCGAGCGCGGTTTTAGAGCTAGAAATAGCAAGTTAAAATAAGG
BFSP2	GGGTGCCCGTGTGACCCGCCGGG	2	GGAAAGGACGAAACACCGGGTGCCCGTGTGACCCGCCGTTTTAGAGCTAGAAATAGCAAGTTAAAATAAGG
BGLAP	GCGCTACCTGTATCAATGGCTGG	2	GGAAAGGACGAAACACCGCGCTACCTGTATCAATGGCGTTTTAGAGCTAGAAATAGCAAGTTAAAATAAGG
BGN	GCCATTCATGATGAACGATGAGG	2	GGAAAGGACGAAACACCGCCATTCATGATGAACGATGGTTTTAGAGCTAGAAATAGCAAGTTAAAATAAGG
BHLHA15	ACGGGTCCCTGCCGAACCCGGGG	2	GGAAAGGACGAAACACCGCGGGTCCCTGCCGAACCCGGTTTTAGAGCTAGAAATAGCAAGTTAAAATAAGG
BHLHA9	GGCCGGTGCGGTCCAAGGCGCGG	2	GGAAAGGACGAAACACCGGCCGGTGCGGTCCAAGGCGGTTTTAGAGCTAGAAATAGCAAGTTAAAATAAGG
BHLHB9	CTGGGGCCGATTGCAAACCTAGG	2	GGAAAGGACGAAACACCGTGGGGCCGATTGCAAACCTGTTTTAGAGCTAGAAATAGCAAGTTAAAATAAGG
BHLHE22	GAAAGCCGCTTCCAAGCGCTTGG	3	GGAAAGGACGAAACACCGAAAGCCGCTTCCAAGCGCTGTTTTAGAGCTAGAAATAGCAAGTTAAAATAAGG
BHLHE23	GCGGCTGCGGGTCTCGCCTACGG	2	GGAAAGGACGAAACACCGCGGCTGCGGGTCTCGCCTAGTTTTAGAGCTAGAAATAGCAAGTTAAAATAAGG
BHLHE40	GGCCAAGCACGAGAACACTCGGG	3	GGAAAGGACGAAACACCGGCCAAGCACGAGAACACTCGTTTTAGAGCTAGAAATAGCAAGTTAAAATAAGG
BHLHE41	GACTTGGATGCGTTCCACTCGGG	2	GGAAAGGACGAAACACCGACTTGGATGCGTTCCACTCGTTTTAGAGCTAGAAATAGCAAGTTAAAATAAGG
BHMT	GATAGCATCCGGTAAACCTGTGG	3	GGAAAGGACGAAACACCGATAGCATCCGGTAAACCTGGTTTTAGAGCTAGAAATAGCAAGTTAAAATAAGG
BHMT2	GACATGCATGATATAACCCCCGG	3	GGAAAGGACGAAACACCGACATGCATGATATAACCCCGTTTTAGAGCTAGAAATAGCAAGTTAAAATAAGG
BHMT2	TGCTGCCTGTGACCTCGCCAGGG	2	GGAAAGGACGAAACACCGGCTGCCTGTGACCTCGCCAGTTTTAGAGCTAGAAATAGCAAGTTAAAATAAGG
BICC1	GGTGCTACTGTCATAGTACGAGG	2	GGAAAGGACGAAACACCGGTGCTACTGTCATAGTACGGTTTTAGAGCTAGAAATAGCAAGTTAAAATAAGG
BICD1	GATGTCCACCTCATAGTCATGGG	3	GGAAAGGACGAAACACCGATGTCCACCTCATAGTCATGTTTTAGAGCTAGAAATAGCAAGTTAAAATAAGG
BICD2	GACCACGCGTGAGAAGATCCAGG	2	GGAAAGGACGAAACACCGACCACGCGTGAGAAGATCCGTTTTAGAGCTAGAAATAGCAAGTTAAAATAAGG
BID	GCTCAGGAACACCAGCCGGTCGG	2	GGAAAGGACGAAACACCGCTCAGGAACACCAGCCGGTGTTTTAGAGCTAGAAATAGCAAGTTAAAATAAGG
BID	TCAACAACGGTTCCAGCCTCAGG	2	GGAAAGGACGAAACACCGCAACAACGGTTCCAGCCTCGTTTTAGAGCTAGAAATAGCAAGTTAAAATAAGG
BIK	TTTCATCTACGACCAGACTGAGG	2	GGAAAGGACGAAACACCGTTCATCTACGACCAGACTGGTTTTAGAGCTAGAAATAGCAAGTTAAAATAAGG
BIN1	GTGTATGAGCCCGATTGGCCCGG	3	GGAAAGGACGAAACACCGTGTATGAGCCCGATTGGCCGTTTTAGAGCTAGAAATAGCAAGTTAAAATAAGG
BIN2	GAGACTGTAGCTGTTCGAACTGG	2	GGAAAGGACGAAACACCGAGACTGTAGCTGTTCGAACGTTTTAGAGCTAGAAATAGCAAGTTAAAATAAGG
BIN2	GGAGCTGAAGGCCATCGTATGGG	2	GGAAAGGACGAAACACCGGAGCTGAAGGCCATCGTATGTTTTAGAGCTAGAAATAGCAAGTTAAAATAAGG
BIN3	GGACACGGCCATGAAGCGGATGG	3	GGAAAGGACGAAACACCGGACACGGCCATGAAGCGGAGTTTTAGAGCTAGAAATAGCAAGTTAAAATAAGG
BIRC2	CATTGGAGACGTATTCTTAGAGG	2	GGAAAGGACGAAACACCGATTGGAGACGTATTCTTAGGTTTTAGAGCTAGAAATAGCAAGTTAAAATAAGG
BIRC3	GAAAACAGTGGATATTTCCGTGG	3	GGAAAGGACGAAACACCGAAAACAGTGGATATTTCCGGTTTTAGAGCTAGAAATAGCAAGTTAAAATAAGG
BIRC5	GCCAGGCAGGGGGCAACGTCGGG	2	GGAAAGGACGAAACACCGCCAGGCAGGGGGCAACGTCGTTTTAGAGCTAGAAATAGCAAGTTAAAATAAGG
BIRC6	GCCAGGATGGCGTTGAGCGCAGG	2	GGAAAGGACGAAACACCGCCAGGATGGCGTTGAGCGCGTTTTAGAGCTAGAAATAGCAAGTTAAAATAAGG
BIRC7	GGTCCCACGCAGGAGCGCTGTGG	2	GGAAAGGACGAAACACCGGTCCCACGCAGGAGCGCTGGTTTTAGAGCTAGAAATAGCAAGTTAAAATAAGG
BIRC8	TCATTTAACCCGTTCACTTGAGG	1	GGAAAGGACGAAACACCGCATTTAACCCGTTCACTTGGTTTTAGAGCTAGAAATAGCAAGTTAAAATAAGG
BIVM	GCCCTGTCAAAGTTAACCCGTGG	3	GGAAAGGACGAAACACCGCCCTGTCAAAGTTAACCCGGTTTTAGAGCTAGAAATAGCAAGTTAAAATAAGG
BIVM	GGGCAAGCTACCTCTCGCATGGG	2	GGAAAGGACGAAACACCGGGCAAGCTACCTCTCGCATGTTTTAGAGCTAGAAATAGCAAGTTAAAATAAGG
BLCAP	TGCAAGGCTTCCGTTCCAGGAGG	2	GGAAAGGACGAAACACCGGCAAGGCTTCCGTTCCAGGGTTTTAGAGCTAGAAATAGCAAGTTAAAATAAGG
BLID	TTTGTTGCCTATAGAGGGCCAGG	2	GGAAAGGACGAAACACCGTTGTTGCCTATAGAGGGCCGTTTTAGAGCTAGAAATAGCAAGTTAAAATAAGG
BLK	GCGAGGGGAAGGTGATCCGGGGG	2	GGAAAGGACGAAACACCGCGAGGGGAAGGTGATCCGGGTTTTAGAGCTAGAAATAGCAAGTTAAAATAAGG
BLM	ATTTGCTCGCTTTCAGAGGAGGG	2	GGAAAGGACGAAACACCGTTTGCTCGCTTTCAGAGGAGTTTTAGAGCTAGAAATAGCAAGTTAAAATAAGG
BLM	TGTTTTATCCTGATGCCGACTGG	2	GGAAAGGACGAAACACCGGTTTTATCCTGATGCCGACGTTTTAGAGCTAGAAATAGCAAGTTAAAATAAGG
BLMH	GGCAAGTACGAACTGGGGGTCGG	2	GGAAAGGACGAAACACCGGCAAGTACGAACTGGGGGTGTTTTAGAGCTAGAAATAGCAAGTTAAAATAAGG
BLNK	GTCATCAGCGTTCTCCTCGGCGG	2	GGAAAGGACGAAACACCGTCATCAGCGTTCTCCTCGGGTTTTAGAGCTAGAAATAGCAAGTTAAAATAAGG
BLOC1S1	GGAAGCTGGAACGCTCACCTCGG	2	GGAAAGGACGAAACACCGGAAGCTGGAACGCTCACCTGTTTTAGAGCTAGAAATAGCAAGTTAAAATAAGG
BLOC1S2	CCGGGTCGCCAGTACGCCCTCGG	2	GGAAAGGACGAAACACCGCGGGTCGCCAGTACGCCCTGTTTTAGAGCTAGAAATAGCAAGTTAAAATAAGG
BLOC1S3	GGGGCCTCCGCCGACGACCCTGG	2	GGAAAGGACGAAACACCGGGGCCTCCGCCGACGACCCGTTTTAGAGCTAGAAATAGCAAGTTAAAATAAGG
BLOC1S4	ATGGAGGGTAGCTTTTCGGATGG	3	GGAAAGGACGAAACACCGTGGAGGGTAGCTTTTCGGAGTTTTAGAGCTAGAAATAGCAAGTTAAAATAAGG
BLOC1S5	CTTGCTGCCACCGCCCGGGGCGG	1	GGAAAGGACGAAACACCGTTGCTGCCACCGCCCGGGGGTTTTAGAGCTAGAAATAGCAAGTTAAAATAAGG
BLOC1S6	TGTCCCTGGGCCGTCGTCTCCGG	2	GGAAAGGACGAAACACCGGTCCCTGGGCCGTCGTCTCGTTTTAGAGCTAGAAATAGCAAGTTAAAATAAGG
BLVRA	GTGTCATGGGGTATTCCACAAGG	2	GGAAAGGACGAAACACCGTGTCATGGGGTATTCCACAGTTTTAGAGCTAGAAATAGCAAGTTAAAATAAGG
BLVRB	GAAGATCGCGATCTTCTTGACGG	2	GGAAAGGACGAAACACCGAAGATCGCGATCTTCTTGAGTTTTAGAGCTAGAAATAGCAAGTTAAAATAAGG
BLZF1	GCTGAGCTGTGTTTCGACCTAGG	2	GGAAAGGACGAAACACCGCTGAGCTGTGTTTCGACCTGTTTTAGAGCTAGAAATAGCAAGTTAAAATAAGG
BMF	CTGGCTATTCGGCTCATCCGTGG	2	GGAAAGGACGAAACACCGTGGCTATTCGGCTCATCCGGTTTTAGAGCTAGAAATAGCAAGTTAAAATAAGG
BMF	GGAAGAGCTGAAGTCGGCTGAGG	2	GGAAAGGACGAAACACCGGAAGAGCTGAAGTCGGCTGGTTTTAGAGCTAGAAATAGCAAGTTAAAATAAGG
BMI1	ACAAATAGGACAATACTTGCTGG	2	GGAAAGGACGAAACACCGCAAATAGGACAATACTTGCGTTTTAGAGCTAGAAATAGCAAGTTAAAATAAGG
BMP1	GTCCTCCTCCGCCAGGTCATAGG	2	GGAAAGGACGAAACACCGTCCTCCTCCGCCAGGTCATGTTTTAGAGCTAGAAATAGCAAGTTAAAATAAGG
BMP10	GGACCCACCAGAGTACATGTTGG	2	GGAAAGGACGAAACACCGGACCCACCAGAGTACATGTGTTTTAGAGCTAGAAATAGCAAGTTAAAATAAGG
BMP15	GGCTTCCTTGGCTGTTCGCCAGG	2	GGAAAGGACGAAACACCGGCTTCCTTGGCTGTTCGCCGTTTTAGAGCTAGAAATAGCAAGTTAAAATAAGG
BMP2	GCAGCAACGCTAGAAGACAGCGG	3	GGAAAGGACGAAACACCGCAGCAACGCTAGAAGACAGGTTTTAGAGCTAGAAATAGCAAGTTAAAATAAGG
BMP2K	GCTCCGGCGGCTCGTCCGTGGGG	2	GGAAAGGACGAAACACCGCTCCGGCGGCTCGTCCGTGGTTTTAGAGCTAGAAATAGCAAGTTAAAATAAGG
BMP3	GGGCTGCTTCTGCGTGAGCCTGG	2	GGAAAGGACGAAACACCGGGCTGCTTCTGCGTGAGCCGTTTTAGAGCTAGAAATAGCAAGTTAAAATAAGG
BMP4	GTGTCGCCTCGAAGTCCCGCAGG	2	GGAAAGGACGAAACACCGTGTCGCCTCGAAGTCCCGCGTTTTAGAGCTAGAAATAGCAAGTTAAAATAAGG
BMP5	CGAAAGACGGGAAATACAAAGGG	2	GGAAAGGACGAAACACCGGAAAGACGGGAAATACAAAGTTTTAGAGCTAGAAATAGCAAGTTAAAATAAGG
BMP6	GGCGGCTGCTCCGTGCGGCCGGG	2	GGAAAGGACGAAACACCGGCGGCTGCTCCGTGCGGCCGTTTTAGAGCTAGAAATAGCAAGTTAAAATAAGG
BMP7	GCTGGACCTGTACAACGCCATGG	3	GGAAAGGACGAAACACCGCTGGACCTGTACAACGCCAGTTTTAGAGCTAGAAATAGCAAGTTAAAATAAGG
BMP8A	GGGCCTGACGTTGTGCGCGCTGG	2	GGAAAGGACGAAACACCGGGCCTGACGTTGTGCGCGCGTTTTAGAGCTAGAAATAGCAAGTTAAAATAAGG
BMP8B	GGGCCTGGCGCTATGCGCGCTGG	2	GGAAAGGACGAAACACCGGGCCTGGCGCTATGCGCGCGTTTTAGAGCTAGAAATAGCAAGTTAAAATAAGG
BMPER	GCTGCTACTCAATTGCTCGGGGG	2	GGAAAGGACGAAACACCGCTGCTACTCAATTGCTCGGGTTTTAGAGCTAGAAATAGCAAGTTAAAATAAGG
BMPR1A	ATGGCGTGGCGAAAAAGTGGCGG	2	GGAAAGGACGAAACACCGTGGCGTGGCGAAAAAGTGGGTTTTAGAGCTAGAAATAGCAAGTTAAAATAAGG
BMPR1B	AACGCAAGACCTTTGGACGGGGG	2	GGAAAGGACGAAACACCGACGCAAGACCTTTGGACGGGTTTTAGAGCTAGAAATAGCAAGTTAAAATAAGG
BMPR2	ATACTGCTCCATATCGACCTCGG	2	GGAAAGGACGAAACACCGTACTGCTCCATATCGACCTGTTTTAGAGCTAGAAATAGCAAGTTAAAATAAGG
BMS1	GGCCCTGTGACGATTGTGTCAGG	3	GGAAAGGACGAAACACCGGCCCTGTGACGATTGTGTCGTTTTAGAGCTAGAAATAGCAAGTTAAAATAAGG
BMX	TGTGGAGAAAGTAAATCTCGAGG	2	GGAAAGGACGAAACACCGGTGGAGAAAGTAAATCTCGGTTTTAGAGCTAGAAATAGCAAGTTAAAATAAGG
BNC1	GATTTTTAGGCGAACGGGGATGG	2	GGAAAGGACGAAACACCGATTTTTAGGCGAACGGGGAGTTTTAGAGCTAGAAATAGCAAGTTAAAATAAGG
BNC2	GTTCGGAACCAGAACGACTACGG	2	GGAAAGGACGAAACACCGTTCGGAACCAGAACGACTAGTTTTAGAGCTAGAAATAGCAAGTTAAAATAAGG
BNIP1	ATTGTCGATTGCAATTTTGCAGG	2	GGAAAGGACGAAACACCGTTGTCGATTGCAATTTTGCGTTTTAGAGCTAGAAATAGCAAGTTAAAATAAGG
BNIP1	GGAGGTGAAGGCGCTTATTCAGG	1	GGAAAGGACGAAACACCGGAGGTGAAGGCGCTTATTCGTTTTAGAGCTAGAAATAGCAAGTTAAAATAAGG
BNIP2	GGATGTTATCACTTCCGCCGGGG	2	GGAAAGGACGAAACACCGGATGTTATCACTTCCGCCGGTTTTAGAGCTAGAAATAGCAAGTTAAAATAAGG
BNIP3	TTCAGCAATAATGGGAACGGGGG	1	GGAAAGGACGAAACACCGTCAGCAATAATGGGAACGGGTTTTAGAGCTAGAAATAGCAAGTTAAAATAAGG
BNIP3L	CGGCGGCGGCTCGACTAGGTGGG	2	GGAAAGGACGAAACACCGGGCGGCGGCTCGACTAGGTGTTTTAGAGCTAGAAATAGCAAGTTAAAATAAGG
BNIPL	GCAGAAAGACGCTTGCGCATGGG	2	GGAAAGGACGAAACACCGCAGAAAGACGCTTGCGCATGTTTTAGAGCTAGAAATAGCAAGTTAAAATAAGG
BNIPL	GGCTGGGCCGAGGTTGTATGTGG	2	GGAAAGGACGAAACACCGGCTGGGCCGAGGTTGTATGGTTTTAGAGCTAGAAATAGCAAGTTAAAATAAGG
BOC	GAATGGCTCGGATGATGCTCTGG	2	GGAAAGGACGAAACACCGAATGGCTCGGATGATGCTCGTTTTAGAGCTAGAAATAGCAAGTTAAAATAAGG
BOD1	GCCTCTGCCGGGGCAGCGACTGG	2	GGAAAGGACGAAACACCGCCTCTGCCGGGGCAGCGACGTTTTAGAGCTAGAAATAGCAAGTTAAAATAAGG
BOD1L1	TATGGTTTCCAATATCGACATGG	2	GGAAAGGACGAAACACCGATGGTTTCCAATATCGACAGTTTTAGAGCTAGAAATAGCAAGTTAAAATAAGG
BOD1L2	TCAGCTCATCGCTATCATCGTGG	2	GGAAAGGACGAAACACCGCAGCTCATCGCTATCATCGGTTTTAGAGCTAGAAATAGCAAGTTAAAATAAGG
BOK	GCCACGTTGCGGTAGACGCTGGG	2	GGAAAGGACGAAACACCGCCACGTTGCGGTAGACGCTGTTTTAGAGCTAGAAATAGCAAGTTAAAATAAGG
BOLA1	GGGATCCGGGGCCATCGGTCCGG	3	GGAAAGGACGAAACACCGGGATCCGGGGCCATCGGTCGTTTTAGAGCTAGAAATAGCAAGTTAAAATAAGG
BOLA2	GTTGACGTACGCCTTAGTAAGGG	2	GGAAAGGACGAAACACCGTTGACGTACGCCTTAGTAAGTTTTAGAGCTAGAAATAGCAAGTTAAAATAAGG
BOLL	GAAAATAAGCAACACCATTATGG	0	GGAAAGGACGAAACACCGAAAATAAGCAACACCATTAGTTTTAGAGCTAGAAATAGCAAGTTAAAATAAGG
BOLL	GGTGGGACCGAAGTTACCTCTGG	3	GGAAAGGACGAAACACCGGTGGGACCGAAGTTACCTCGTTTTAGAGCTAGAAATAGCAAGTTAAAATAAGG
BOP1	GCACGGCGGCGCCGAGCGTGCGG	2	GGAAAGGACGAAACACCGCACGGCGGCGCCGAGCGTGGTTTTAGAGCTAGAAATAGCAAGTTAAAATAAGG
BORA	CCCCGCTTCCGCGCTGTCTTGGG	2	GGAAAGGACGAAACACCGCCCGCTTCCGCGCTGTCTTGTTTTAGAGCTAGAAATAGCAAGTTAAAATAAGG
BORA	GAAAAGAGTCTACTTCTGGAAGG	3	GGAAAGGACGAAACACCGAAAAGAGTCTACTTCTGGAGTTTTAGAGCTAGAAATAGCAAGTTAAAATAAGG
BORA	GTGGGTGAAGAAATAGGCGAAGG	3	GGAAAGGACGAAACACCGTGGGTGAAGAAATAGGCGAGTTTTAGAGCTAGAAATAGCAAGTTAAAATAAGG
BPGM	GGAGAACCGTTTTTGTAGCTGGG	2	GGAAAGGACGAAACACCGGAGAACCGTTTTTGTAGCTGTTTTAGAGCTAGAAATAGCAAGTTAAAATAAGG
BPHL	GCTCTTCACGGTGGTCGCCTGGG	2	GGAAAGGACGAAACACCGCTCTTCACGGTGGTCGCCTGTTTTAGAGCTAGAAATAGCAAGTTAAAATAAGG
BPI	GTTGACGGCCGCTGTCACGGCGG	2	GGAAAGGACGAAACACCGTTGACGGCCGCTGTCACGGGTTTTAGAGCTAGAAATAGCAAGTTAAAATAAGG
BPIFA1	ACTTGGAGCTTTATGCCGAGAGG	2	GGAAAGGACGAAACACCGCTTGGAGCTTTATGCCGAGGTTTTAGAGCTAGAAATAGCAAGTTAAAATAAGG
BPIFA2	GAGAAACTGAAGGTCGACCTAGG	2	GGAAAGGACGAAACACCGAGAAACTGAAGGTCGACCTGTTTTAGAGCTAGAAATAGCAAGTTAAAATAAGG
BPIFA3	AGGGCAAGGCCAGCAACCCGAGG	2	GGAAAGGACGAAACACCGGGGCAAGGCCAGCAACCCGGTTTTAGAGCTAGAAATAGCAAGTTAAAATAAGG
BPIFA3	TGCACATATGAGCATCGTTGTGG	2	GGAAAGGACGAAACACCGGCACATATGAGCATCGTTGGTTTTAGAGCTAGAAATAGCAAGTTAAAATAAGG
BPIFB1	GAAGCCCTCGGCCAATGACCAGG	2	GGAAAGGACGAAACACCGAAGCCCTCGGCCAATGACCGTTTTAGAGCTAGAAATAGCAAGTTAAAATAAGG
BPIFB2	GTTACTGCCATCAAACTCGTTGG	3	GGAAAGGACGAAACACCGTTACTGCCATCAAACTCGTGTTTTAGAGCTAGAAATAGCAAGTTAAAATAAGG
BPIFB3	GCTCCTGGCATGGAGTCGCCAGG	2	GGAAAGGACGAAACACCGCTCCTGGCATGGAGTCGCCGTTTTAGAGCTAGAAATAGCAAGTTAAAATAAGG
BPIFB4	GACCGTGTTTGTCTCGTGGCTGG	2	GGAAAGGACGAAACACCGACCGTGTTTGTCTCGTGGCGTTTTAGAGCTAGAAATAGCAAGTTAAAATAAGG
BPIFB6	CTCATCCCGCAGAAGCCGGTTGG	2	GGAAAGGACGAAACACCGTCATCCCGCAGAAGCCGGTGTTTTAGAGCTAGAAATAGCAAGTTAAAATAAGG
BPIFC	GATACCGGTAAAGTAGACTCCGG	3	GGAAAGGACGAAACACCGATACCGGTAAAGTAGACTCGTTTTAGAGCTAGAAATAGCAAGTTAAAATAAGG
BPNT1	GCAGACCAAAGCTGACCGATTGG	2	GGAAAGGACGAAACACCGCAGACCAAAGCTGACCGATGTTTTAGAGCTAGAAATAGCAAGTTAAAATAAGG
BPNT1	GGAACCAAGGAATATACCGAAGG	3	GGAAAGGACGAAACACCGGAACCAAGGAATATACCGAGTTTTAGAGCTAGAAATAGCAAGTTAAAATAAGG
BPTF	AGATGGGATGACGTGGCCAGAGG	2	GGAAAGGACGAAACACCGGATGGGATGACGTGGCCAGGTTTTAGAGCTAGAAATAGCAAGTTAAAATAAGG
BRAF	GGCAGGAAGACTCTAACGATAGG	3	GGAAAGGACGAAACACCGGCAGGAAGACTCTAACGATGTTTTAGAGCTAGAAATAGCAAGTTAAAATAAGG
BRAP	GTCACTGGTTGTTATCCGATTGG	3	GGAAAGGACGAAACACCGTCACTGGTTGTTATCCGATGTTTTAGAGCTAGAAATAGCAAGTTAAAATAAGG
BRAT1	GCCGTCCCCACCGTGCGCAGCGG	2	GGAAAGGACGAAACACCGCCGTCCCCACCGTGCGCAGGTTTTAGAGCTAGAAATAGCAAGTTAAAATAAGG
BRCA1	ACGTCTGTCTACATTGAATTGGG	2	GGAAAGGACGAAACACCGCGTCTGTCTACATTGAATTGTTTTAGAGCTAGAAATAGCAAGTTAAAATAAGG
BRCA1	GAGGCTTGCCTTCTTCCGATAGG	3	GGAAAGGACGAAACACCGAGGCTTGCCTTCTTCCGATGTTTTAGAGCTAGAAATAGCAAGTTAAAATAAGG
BRCA2	GAATGCCCCATCGATTGGTCAGG	3	GGAAAGGACGAAACACCGAATGCCCCATCGATTGGTCGTTTTAGAGCTAGAAATAGCAAGTTAAAATAAGG
BRCC3	CAAAGCCTTGATCCATCATCTGG	1	GGAAAGGACGAAACACCGAAAGCCTTGATCCATCATCGTTTTAGAGCTAGAAATAGCAAGTTAAAATAAGG
BRD1	GGCCGAGGCCGGCGTGCCGTGGG	2	GGAAAGGACGAAACACCGGCCGAGGCCGGCGTGCCGTGTTTTAGAGCTAGAAATAGCAAGTTAAAATAAGG
BRD3	GGGGGCGACTGTCGTGGCGGTGG	2	GGAAAGGACGAAACACCGGGGGCGACTGTCGTGGCGGGTTTTAGAGCTAGAAATAGCAAGTTAAAATAAGG
BRD4	GGTCTGGACGATGAGGTCCGGGG	2	GGAAAGGACGAAACACCGGTCTGGACGATGAGGTCCGGTTTTAGAGCTAGAAATAGCAAGTTAAAATAAGG
BRD7	GAAGTCACCGAACTCTCCACGGG	2	GGAAAGGACGAAACACCGAAGTCACCGAACTCTCCACGTTTTAGAGCTAGAAATAGCAAGTTAAAATAAGG
BRD8	AGCTTCTCTCGGATGGACCATGG	2	GGAAAGGACGAAACACCGGCTTCTCTCGGATGGACCAGTTTTAGAGCTAGAAATAGCAAGTTAAAATAAGG
BRD8	GGGTACTCGGCAAAGTCCCGGGG	2	GGAAAGGACGAAACACCGGGTACTCGGCAAAGTCCCGGTTTTAGAGCTAGAAATAGCAAGTTAAAATAAGG
BRD9	GAGGCTGACGACTTTGATCCTGG	2	GGAAAGGACGAAACACCGAGGCTGACGACTTTGATCCGTTTTAGAGCTAGAAATAGCAAGTTAAAATAAGG
BRDT	ATCTATTTCTCCCTTGAACGTGG	2	GGAAAGGACGAAACACCGTCTATTTCTCCCTTGAACGGTTTTAGAGCTAGAAATAGCAAGTTAAAATAAGG
BRE	CTCCCCTTTCATATCTAGCGTGG	2	GGAAAGGACGAAACACCGTCCCCTTTCATATCTAGCGGTTTTAGAGCTAGAAATAGCAAGTTAAAATAAGG
BRF1	GAGGCAGGCAGCAATCACGTGGG	3	GGAAAGGACGAAACACCGAGGCAGGCAGCAATCACGTGTTTTAGAGCTAGAAATAGCAAGTTAAAATAAGG
BRF1	GGACAACATCATCGTGTCCGAGG	2	GGAAAGGACGAAACACCGGACAACATCATCGTGTCCGGTTTTAGAGCTAGAAATAGCAAGTTAAAATAAGG
BRF1	TGAGTTCATGAAGATCGACCTGG	2	GGAAAGGACGAAACACCGGAGTTCATGAAGATCGACCGTTTTAGAGCTAGAAATAGCAAGTTAAAATAAGG
BRF2	GGTAGTGGTAAGGACCCCCTCGG	2	GGAAAGGACGAAACACCGGTAGTGGTAAGGACCCCCTGTTTTAGAGCTAGAAATAGCAAGTTAAAATAAGG
BRI3	CAGGATAGCGGGTGACGGTCCGG	2	GGAAAGGACGAAACACCGAGGATAGCGGGTGACGGTCGTTTTAGAGCTAGAAATAGCAAGTTAAAATAAGG
BRI3	GCGGCCGCCCGCCTACAACCTGG	2	GGAAAGGACGAAACACCGCGGCCGCCCGCCTACAACCGTTTTAGAGCTAGAAATAGCAAGTTAAAATAAGG
BRI3BP	GCTGGGAGTGGATATGTTCGTGG	2	GGAAAGGACGAAACACCGCTGGGAGTGGATATGTTCGGTTTTAGAGCTAGAAATAGCAAGTTAAAATAAGG
BRICD5	AGCTGGGCGGTGCTGTTCGACGG	2	GGAAAGGACGAAACACCGGCTGGGCGGTGCTGTTCGAGTTTTAGAGCTAGAAATAGCAAGTTAAAATAAGG
BRINP1	GTGTCGCTGCCAATGTGCCGAGG	2	GGAAAGGACGAAACACCGTGTCGCTGCCAATGTGCCGGTTTTAGAGCTAGAAATAGCAAGTTAAAATAAGG
BRINP2	GGAGGTGCCTCTATAATCGGGGG	3	GGAAAGGACGAAACACCGGAGGTGCCTCTATAATCGGGTTTTAGAGCTAGAAATAGCAAGTTAAAATAAGG
BRINP3	CAATAGCTCTTCGGTCACTCTGG	2	GGAAAGGACGAAACACCGAATAGCTCTTCGGTCACTCGTTTTAGAGCTAGAAATAGCAAGTTAAAATAAGG
BRIP1	GGCTACAGCACACAGCTCGTAGG	2	GGAAAGGACGAAACACCGGCTACAGCACACAGCTCGTGTTTTAGAGCTAGAAATAGCAAGTTAAAATAAGG
BRIX1	GCAACCAAGAGGAAACGGCGTGG	3	GGAAAGGACGAAACACCGCAACCAAGAGGAAACGGCGGTTTTAGAGCTAGAAATAGCAAGTTAAAATAAGG
BRK1	GGTGCAGCGGGAGATTCACCAGG	2	GGAAAGGACGAAACACCGGTGCAGCGGGAGATTCACCGTTTTAGAGCTAGAAATAGCAAGTTAAAATAAGG
BRMS1	AAGGGGCTCCGTGTATTCAGGGG	3	GGAAAGGACGAAACACCGAGGGGCTCCGTGTATTCAGGTTTTAGAGCTAGAAATAGCAAGTTAAAATAAGG
BRMS1L	GTGGACTACGCCGAAAATGAGGG	2	GGAAAGGACGAAACACCGTGGACTACGCCGAAAATGAGTTTTAGAGCTAGAAATAGCAAGTTAAAATAAGG
BROX	CTCATTACACCTGCGGAAAAAGG	0	GGAAAGGACGAAACACCGTCATTACACCTGCGGAAAAGTTTTAGAGCTAGAAATAGCAAGTTAAAATAAGG
BRPF1	GCCACCATACGAGTGCCCGGTGG	2	GGAAAGGACGAAACACCGCCACCATACGAGTGCCCGGGTTTTAGAGCTAGAAATAGCAAGTTAAAATAAGG
BRPF3	GAAGTCCCGGCAGAATGCCGAGG	3	GGAAAGGACGAAACACCGAAGTCCCGGCAGAATGCCGGTTTTAGAGCTAGAAATAGCAAGTTAAAATAAGG
BRS3	AGGTAGTGAGTTGCATCCACTGG	2	GGAAAGGACGAAACACCGGGTAGTGAGTTGCATCCACGTTTTAGAGCTAGAAATAGCAAGTTAAAATAAGG
BRSK1	GGGAAAAATATGATGGCCGCCGG	2	GGAAAGGACGAAACACCGGGAAAAATATGATGGCCGCGTTTTAGAGCTAGAAATAGCAAGTTAAAATAAGG
BRSK2	GCCGGCGGGGACGTGCCCATCGG	2	GGAAAGGACGAAACACCGCCGGCGGGGACGTGCCCATGTTTTAGAGCTAGAAATAGCAAGTTAAAATAAGG
BRSK2	GTCGTGCAGCTTTAGGACGTGGG	2	GGAAAGGACGAAACACCGTCGTGCAGCTTTAGGACGTGTTTTAGAGCTAGAAATAGCAAGTTAAAATAAGG
BRWD1	CCCGGTGCCTCTCATCGAGTCGG	2	GGAAAGGACGAAACACCGCCGGTGCCTCTCATCGAGTGTTTTAGAGCTAGAAATAGCAAGTTAAAATAAGG
BRWD3	GATTCCGCGCCGCTTAGATTGGG	2	GGAAAGGACGAAACACCGATTCCGCGCCGCTTAGATTGTTTTAGAGCTAGAAATAGCAAGTTAAAATAAGG
BSCL2	CTTTGTCCGGTCCTTTGATCTGG	2	GGAAAGGACGAAACACCGTTTGTCCGGTCCTTTGATCGTTTTAGAGCTAGAAATAGCAAGTTAAAATAAGG
BSCL2	TCTTGGCAGGCCGTGCCCGCAGG	2	GGAAAGGACGAAACACCGCTTGGCAGGCCGTGCCCGCGTTTTAGAGCTAGAAATAGCAAGTTAAAATAAGG
BSDC1	CCCCGGAATTGTTTGACGCCTGG	2	GGAAAGGACGAAACACCGCCCGGAATTGTTTGACGCCGTTTTAGAGCTAGAAATAGCAAGTTAAAATAAGG
BSDC1	GGACCTGACGGAGTTTACCCAGG	3	GGAAAGGACGAAACACCGGACCTGACGGAGTTTACCCGTTTTAGAGCTAGAAATAGCAAGTTAAAATAAGG
BSG	GCTGCGCTGTTCGTGCTGCTGGG	2	GGAAAGGACGAAACACCGCTGCGCTGTTCGTGCTGCTGTTTTAGAGCTAGAAATAGCAAGTTAAAATAAGG
BSG	GTCGTCAGAACACATCAACGAGG	2	GGAAAGGACGAAACACCGTCGTCAGAACACATCAACGGTTTTAGAGCTAGAAATAGCAAGTTAAAATAAGG
BSG	GTGGACTCCGACGACCAGTGGGG	2	GGAAAGGACGAAACACCGTGGACTCCGACGACCAGTGGTTTTAGAGCTAGAAATAGCAAGTTAAAATAAGG
BSN	GGGAGCTGTCCGCCACCGGCCGG	2	GGAAAGGACGAAACACCGGGAGCTGTCCGCCACCGGCGTTTTAGAGCTAGAAATAGCAAGTTAAAATAAGG
BSND	GGCAGCGTCATGGTGATCGGGGG	2	GGAAAGGACGAAACACCGGCAGCGTCATGGTGATCGGGTTTTAGAGCTAGAAATAGCAAGTTAAAATAAGG
BSPRY	GCCGGGGGCACCGCATCCGCCGG	2	GGAAAGGACGAAACACCGCCGGGGGCACCGCATCCGCGTTTTAGAGCTAGAAATAGCAAGTTAAAATAAGG
BST1	GATGTCCCGCAAGTGTGCGCTGG	2	GGAAAGGACGAAACACCGATGTCCCGCAAGTGTGCGCGTTTTAGAGCTAGAAATAGCAAGTTAAAATAAGG
BST2	CCTGATCATCGTGATTCTGGGGG	2	GGAAAGGACGAAACACCGCTGATCATCGTGATTCTGGGTTTTAGAGCTAGAAATAGCAAGTTAAAATAAGG
BSX	GTCTAGCAGAGGCACCCGAGAGG	2	GGAAAGGACGAAACACCGTCTAGCAGAGGCACCCGAGGTTTTAGAGCTAGAAATAGCAAGTTAAAATAAGG
BTAF1	TGGGATACCCGGATTGCAGCAGG	2	GGAAAGGACGAAACACCGGGGATACCCGGATTGCAGCGTTTTAGAGCTAGAAATAGCAAGTTAAAATAAGG
BTBD1	GCGCTCCTTCAGCGACGCCTTGG	2	GGAAAGGACGAAACACCGCGCTCCTTCAGCGACGCCTGTTTTAGAGCTAGAAATAGCAAGTTAAAATAAGG
BTBD10	ACTTCCTCGCGTATTGCTAAAGG	2	GGAAAGGACGAAACACCGCTTCCTCGCGTATTGCTAAGTTTTAGAGCTAGAAATAGCAAGTTAAAATAAGG
BTBD11	GAGGATCTGACGCTGGACTCGGG	2	GGAAAGGACGAAACACCGAGGATCTGACGCTGGACTCGTTTTAGAGCTAGAAATAGCAAGTTAAAATAAGG
BTBD11	GCGGTGGCCGGCGTGCGCCACGG	2	GGAAAGGACGAAACACCGCGGTGGCCGGCGTGCGCCAGTTTTAGAGCTAGAAATAGCAAGTTAAAATAAGG
BTBD16	GCTGTTTGGGCAAACGCCACCGG	2	GGAAAGGACGAAACACCGCTGTTTGGGCAAACGCCACGTTTTAGAGCTAGAAATAGCAAGTTAAAATAAGG
BTBD17	GCACAGAGAGCCGATGTTGGCGG	2	GGAAAGGACGAAACACCGCACAGAGAGCCGATGTTGGGTTTTAGAGCTAGAAATAGCAAGTTAAAATAAGG
BTBD18	ACAGGAACCCCCGGTTCCTCAGG	2	GGAAAGGACGAAACACCGCAGGAACCCCCGGTTCCTCGTTTTAGAGCTAGAAATAGCAAGTTAAAATAAGG
BTBD19	CCCTTGGGACTGGTCGTGCATGG	2	GGAAAGGACGAAACACCGCCTTGGGACTGGTCGTGCAGTTTTAGAGCTAGAAATAGCAAGTTAAAATAAGG
BTBD2	GGCGGCGGCCGCGTTGCCGGGGG	3	GGAAAGGACGAAACACCGGCGGCGGCCGCGTTGCCGGGTTTTAGAGCTAGAAATAGCAAGTTAAAATAAGG
BTBD3	CACTAGAAAGTATTCTCCGTAGG	2	GGAAAGGACGAAACACCGACTAGAAAGTATTCTCCGTGTTTTAGAGCTAGAAATAGCAAGTTAAAATAAGG
BTBD3	GCGCGTGCCCGGTCACCGGGAGG	2	GGAAAGGACGAAACACCGCGCGTGCCCGGTCACCGGGGTTTTAGAGCTAGAAATAGCAAGTTAAAATAAGG
BTBD3	TTCCAGAGACGGTAAAGAACAGG	2	GGAAAGGACGAAACACCGTCCAGAGACGGTAAAGAACGTTTTAGAGCTAGAAATAGCAAGTTAAAATAAGG
BTBD6	GGCCGACGTGCACTTCGTCGTGG	2	GGAAAGGACGAAACACCGGCCGACGTGCACTTCGTCGGTTTTAGAGCTAGAAATAGCAAGTTAAAATAAGG
BTBD7	CTCTGCCCCATACTCTGGTGAGG	2	GGAAAGGACGAAACACCGTCTGCCCCATACTCTGGTGGTTTTAGAGCTAGAAATAGCAAGTTAAAATAAGG
BTBD7	GGATCTTGTGCGCTTGCGAATGG	3	GGAAAGGACGAAACACCGGATCTTGTGCGCTTGCGAAGTTTTAGAGCTAGAAATAGCAAGTTAAAATAAGG
BTBD8	GCGGCGCCGGCTGAAGGCGACGG	3	GGAAAGGACGAAACACCGCGGCGCCGGCTGAAGGCGAGTTTTAGAGCTAGAAATAGCAAGTTAAAATAAGG
BTBD9	TCAAATATATCTACACTGGGCGG	2	GGAAAGGACGAAACACCGCAAATATATCTACACTGGGGTTTTAGAGCTAGAAATAGCAAGTTAAAATAAGG
BTBD9	TGGCGACGTCACATTCGTGGTGG	2	GGAAAGGACGAAACACCGGGCGACGTCACATTCGTGGGTTTTAGAGCTAGAAATAGCAAGTTAAAATAAGG
BTC	GCCTTTCCGCTTTGATTGTGTGG	2	GGAAAGGACGAAACACCGCCTTTCCGCTTTGATTGTGGTTTTAGAGCTAGAAATAGCAAGTTAAAATAAGG
BTD	CGGCTGTTACGTGGTTGCCCTGG	2	GGAAAGGACGAAACACCGGGCTGTTACGTGGTTGCCCGTTTTAGAGCTAGAAATAGCAAGTTAAAATAAGG
BTD	GCTCCAGCGCCTGAGTTGTATGG	2	GGAAAGGACGAAACACCGCTCCAGCGCCTGAGTTGTAGTTTTAGAGCTAGAAATAGCAAGTTAAAATAAGG
BTF3	CTCGGGGGCGAGGTCGAGCCAGG	2	GGAAAGGACGAAACACCGTCGGGGGCGAGGTCGAGCCGTTTTAGAGCTAGAAATAGCAAGTTAAAATAAGG
BTF3L4	CTTCAGGCTCAGGTCCGGATAGG	2	GGAAAGGACGAAACACCGTTCAGGCTCAGGTCCGGATGTTTTAGAGCTAGAAATAGCAAGTTAAAATAAGG
BTG1	GGAGATGAAGGACACGGCGGCGG	2	GGAAAGGACGAAACACCGGAGATGAAGGACACGGCGGGTTTTAGAGCTAGAAATAGCAAGTTAAAATAAGG
BTG2	GAAAAGCCGTCCAAGGGCTCCGG	2	GGAAAGGACGAAACACCGAAAAGCCGTCCAAGGGCTCGTTTTAGAGCTAGAAATAGCAAGTTAAAATAAGG
BTG3	AGAAAAACCATCGAAAGGACAGG	3	GGAAAGGACGAAACACCGGAAAAACCATCGAAAGGACGTTTTAGAGCTAGAAATAGCAAGTTAAAATAAGG
BTG4	TTCTCACCTGGGACTTCCGAAGG	2	GGAAAGGACGAAACACCGTCTCACCTGGGACTTCCGAGTTTTAGAGCTAGAAATAGCAAGTTAAAATAAGG
BTK	AAATGATCTACAGCTGCGGAAGG	2	GGAAAGGACGAAACACCGAATGATCTACAGCTGCGGAGTTTTAGAGCTAGAAATAGCAAGTTAAAATAAGG
BTK	TGTGGCAGGCACTGTTCCGGGGG	2	GGAAAGGACGAAACACCGGTGGCAGGCACTGTTCCGGGTTTTAGAGCTAGAAATAGCAAGTTAAAATAAGG
BTLA	TCTGCTTGCCATTTCGTCCTTGG	2	GGAAAGGACGAAACACCGCTGCTTGCCATTTCGTCCTGTTTTAGAGCTAGAAATAGCAAGTTAAAATAAGG
BTN1A1	GTTCCGAAAGAAGGTTTCGCCGG	2	GGAAAGGACGAAACACCGTTCCGAAAGAAGGTTTCGCGTTTTAGAGCTAGAAATAGCAAGTTAAAATAAGG
BTN2A1	CAGCCCAGTTTATTGTCGTGGGG	2	GGAAAGGACGAAACACCGAGCCCAGTTTATTGTCGTGGTTTTAGAGCTAGAAATAGCAAGTTAAAATAAGG
BTN2A1	GCAGGCGCAACCCCACCGTAGGG	2	GGAAAGGACGAAACACCGCAGGCGCAACCCCACCGTAGTTTTAGAGCTAGAAATAGCAAGTTAAAATAAGG
BTN2A2	GAGCAGATGGAGGAGTACCGGGG	2	GGAAAGGACGAAACACCGAGCAGATGGAGGAGTACCGGTTTTAGAGCTAGAAATAGCAAGTTAAAATAAGG
BTN2A2	GGCGGGCACAACCTCACCGTAGG	2	GGAAAGGACGAAACACCGGCGGGCACAACCTCACCGTGTTTTAGAGCTAGAAATAGCAAGTTAAAATAAGG
BTN2A2	TCATCCTGACCGCATCTCCCTGG	3	GGAAAGGACGAAACACCGCATCCTGACCGCATCTCCCGTTTTAGAGCTAGAAATAGCAAGTTAAAATAAGG
BTN3A1	ACCTGTGGTTGCAGACGGAGTGG	2	GGAAAGGACGAAACACCGCCTGTGGTTGCAGACGGAGGTTTTAGAGCTAGAAATAGCAAGTTAAAATAAGG
BTN3A1	GGGAGAGAACATCCCGACTGTGG	1	GGAAAGGACGAAACACCGGGAGAGAACATCCCGACTGGTTTTAGAGCTAGAAATAGCAAGTTAAAATAAGG
BTN3A1	GGGGAGCCGGTTACTTCCTGTGG	2	GGAAAGGACGAAACACCGGGGAGCCGGTTACTTCCTGGTTTTAGAGCTAGAAATAGCAAGTTAAAATAAGG
BTN3A2	GGGTTGGGGGTACCAGCCGGTGG	2	GGAAAGGACGAAACACCGGGTTGGGGGTACCAGCCGGGTTTTAGAGCTAGAAATAGCAAGTTAAAATAAGG
BTN3A3	GAAGCAGCAACGAGATAGGCAGG	2	GGAAAGGACGAAACACCGAAGCAGCAACGAGATAGGCGTTTTAGAGCTAGAAATAGCAAGTTAAAATAAGG
BTN3A3	TGACTTCTACGAAAAAGCCCTGG	3	GGAAAGGACGAAACACCGGACTTCTACGAAAAAGCCCGTTTTAGAGCTAGAAATAGCAAGTTAAAATAAGG
BTNL10	GGATGGTGTAAAGTTCGGCGAGG	3	GGAAAGGACGAAACACCGGATGGTGTAAAGTTCGGCGGTTTTAGAGCTAGAAATAGCAAGTTAAAATAAGG
BTNL3	GGCCTCCTCATCGTAAATCTGGG	2	GGAAAGGACGAAACACCGGCCTCCTCATCGTAAATCTGTTTTAGAGCTAGAAATAGCAAGTTAAAATAAGG
BTNL8	CCTTTTTCGAGCCTATATCGTGG	2	GGAAAGGACGAAACACCGCTTTTTCGAGCCTATATCGGTTTTAGAGCTAGAAATAGCAAGTTAAAATAAGG
BTNL8	GCTCAGATGAGCATGCCGCATGG	2	GGAAAGGACGAAACACCGCTCAGATGAGCATGCCGCAGTTTTAGAGCTAGAAATAGCAAGTTAAAATAAGG
BTNL8	GGTGAAGGATTCTATTGCGGAGG	3	GGAAAGGACGAAACACCGGTGAAGGATTCTATTGCGGGTTTTAGAGCTAGAAATAGCAAGTTAAAATAAGG
BTNL9	GTCAAGGACGACATCGCCTATGG	2	GGAAAGGACGAAACACCGTCAAGGACGACATCGCCTAGTTTTAGAGCTAGAAATAGCAAGTTAAAATAAGG
BTRC	GAAGAAGCTTATCGAGAGAATGG	2	GGAAAGGACGAAACACCGAAGAAGCTTATCGAGAGAAGTTTTAGAGCTAGAAATAGCAAGTTAAAATAAGG
BTRC	GTAATAATGGCGAACCCCCTAGG	2	GGAAAGGACGAAACACCGTAATAATGGCGAACCCCCTGTTTTAGAGCTAGAAATAGCAAGTTAAAATAAGG
BUB1	GCAAGGAGAAGCTTATTCGTGGG	3	GGAAAGGACGAAACACCGCAAGGAGAAGCTTATTCGTGTTTTAGAGCTAGAAATAGCAAGTTAAAATAAGG
BUB1B	GAAAGCAGATGCGATATTTCAGG	2	GGAAAGGACGAAACACCGAAAGCAGATGCGATATTTCGTTTTAGAGCTAGAAATAGCAAGTTAAAATAAGG
BUB3	GAGACGCACGGACGTGTCCCAGG	2	GGAAAGGACGAAACACCGAGACGCACGGACGTGTCCCGTTTTAGAGCTAGAAATAGCAAGTTAAAATAAGG
BUD13	GCAGATGCCGGCGTCGACCGGGG	2	GGAAAGGACGAAACACCGCAGATGCCGGCGTCGACCGGTTTTAGAGCTAGAAATAGCAAGTTAAAATAAGG
BUD31	AAAGAGGTCGAAGATGTAGCGGG	2	GGAAAGGACGAAACACCGAAGAGGTCGAAGATGTAGCGTTTTAGAGCTAGAAATAGCAAGTTAAAATAAGG
BVES	GATGTACCCTTTATATCGTCTGG	3	GGAAAGGACGAAACACCGATGTACCCTTTATATCGTCGTTTTAGAGCTAGAAATAGCAAGTTAAAATAAGG
BYSL	GGTTGAGACAGTCATGTCAGAGG	3	GGAAAGGACGAAACACCGGTTGAGACAGTCATGTCAGGTTTTAGAGCTAGAAATAGCAAGTTAAAATAAGG
BZRAP1	GGCGGTCATTGCCAAGCGCCTGG	3	GGAAAGGACGAAACACCGGCGGTCATTGCCAAGCGCCGTTTTAGAGCTAGAAATAGCAAGTTAAAATAAGG
BZW1	AATCAGGCGCTACAAATACCTGG	2	GGAAAGGACGAAACACCGATCAGGCGCTACAAATACCGTTTTAGAGCTAGAAATAGCAAGTTAAAATAAGG
BZW1	GTCACTGAGGCGCTTTGCGCCGG	3	GGAAAGGACGAAACACCGTCACTGAGGCGCTTTGCGCGTTTTAGAGCTAGAAATAGCAAGTTAAAATAAGG
BZW2	GGAGGAACGCGCATAGATGATGG	2	GGAAAGGACGAAACACCGGAGGAACGCGCATAGATGAGTTTTAGAGCTAGAAATAGCAAGTTAAAATAAGG
C10orf10	GACATCACCGCACGTTTCAGTGG	2	GGAAAGGACGAAACACCGACATCACCGCACGTTTCAGGTTTTAGAGCTAGAAATAGCAAGTTAAAATAAGG
C10orf105	GGCTCCACAGGGTACAACCTGGG	2	GGAAAGGACGAAACACCGGCTCCACAGGGTACAACCTGTTTTAGAGCTAGAAATAGCAAGTTAAAATAAGG
C10orf107	TCACTCTTTTGCGAATGTGTTGG	2	GGAAAGGACGAAACACCGCACTCTTTTGCGAATGTGTGTTTTAGAGCTAGAAATAGCAAGTTAAAATAAGG
C10orf11	GCTGACCAGCTCGTTGGGACAGG	3	GGAAAGGACGAAACACCGCTGACCAGCTCGTTGGGACGTTTTAGAGCTAGAAATAGCAAGTTAAAATAAGG
C10orf111	ATCGGAGTCGCTGCAAAGTCGGG	2	GGAAAGGACGAAACACCGTCGGAGTCGCTGCAAAGTCGTTTTAGAGCTAGAAATAGCAAGTTAAAATAAGG
C10orf113	CGCAGCCACCTGGCAAGCGTTGG	2	GGAAAGGACGAAACACCGGCAGCCACCTGGCAAGCGTGTTTTAGAGCTAGAAATAGCAAGTTAAAATAAGG
C10orf118	TAATAATCGAATTGAAGCCCAGG	2	GGAAAGGACGAAACACCGAATAATCGAATTGAAGCCCGTTTTAGAGCTAGAAATAGCAAGTTAAAATAAGG
C10orf12	GATGGAGGTTGATATCATCTTGG	2	GGAAAGGACGAAACACCGATGGAGGTTGATATCATCTGTTTTAGAGCTAGAAATAGCAAGTTAAAATAAGG
C10orf120	CAGACCCACGGATTGCCCTTGGG	2	GGAAAGGACGAAACACCGAGACCCACGGATTGCCCTTGTTTTAGAGCTAGAAATAGCAAGTTAAAATAAGG
C10orf126	TAAGCCTAGAATTGTACGATTGG	2	GGAAAGGACGAAACACCGAAGCCTAGAATTGTACGATGTTTTAGAGCTAGAAATAGCAAGTTAAAATAAGG
C10orf128	GTGGGTGTCGCCATATCTGCTGG	2	GGAAAGGACGAAACACCGTGGGTGTCGCCATATCTGCGTTTTAGAGCTAGAAATAGCAAGTTAAAATAAGG
C10orf129	GACACCTGTGCCCTTAGCCATGG	3	GGAAAGGACGAAACACCGACACCTGTGCCCTTAGCCAGTTTTAGAGCTAGAAATAGCAAGTTAAAATAAGG
C10orf131	TTGATAGCGAAATACATCAAAGG	0	GGAAAGGACGAAACACCGTGATAGCGAAATACATCAAGTTTTAGAGCTAGAAATAGCAAGTTAAAATAAGG
C10orf2	GATTAGTCGTCGAGATGCTGAGG	2	GGAAAGGACGAAACACCGATTAGTCGTCGAGATGCTGGTTTTAGAGCTAGAAATAGCAAGTTAAAATAAGG
C10orf2	TGCTGACACAGTTTGCCGAGGGG	2	GGAAAGGACGAAACACCGGCTGACACAGTTTGCCGAGGTTTTAGAGCTAGAAATAGCAAGTTAAAATAAGG
C10orf25	ACAACGCTTTCGGGTGGGCCCGG	2	GGAAAGGACGAAACACCGCAACGCTTTCGGGTGGGCCGTTTTAGAGCTAGAAATAGCAAGTTAAAATAAGG
C10orf32	CCGAACCGCGCTTGAGACTCTGG	2	GGAAAGGACGAAACACCGCGAACCGCGCTTGAGACTCGTTTTAGAGCTAGAAATAGCAAGTTAAAATAAGG
C10orf35	TCCCCTTTGTGTTAAGCGTGAGG	3	GGAAAGGACGAAACACCGCCCCTTTGTGTTAAGCGTGGTTTTAGAGCTAGAAATAGCAAGTTAAAATAAGG
C10orf53	CGCTGTAGGGCCCATAGCGCAGG	3	GGAAAGGACGAAACACCGGCTGTAGGGCCCATAGCGCGTTTTAGAGCTAGAAATAGCAAGTTAAAATAAGG
C10orf54	GACATACAGGGAATACGGCGTGG	3	GGAAAGGACGAAACACCGACATACAGGGAATACGGCGGTTTTAGAGCTAGAAATAGCAAGTTAAAATAAGG
C10orf55	CTCCTCCCGAATCTCTTCCAGGG	2	GGAAAGGACGAAACACCGTCCTCCCGAATCTCTTCCAGTTTTAGAGCTAGAAATAGCAAGTTAAAATAAGG
C10orf62	GGGCCAGCTTCTCTTCGGAAAGG	3	GGAAAGGACGAAACACCGGGCCAGCTTCTCTTCGGAAGTTTTAGAGCTAGAAATAGCAAGTTAAAATAAGG
C10orf67	GCAGCAGACCCGCAGCTCGGTGG	2	GGAAAGGACGAAACACCGCAGCAGACCCGCAGCTCGGGTTTTAGAGCTAGAAATAGCAAGTTAAAATAAGG
[truncated: 19,337 more rows]
