# Supplementary material for: Synthesis of an arrayed sgRNA library targeting the human genome
Source: Sci Rep. 2015 Oct 8;5:14987. doi: 10.1038/srep14987 (PMC4597219; doi:10.1038/srep14987)
Supplement: Supplementary Table S4 [file srep14987-s3.xls]

## Sheet: Human5 (NEW 20mer LIB RefSeq Ap
Supplementary Table S4 | Obtained library memebers after 4 rounds of iterative shotgun assembly
Gene	target site + PAM (5' -> 3')	Score	Oligo (5' -> 3')
CHIC1	TCATCCTCCTCGTCATCGTCGGG	2	GGAAAGGACGAAACACCGCATCCTCCTCGTCATCGTCGTTTTAGAGCTAGAAATAGCAAGTTAAAATAAGG
PPIL3	ACAGCCATTGTAGTAATTACTGG	2	GGAAAGGACGAAACACCGCAGCCATTGTAGTAATTACGTTTTAGAGCTAGAAATAGCAAGTTAAAATAAGG
ZBED3	GGAGGCGTCGGCGTCGGCGCCGG	2	GGAAAGGACGAAACACCGGAGGCGTCGGCGTCGGCGCGTTTTAGAGCTAGAAATAGCAAGTTAAAATAAGG
AP5M1	TCCATTTATGGACTCCTGATAGG	2	GGAAAGGACGAAACACCGCCATTTATGGACTCCTGATGTTTTAGAGCTAGAAATAGCAAGTTAAAATAAGG
COQ2	GGGGCTGCAAGTCACCACCGTGG	2	GGAAAGGACGAAACACCGGGGCTGCAAGTCACCACCGGTTTTAGAGCTAGAAATAGCAAGTTAAAATAAGG
CYP2W1	GCTCTCAGAACGCTACGGGCCGG	3	GGAAAGGACGAAACACCGCTCTCAGAACGCTACGGGCGTTTTAGAGCTAGAAATAGCAAGTTAAAATAAGG
FBXO44	GTATTTCTTGACCTGGTCATTGG	2	GGAAAGGACGAAACACCGTATTTCTTGACCTGGTCATGTTTTAGAGCTAGAAATAGCAAGTTAAAATAAGG
LRP11	GAACTGCACGCGCAGCTGTCGGG	2	GGAAAGGACGAAACACCGAACTGCACGCGCAGCTGTCGTTTTAGAGCTAGAAATAGCAAGTTAAAATAAGG
ABCA4	GTATTGATTGACCAGGCGGAGGG	2	GGAAAGGACGAAACACCGTATTGATTGACCAGGCGGAGTTTTAGAGCTAGAAATAGCAAGTTAAAATAAGG
ADH6	TACCAGCAGGTTTACCTGCAAGG	2	GGAAAGGACGAAACACCGACCAGCAGGTTTACCTGCAGTTTTAGAGCTAGAAATAGCAAGTTAAAATAAGG
AGAP7	ATCTCCAGCTCTAAAAGCGATGG	3	GGAAAGGACGAAACACCGTCTCCAGCTCTAAAAGCGAGTTTTAGAGCTAGAAATAGCAAGTTAAAATAAGG
APPBP2	GCAAATAAAGCTGCACTCTATGG	2	GGAAAGGACGAAACACCGCAAATAAAGCTGCACTCTAGTTTTAGAGCTAGAAATAGCAAGTTAAAATAAGG
DUSP14	TGGACTGTACTTTGACACCGTGG	2	GGAAAGGACGAAACACCGGGACTGTACTTTGACACCGGTTTTAGAGCTAGAAATAGCAAGTTAAAATAAGG
EGLN3	GTGCCCTGTCTGCACGAGGTGGG	2	GGAAAGGACGAAACACCGTGCCCTGTCTGCACGAGGTGTTTTAGAGCTAGAAATAGCAAGTTAAAATAAGG
IGFLR1	GGGGCGTTACGAAATCGCCGTGG	3	GGAAAGGACGAAACACCGGGGCGTTACGAAATCGCCGGTTTTAGAGCTAGAAATAGCAAGTTAAAATAAGG
KRTAP13-3	GGTAGTGCAAGTAACCCCCGTGG	2	GGAAAGGACGAAACACCGGTAGTGCAAGTAACCCCCGGTTTTAGAGCTAGAAATAGCAAGTTAAAATAAGG
LAX1	GGATGTGGGCTGTATGCTCCTGG	2	GGAAAGGACGAAACACCGGATGTGGGCTGTATGCTCCGTTTTAGAGCTAGAAATAGCAAGTTAAAATAAGG
TBRG4	GGTACCCTCTCGAAGCTGCTGGG	2	GGAAAGGACGAAACACCGGTACCCTCTCGAAGCTGCTGTTTTAGAGCTAGAAATAGCAAGTTAAAATAAGG
YARS	GATTGATCTCCTTGATCGGAAGG	2	GGAAAGGACGAAACACCGATTGATCTCCTTGATCGGAGTTTTAGAGCTAGAAATAGCAAGTTAAAATAAGG
ZNF253	AAAAAAAGGCTGTAAAAGCGTGG	3	GGAAAGGACGAAACACCGAAAAAAGGCTGTAAAAGCGGTTTTAGAGCTAGAAATAGCAAGTTAAAATAAGG
AHNAK2	GGTCGAATGCCCTCATCCGCAGG	2	GGAAAGGACGAAACACCGGTCGAATGCCCTCATCCGCGTTTTAGAGCTAGAAATAGCAAGTTAAAATAAGG
ARPC4	GACTACCCATGTCTCCACGAAGG	2	GGAAAGGACGAAACACCGACTACCCATGTCTCCACGAGTTTTAGAGCTAGAAATAGCAAGTTAAAATAAGG
BTBD3	CACTAGAAAGTATTCTCCGTAGG	2	GGAAAGGACGAAACACCGACTAGAAAGTATTCTCCGTGTTTTAGAGCTAGAAATAGCAAGTTAAAATAAGG
CCK	GAGCCCGCGGGATCTGCGGGAGG	2	GGAAAGGACGAAACACCGAGCCCGCGGGATCTGCGGGGTTTTAGAGCTAGAAATAGCAAGTTAAAATAAGG
CNN3	AGGCAGGTATGACAGCTTACGGG	1	GGAAAGGACGAAACACCGGGCAGGTATGACAGCTTACGTTTTAGAGCTAGAAATAGCAAGTTAAAATAAGG
DLGAP5	CGAGTCATTCTCAACGACGTGGG	2	GGAAAGGACGAAACACCGGAGTCATTCTCAACGACGTGTTTTAGAGCTAGAAATAGCAAGTTAAAATAAGG
EIF5A2	CACGAAGCCGTTTTTGCGCAAGG	3	GGAAAGGACGAAACACCGACGAAGCCGTTTTTGCGCAGTTTTAGAGCTAGAAATAGCAAGTTAAAATAAGG
FANCE	GAGCAAGCGACCCCAGTCGAAGG	2	GGAAAGGACGAAACACCGAGCAAGCGACCCCAGTCGAGTTTTAGAGCTAGAAATAGCAAGTTAAAATAAGG
FXYD6	GCGCTTGCACGCCTCCTCGGCGG	2	GGAAAGGACGAAACACCGCGCTTGCACGCCTCCTCGGGTTTTAGAGCTAGAAATAGCAAGTTAAAATAAGG
GRM4	GATCGATGCCGTGTACGCCATGG	3	GGAAAGGACGAAACACCGATCGATGCCGTGTACGCCAGTTTTAGAGCTAGAAATAGCAAGTTAAAATAAGG
KIF18A	AGTAGTAGTTCGTGTACGTCCGG	2	GGAAAGGACGAAACACCGGTAGTAGTTCGTGTACGTCGTTTTAGAGCTAGAAATAGCAAGTTAAAATAAGG
LDB3	GAGAGGCGCTGTCTACGGCAAGG	3	GGAAAGGACGAAACACCGAGAGGCGCTGTCTACGGCAGTTTTAGAGCTAGAAATAGCAAGTTAAAATAAGG
LIMS1	ACTGTTCACGATCTTCTCAGCGG	3	GGAAAGGACGAAACACCGCTGTTCACGATCTTCTCAGGTTTTAGAGCTAGAAATAGCAAGTTAAAATAAGG
LOC401052	CCCAGAAGCACTCCTACGTCAGG	2	GGAAAGGACGAAACACCGCCAGAAGCACTCCTACGTCGTTTTAGAGCTAGAAATAGCAAGTTAAAATAAGG
MEF2A	TGAGCACAGTCCACTCTCGGAGG	2	GGAAAGGACGAAACACCGGAGCACAGTCCACTCTCGGGTTTTAGAGCTAGAAATAGCAAGTTAAAATAAGG
NGF	GGCGCTGCGGGCTCTGCGAAGGG	2	GGAAAGGACGAAACACCGGCGCTGCGGGCTCTGCGAAGTTTTAGAGCTAGAAATAGCAAGTTAAAATAAGG
NXT1	CAAACGCCGCCGCTTATCCATGG	3	GGAAAGGACGAAACACCGAAACGCCGCCGCTTATCCAGTTTTAGAGCTAGAAATAGCAAGTTAAAATAAGG
OR8A1	GTGGCTGTGGTCTACGCCATCGG	2	GGAAAGGACGAAACACCGTGGCTGTGGTCTACGCCATGTTTTAGAGCTAGAAATAGCAAGTTAAAATAAGG
PIGV	GTGATGCTACCGAAATCAGCAGG	2	GGAAAGGACGAAACACCGTGATGCTACCGAAATCAGCGTTTTAGAGCTAGAAATAGCAAGTTAAAATAAGG
PRR5	GACTGAGGACTACCTGCGCCTGG	2	GGAAAGGACGAAACACCGACTGAGGACTACCTGCGCCGTTTTAGAGCTAGAAATAGCAAGTTAAAATAAGG
RAN	AGTCAAATGACGTTTCACGAAGG	3	GGAAAGGACGAAACACCGGTCAAATGACGTTTCACGAGTTTTAGAGCTAGAAATAGCAAGTTAAAATAAGG
RANBP6	ATAAGAGGCTCGATAACCAGTGG	3	GGAAAGGACGAAACACCGTAAGAGGCTCGATAACCAGGTTTTAGAGCTAGAAATAGCAAGTTAAAATAAGG
RNPEP	GCGAGCGGCGAGCATTCCCCCGG	3	GGAAAGGACGAAACACCGCGAGCGGCGAGCATTCCCCGTTTTAGAGCTAGAAATAGCAAGTTAAAATAAGG
SF3B6	TACAATATCCGATTTACTTCAGG	0	GGAAAGGACGAAACACCGACAATATCCGATTTACTTCGTTTTAGAGCTAGAAATAGCAAGTTAAAATAAGG
SHPRH	GATTAATCCCACTCAAACGCTGG	2	GGAAAGGACGAAACACCGATTAATCCCACTCAAACGCGTTTTAGAGCTAGAAATAGCAAGTTAAAATAAGG
SLC5A11	GAATACCTACGGAAGCGCTTCGG	2	GGAAAGGACGAAACACCGAATACCTACGGAAGCGCTTGTTTTAGAGCTAGAAATAGCAAGTTAAAATAAGG
STARD7	GCTGCGCGCGCCGCACGCGCAGG	2	GGAAAGGACGAAACACCGCTGCGCGCGCCGCACGCGCGTTTTAGAGCTAGAAATAGCAAGTTAAAATAAGG
SYDE1	GGTTTTCCTGAGTAGCGGCTCGG	2	GGAAAGGACGAAACACCGGTTTTCCTGAGTAGCGGCTGTTTTAGAGCTAGAAATAGCAAGTTAAAATAAGG
TMEM14B	ATCAGGATCCAAGGAACGTTTGG	2	GGAAAGGACGAAACACCGTCAGGATCCAAGGAACGTTGTTTTAGAGCTAGAAATAGCAAGTTAAAATAAGG
TMEM14C	CTCAGGATCCAAGGAACGTTTGG	2	GGAAAGGACGAAACACCGTCAGGATCCAAGGAACGTTGTTTTAGAGCTAGAAATAGCAAGTTAAAATAAGG
UBAP1	GGCGGCTGCGGCACTGGCGGTGG	2	GGAAAGGACGAAACACCGGCGGCTGCGGCACTGGCGGGTTTTAGAGCTAGAAATAGCAAGTTAAAATAAGG
UGT2A2	AGATCACCACAGATTGTTACTGG	2	GGAAAGGACGAAACACCGGATCACCACAGATTGTTACGTTTTAGAGCTAGAAATAGCAAGTTAAAATAAGG
USP31	GGACCCAGGCGCCGTTACCTTGG	2	GGAAAGGACGAAACACCGGACCCAGGCGCCGTTACCTGTTTTAGAGCTAGAAATAGCAAGTTAAAATAAGG
YAE1D1	TCTGCCATTCCCGCTGCGCCAGG	2	GGAAAGGACGAAACACCGCTGCCATTCCCGCTGCGCCGTTTTAGAGCTAGAAATAGCAAGTTAAAATAAGG
ZBTB49	GAGTGATGACGATTAACTGATGG	2	GGAAAGGACGAAACACCGAGTGATGACGATTAACTGAGTTTTAGAGCTAGAAATAGCAAGTTAAAATAAGG
ZMYM1	GTATTCAGTCAGCATGCAATTGG	2	GGAAAGGACGAAACACCGTATTCAGTCAGCATGCAATGTTTTAGAGCTAGAAATAGCAAGTTAAAATAAGG
ZNF260	GCATTTTCTTATGCTCTACAAGG	0	GGAAAGGACGAAACACCGCATTTTCTTATGCTCTACAGTTTTAGAGCTAGAAATAGCAAGTTAAAATAAGG
ZNF441	AATACCTGGAGTAGATCCATGGG	2	GGAAAGGACGAAACACCGATACCTGGAGTAGATCCATGTTTTAGAGCTAGAAATAGCAAGTTAAAATAAGG
ABHD3	GAAACCCCAGTTAGTGACCGGGG	2	GGAAAGGACGAAACACCGAAACCCCAGTTAGTGACCGGTTTTAGAGCTAGAAATAGCAAGTTAAAATAAGG
ABTB1	GCAGCTGGCGAACAGGTCGCTGG	2	GGAAAGGACGAAACACCGCAGCTGGCGAACAGGTCGCGTTTTAGAGCTAGAAATAGCAAGTTAAAATAAGG
ACTRT2	GAGGGCTCCGTTGCAAGCAGGGG	2	GGAAAGGACGAAACACCGAGGGCTCCGTTGCAAGCAGGTTTTAGAGCTAGAAATAGCAAGTTAAAATAAGG
ALG10	TGTAGGGCTCTCGCAACGCCCGG	2	GGAAAGGACGAAACACCGGTAGGGCTCTCGCAACGCCGTTTTAGAGCTAGAAATAGCAAGTTAAAATAAGG
ALPL	GCTTGGTCTCGCCAGTACTTGGG	2	GGAAAGGACGAAACACCGCTTGGTCTCGCCAGTACTTGTTTTAGAGCTAGAAATAGCAAGTTAAAATAAGG
ALPP	GGAATGGCTGGCGAAGCGCCAGG	3	GGAAAGGACGAAACACCGGAATGGCTGGCGAAGCGCCGTTTTAGAGCTAGAAATAGCAAGTTAAAATAAGG
ANAPC15	ACAGAGTCTCAGTCACACGAGGG	2	GGAAAGGACGAAACACCGCAGAGTCTCAGTCACACGAGTTTTAGAGCTAGAAATAGCAAGTTAAAATAAGG
ANKLE2	GCGGCGGCCGCGCTTGGCGGAGG	3	GGAAAGGACGAAACACCGCGGCGGCCGCGCTTGGCGGGTTTTAGAGCTAGAAATAGCAAGTTAAAATAAGG
ARHGEF18	GCATTCCCCATGTTCGCGCCCGG	2	GGAAAGGACGAAACACCGCATTCCCCATGTTCGCGCCGTTTTAGAGCTAGAAATAGCAAGTTAAAATAAGG
ARPP21	GATTTAACAATGCCGTTCTCTGG	1	GGAAAGGACGAAACACCGATTTAACAATGCCGTTCTCGTTTTAGAGCTAGAAATAGCAAGTTAAAATAAGG
ART4	GGCAAAAAGCCCACTTAGCCTGG	2	GGAAAGGACGAAACACCGGCAAAAAGCCCACTTAGCCGTTTTAGAGCTAGAAATAGCAAGTTAAAATAAGG
AUP1	GGAAGAGGCCACCAATGGCCGGG	3	GGAAAGGACGAAACACCGGAAGAGGCCACCAATGGCCGTTTTAGAGCTAGAAATAGCAAGTTAAAATAAGG
AURKA	GTGCTTGCAAAGGAATGCGCTGG	3	GGAAAGGACGAAACACCGTGCTTGCAAAGGAATGCGCGTTTTAGAGCTAGAAATAGCAAGTTAAAATAAGG
BEND7	GAGAGCCGCGTTCTAGGATTCGG	2	GGAAAGGACGAAACACCGAGAGCCGCGTTCTAGGATTGTTTTAGAGCTAGAAATAGCAAGTTAAAATAAGG
BEX4	GATTCTTCTTCATTCTGCGTGGG	2	GGAAAGGACGAAACACCGATTCTTCTTCATTCTGCGTGTTTTAGAGCTAGAAATAGCAAGTTAAAATAAGG
BGLAP	GCGCTACCTGTATCAATGGCTGG	2	GGAAAGGACGAAACACCGCGCTACCTGTATCAATGGCGTTTTAGAGCTAGAAATAGCAAGTTAAAATAAGG
BHMT2	GACATGCATGATATAACCCCCGG	3	GGAAAGGACGAAACACCGACATGCATGATATAACCCCGTTTTAGAGCTAGAAATAGCAAGTTAAAATAAGG
C2orf83	GGTCAGCCCGCATGTCTGTACGG	2	GGAAAGGACGAAACACCGGTCAGCCCGCATGTCTGTAGTTTTAGAGCTAGAAATAGCAAGTTAAAATAAGG
C4orf46	AACCTGCAACTCCTCAGGGTCGG	2	GGAAAGGACGAAACACCGACCTGCAACTCCTCAGGGTGTTTTAGAGCTAGAAATAGCAAGTTAAAATAAGG
C7	AGGAGGTTTATCGATATCACAGG	3	GGAAAGGACGAAACACCGGGAGGTTTATCGATATCACGTTTTAGAGCTAGAAATAGCAAGTTAAAATAAGG
CAAP1	ACGGCGCAAACGTAGCAGTCAGG	2	GGAAAGGACGAAACACCGCGGCGCAAACGTAGCAGTCGTTTTAGAGCTAGAAATAGCAAGTTAAAATAAGG
CAB39	AATCAGCTACCAGGGTGCTAAGG	1	GGAAAGGACGAAACACCGATCAGCTACCAGGGTGCTAGTTTTAGAGCTAGAAATAGCAAGTTAAAATAAGG
CAPN14	GGCCATGCCTATACTCTCACAGG	2	GGAAAGGACGAAACACCGGCCATGCCTATACTCTCACGTTTTAGAGCTAGAAATAGCAAGTTAAAATAAGG
CAPN2	GGCGCTGCGGAACGAGTGCCTGG	2	GGAAAGGACGAAACACCGGCGCTGCGGAACGAGTGCCGTTTTAGAGCTAGAAATAGCAAGTTAAAATAAGG
CARD11	GCAGATGACGCTGACGCGCGTGG	2	GGAAAGGACGAAACACCGCAGATGACGCTGACGCGCGGTTTTAGAGCTAGAAATAGCAAGTTAAAATAAGG
CARTPT	CCTGGACATCTACTCTGCCGTGG	2	GGAAAGGACGAAACACCGCTGGACATCTACTCTGCCGGTTTTAGAGCTAGAAATAGCAAGTTAAAATAAGG
CCL11	GCTGCTTTAACCTGGCCAATAGG	0	GGAAAGGACGAAACACCGCTGCTTTAACCTGGCCAATGTTTTAGAGCTAGAAATAGCAAGTTAAAATAAGG
CD200R1L	TCTGTAATACCCGTCATGAGTGG	2	GGAAAGGACGAAACACCGCTGTAATACCCGTCATGAGGTTTTAGAGCTAGAAATAGCAAGTTAAAATAAGG
CD8B	GTAGATGCGCATGTTACTGAGGG	2	GGAAAGGACGAAACACCGTAGATGCGCATGTTACTGAGTTTTAGAGCTAGAAATAGCAAGTTAAAATAAGG
CDCA4	GCGGGCGCCGCTCGACCGCTTGG	2	GGAAAGGACGAAACACCGCGGGCGCCGCTCGACCGCTGTTTTAGAGCTAGAAATAGCAAGTTAAAATAAGG
CDHR1	GAAAAGACGCTTCTAGTGCTGGG	3	GGAAAGGACGAAACACCGAAAAGACGCTTCTAGTGCTGTTTTAGAGCTAGAAATAGCAAGTTAAAATAAGG
CLCF1	GTGCCAGCTCTCAATCGCACAGG	3	GGAAAGGACGAAACACCGTGCCAGCTCTCAATCGCACGTTTTAGAGCTAGAAATAGCAAGTTAAAATAAGG
COL12A1	GAGATCCTGCGATAAAACTGAGG	3	GGAAAGGACGAAACACCGAGATCCTGCGATAAAACTGGTTTTAGAGCTAGAAATAGCAAGTTAAAATAAGG
COX15	GAGTACTCACACCGAATGTGGGG	2	GGAAAGGACGAAACACCGAGTACTCACACCGAATGTGGTTTTAGAGCTAGAAATAGCAAGTTAAAATAAGG
CPM	GACTTCCCGTGCCTCTGGCTAGG	2	GGAAAGGACGAAACACCGACTTCCCGTGCCTCTGGCTGTTTTAGAGCTAGAAATAGCAAGTTAAAATAAGG
CRIM1	GCAGCTCTCGTTCCTCTGGCTGG	2	GGAAAGGACGAAACACCGCAGCTCTCGTTCCTCTGGCGTTTTAGAGCTAGAAATAGCAAGTTAAAATAAGG
CSF2RB	GTAGTCGTTGTAGCAGCGCAGGG	2	GGAAAGGACGAAACACCGTAGTCGTTGTAGCAGCGCAGTTTTAGAGCTAGAAATAGCAAGTTAAAATAAGG
DAO	TCTCCCAACGCTGAAAACCTGGG	3	GGAAAGGACGAAACACCGCTCCCAACGCTGAAAACCTGTTTTAGAGCTAGAAATAGCAAGTTAAAATAAGG
DCUN1D4	TAGTTATGCTTGTCCTAGCTTGG	1	GGAAAGGACGAAACACCGAGTTATGCTTGTCCTAGCTGTTTTAGAGCTAGAAATAGCAAGTTAAAATAAGG
DDX59	CAGCTGGGAATTTTAGTTCAAGG	2	GGAAAGGACGAAACACCGAGCTGGGAATTTTAGTTCAGTTTTAGAGCTAGAAATAGCAAGTTAAAATAAGG
DHX35	GCTCGAGCACTAGCTCGCACTGG	2	GGAAAGGACGAAACACCGCTCGAGCACTAGCTCGCACGTTTTAGAGCTAGAAATAGCAAGTTAAAATAAGG
DHX37	GCGCCGGCGCTACAACATCAAGG	2	GGAAAGGACGAAACACCGCGCCGGCGCTACAACATCAGTTTTAGAGCTAGAAATAGCAAGTTAAAATAAGG
DUSP16	CAACCTTCGCTTCATAAGCTTGG	3	GGAAAGGACGAAACACCGAACCTTCGCTTCATAAGCTGTTTTAGAGCTAGAAATAGCAAGTTAAAATAAGG
EDNRA	AAGACTGGCTATCAGCGCGTTGG	2	GGAAAGGACGAAACACCGAGACTGGCTATCAGCGCGTGTTTTAGAGCTAGAAATAGCAAGTTAAAATAAGG
ELMOD2	CGAATATTTGATACCTATGTAGG	0	GGAAAGGACGAAACACCGGAATATTTGATACCTATGTGTTTTAGAGCTAGAAATAGCAAGTTAAAATAAGG
EMG1	TTCAAGCCTCGTGAACGAAGCGG	2	GGAAAGGACGAAACACCGTCAAGCCTCGTGAACGAAGGTTTTAGAGCTAGAAATAGCAAGTTAAAATAAGG
FAM53A	GCAATGCCGCTTGGTCGGTGGGG	2	GGAAAGGACGAAACACCGCAATGCCGCTTGGTCGGTGGTTTTAGAGCTAGAAATAGCAAGTTAAAATAAGG
FGF7	GACTCTTCTGTCGAACACAGTGG	3	GGAAAGGACGAAACACCGACTCTTCTGTCGAACACAGGTTTTAGAGCTAGAAATAGCAAGTTAAAATAAGG
FKBP11	TGGAAATCCCCGTTTTCCATAGG	3	GGAAAGGACGAAACACCGGGAAATCCCCGTTTTCCATGTTTTAGAGCTAGAAATAGCAAGTTAAAATAAGG
FPR2	GAACCACCGCACTGTGAGTCTGG	2	GGAAAGGACGAAACACCGAACCACCGCACTGTGAGTCGTTTTAGAGCTAGAAATAGCAAGTTAAAATAAGG
FPR3	GCGACTGAGACCATTCGGAATGG	3	GGAAAGGACGAAACACCGCGACTGAGACCATTCGGAAGTTTTAGAGCTAGAAATAGCAAGTTAAAATAAGG
GABPA	GGAAAGAACAAGAACGCCTTGGG	2	GGAAAGGACGAAACACCGGAAAGAACAAGAACGCCTTGTTTTAGAGCTAGAAATAGCAAGTTAAAATAAGG
GBP6	GAAACGCCTGATGCACTCCCTGG	2	GGAAAGGACGAAACACCGAAACGCCTGATGCACTCCCGTTTTAGAGCTAGAAATAGCAAGTTAAAATAAGG
GET4	GTAGTCGCCCTTCTCGACGCTGG	2	GGAAAGGACGAAACACCGTAGTCGCCCTTCTCGACGCGTTTTAGAGCTAGAAATAGCAAGTTAAAATAAGG
GPR160	AGCAGATAGTTAACATCTAGGGG	1	GGAAAGGACGAAACACCGGCAGATAGTTAACATCTAGGTTTTAGAGCTAGAAATAGCAAGTTAAAATAAGG
HFM1	GATACAGCTACAAATCGCATTGG	3	GGAAAGGACGAAACACCGATACAGCTACAAATCGCATGTTTTAGAGCTAGAAATAGCAAGTTAAAATAAGG
HIST2H4A	CTGCCATTCGGCGTCTAGCTCGG	2	GGAAAGGACGAAACACCGTGCCATTCGGCGTCTAGCTGTTTTAGAGCTAGAAATAGCAAGTTAAAATAAGG
HSPA4	GCATTTGACACGACATTGGGAGG	2	GGAAAGGACGAAACACCGCATTTGACACGACATTGGGGTTTTAGAGCTAGAAATAGCAAGTTAAAATAAGG
IL12RB1	GCAGTTCTCCGACCAGGCTGGGG	2	GGAAAGGACGAAACACCGCAGTTCTCCGACCAGGCTGGTTTTAGAGCTAGAAATAGCAAGTTAAAATAAGG
IL1A	CTTCTTCAGAACCTTCCCGTTGG	3	GGAAAGGACGAAACACCGTTCTTCAGAACCTTCCCGTGTTTTAGAGCTAGAAATAGCAAGTTAAAATAAGG
KCNMB2	AGAGGACCGAGCTATTCTCCTGG	2	GGAAAGGACGAAACACCGGAGGACCGAGCTATTCTCCGTTTTAGAGCTAGAAATAGCAAGTTAAAATAAGG
KPNA6	GCTCTAACGAATATTGCCTCTGG	3	GGAAAGGACGAAACACCGCTCTAACGAATATTGCCTCGTTTTAGAGCTAGAAATAGCAAGTTAAAATAAGG
KRT9	GCTGCGGCTCAAGTAGGACGAGG	2	GGAAAGGACGAAACACCGCTGCGGCTCAAGTAGGACGGTTTTAGAGCTAGAAATAGCAAGTTAAAATAAGG
L1CAM	GAGATCCGGCTCATGGCCGAGGG	2	GGAAAGGACGAAACACCGAGATCCGGCTCATGGCCGAGTTTTAGAGCTAGAAATAGCAAGTTAAAATAAGG
LCE6A	GCACCACAAGGAGTCGAGTAGGG	2	GGAAAGGACGAAACACCGCACCACAAGGAGTCGAGTAGTTTTAGAGCTAGAAATAGCAAGTTAAAATAAGG
LIM2	GCCATCTCCGGCATCATCATGGG	2	GGAAAGGACGAAACACCGCCATCTCCGGCATCATCATGTTTTAGAGCTAGAAATAGCAAGTTAAAATAAGG
LIMD2	ACCATCTCGAACCACCAGCGTGG	2	GGAAAGGACGAAACACCGCCATCTCGAACCACCAGCGGTTTTAGAGCTAGAAATAGCAAGTTAAAATAAGG
LRP1B	GGTGACACATACAGAACCGTTGG	2	GGAAAGGACGAAACACCGGTGACACATACAGAACCGTGTTTTAGAGCTAGAAATAGCAAGTTAAAATAAGG
LRRC38	GCCCGGGCACGCGTGCCCCGCGG	2	GGAAAGGACGAAACACCGCCCGGGCACGCGTGCCCCGGTTTTAGAGCTAGAAATAGCAAGTTAAAATAAGG
LRRC73	GATGTCCCGCACCTCGGCGCCGG	2	GGAAAGGACGAAACACCGATGTCCCGCACCTCGGCGCGTTTTAGAGCTAGAAATAGCAAGTTAAAATAAGG
LSM5	GGGCAGCAGCTGCGACGGGTTGG	2	GGAAAGGACGAAACACCGGGCAGCAGCTGCGACGGGTGTTTTAGAGCTAGAAATAGCAAGTTAAAATAAGG
LZIC	TATTCAGGCAGCTATCAGCCAGG	3	GGAAAGGACGAAACACCGATTCAGGCAGCTATCAGCCGTTTTAGAGCTAGAAATAGCAAGTTAAAATAAGG
MCIDAS	GAAGTCTGCTTCCGTTTGGTGGG	2	GGAAAGGACGAAACACCGAAGTCTGCTTCCGTTTGGTGTTTTAGAGCTAGAAATAGCAAGTTAAAATAAGG
MED28	TGAAGAAGCGAAGCTTGGCCCGG	2	GGAAAGGACGAAACACCGGAAGAAGCGAAGCTTGGCCGTTTTAGAGCTAGAAATAGCAAGTTAAAATAAGG
MPC1	GGAAGACCCCAGTTGGCTACTGG	1	GGAAAGGACGAAACACCGGAAGACCCCAGTTGGCTACGTTTTAGAGCTAGAAATAGCAAGTTAAAATAAGG
MRI1	GGAGGCGATCCGCTACTCGCGGG	3	GGAAAGGACGAAACACCGGAGGCGATCCGCTACTCGCGTTTTAGAGCTAGAAATAGCAAGTTAAAATAAGG
MRPS33	GCATGAGTTCAGCGTAAGTGTGG	2	GGAAAGGACGAAACACCGCATGAGTTCAGCGTAAGTGGTTTTAGAGCTAGAAATAGCAAGTTAAAATAAGG
MYO10	GTCGTCTTCCGGACAGACTATGG	2	GGAAAGGACGAAACACCGTCGTCTTCCGGACAGACTAGTTTTAGAGCTAGAAATAGCAAGTTAAAATAAGG
NARF	GATATTTTTGAGCGACTGCCTGG	2	GGAAAGGACGAAACACCGATATTTTTGAGCGACTGCCGTTTTAGAGCTAGAAATAGCAAGTTAAAATAAGG
NCMAP	TGTCATCATCATCTTCACCGTGG	3	GGAAAGGACGAAACACCGGTCATCATCATCTTCACCGGTTTTAGAGCTAGAAATAGCAAGTTAAAATAAGG
NDUFAF5	GAACCCTGAATATTTTCGACCGG	3	GGAAAGGACGAAACACCGAACCCTGAATATTTTCGACGTTTTAGAGCTAGAAATAGCAAGTTAAAATAAGG
NEDD4	GCTATCCAAGTCATCTCCGGAGG	2	GGAAAGGACGAAACACCGCTATCCAAGTCATCTCCGGGTTTTAGAGCTAGAAATAGCAAGTTAAAATAAGG
NELFB	GCAGCTCATCGAATACCGACTGG	3	GGAAAGGACGAAACACCGCAGCTCATCGAATACCGACGTTTTAGAGCTAGAAATAGCAAGTTAAAATAAGG
NFU1	TGAAGTTGTGGCAATGATTAAGG	2	GGAAAGGACGAAACACCGGAAGTTGTGGCAATGATTAGTTTTAGAGCTAGAAATAGCAAGTTAAAATAAGG
NR2C1	TTCATTCTGACAAATCACGACGG	3	GGAAAGGACGAAACACCGTCATTCTGACAAATCACGAGTTTTAGAGCTAGAAATAGCAAGTTAAAATAAGG
OR2G6	GCCAGAGACGCACAGAACCTGGG	2	GGAAAGGACGAAACACCGCCAGAGACGCACAGAACCTGTTTTAGAGCTAGAAATAGCAAGTTAAAATAAGG
OR52J3	GATGCTCACGAGATTAACTATGG	3	GGAAAGGACGAAACACCGATGCTCACGAGATTAACTAGTTTTAGAGCTAGAAATAGCAAGTTAAAATAAGG
OR6B1	GATGAAGTAGATCTTCGCCAGGG	3	GGAAAGGACGAAACACCGATGAAGTAGATCTTCGCCAGTTTTAGAGCTAGAAATAGCAAGTTAAAATAAGG
OTUD4	AGAGGTACATCTAACTCCTGCGG	2	GGAAAGGACGAAACACCGGAGGTACATCTAACTCCTGGTTTTAGAGCTAGAAATAGCAAGTTAAAATAAGG
PAPL	GACTGTAACTTGGACCACATGGG	2	GGAAAGGACGAAACACCGACTGTAACTTGGACCACATGTTTTAGAGCTAGAAATAGCAAGTTAAAATAAGG
PHF20L1	TGGTGCTCGTTTGGAGGCACTGG	2	GGAAAGGACGAAACACCGGGTGCTCGTTTGGAGGCACGTTTTAGAGCTAGAAATAGCAAGTTAAAATAAGG
PKD1	GGACTCTGGTGCCAACGCCACGG	3	GGAAAGGACGAAACACCGGACTCTGGTGCCAACGCCAGTTTTAGAGCTAGAAATAGCAAGTTAAAATAAGG
PLXNA1	GAGGAGGATGCCGACATGTTCGG	2	GGAAAGGACGAAACACCGAGGAGGATGCCGACATGTTGTTTTAGAGCTAGAAATAGCAAGTTAAAATAAGG
PPP1R17	GATCACAGTCCTTAATGAACTGG	2	GGAAAGGACGAAACACCGATCACAGTCCTTAATGAACGTTTTAGAGCTAGAAATAGCAAGTTAAAATAAGG
PPP6R2	GTCAGCAGCAGCGTACTACACGG	2	GGAAAGGACGAAACACCGTCAGCAGCAGCGTACTACAGTTTTAGAGCTAGAAATAGCAAGTTAAAATAAGG
PSG11	CAGCCACCCAAAGTGTCCGAGGG	2	GGAAAGGACGAAACACCGAGCCACCCAAAGTGTCCGAGTTTTAGAGCTAGAAATAGCAAGTTAAAATAAGG
PSMB2	ATGTTCTTGTCGCCTCCGACCGG	2	GGAAAGGACGAAACACCGTGTTCTTGTCGCCTCCGACGTTTTAGAGCTAGAAATAGCAAGTTAAAATAAGG
PSTPIP2	GATAATGTTGTCATAGCCGATGG	3	GGAAAGGACGAAACACCGATAATGTTGTCATAGCCGAGTTTTAGAGCTAGAAATAGCAAGTTAAAATAAGG
RBM10	GTCGCACGGCGTGCAAGCACGGG	2	GGAAAGGACGAAACACCGTCGCACGGCGTGCAAGCACGTTTTAGAGCTAGAAATAGCAAGTTAAAATAAGG
RET	GTCACCCACATCCCTTCGTGAGG	2	GGAAAGGACGAAACACCGTCACCCACATCCCTTCGTGGTTTTAGAGCTAGAAATAGCAAGTTAAAATAAGG
RNH1	GGCGTGCATTGCGTGCTCCAGGG	2	GGAAAGGACGAAACACCGGCGTGCATTGCGTGCTCCAGTTTTAGAGCTAGAAATAGCAAGTTAAAATAAGG
S100A7	CTCAATCTTGTCATCACGTCTGG	2	GGAAAGGACGAAACACCGTCAATCTTGTCATCACGTCGTTTTAGAGCTAGAAATAGCAAGTTAAAATAAGG
SCAF4	GATCTGGTTCTAGATCTCGAAGG	3	GGAAAGGACGAAACACCGATCTGGTTCTAGATCTCGAGTTTTAGAGCTAGAAATAGCAAGTTAAAATAAGG
SECISBP2	GTTACCATAAGCGAACAGACAGG	3	GGAAAGGACGAAACACCGTTACCATAAGCGAACAGACGTTTTAGAGCTAGAAATAGCAAGTTAAAATAAGG
SETD5	GGGAAAATCGGATAAGACTATGG	3	GGAAAGGACGAAACACCGGGAAAATCGGATAAGACTAGTTTTAGAGCTAGAAATAGCAAGTTAAAATAAGG
SF3A3	TCAATTCTGATCACCGCACTCGG	0	GGAAAGGACGAAACACCGCAATTCTGATCACCGCACTGTTTTAGAGCTAGAAATAGCAAGTTAAAATAAGG
SLC17A2	GAGCATTGCGATCATCGCCATGG	3	GGAAAGGACGAAACACCGAGCATTGCGATCATCGCCAGTTTTAGAGCTAGAAATAGCAAGTTAAAATAAGG
SRP68	GAAAACGAACGCCCTTCGGCCGG	2	GGAAAGGACGAAACACCGAAAACGAACGCCCTTCGGCGTTTTAGAGCTAGAAATAGCAAGTTAAAATAAGG
STK16	GACAGTAAGCCACGAGGCGAAGG	2	GGAAAGGACGAAACACCGACAGTAAGCCACGAGGCGAGTTTTAGAGCTAGAAATAGCAAGTTAAAATAAGG
SUGCT	GTGATGATACACGAACTTGGGGG	2	GGAAAGGACGAAACACCGTGATGATACACGAACTTGGGTTTTAGAGCTAGAAATAGCAAGTTAAAATAAGG
TANK	CTCTGTGCCTATACAGTGTACGG	2	GGAAAGGACGAAACACCGTCTGTGCCTATACAGTGTAGTTTTAGAGCTAGAAATAGCAAGTTAAAATAAGG
TAS2R30	TTGTCTCTTGACCCACTCAATGG	2	GGAAAGGACGAAACACCGTGTCTCTTGACCCACTCAAGTTTTAGAGCTAGAAATAGCAAGTTAAAATAAGG
TDRD5	GCTTTATACACGACATCCAGTGG	2	GGAAAGGACGAAACACCGCTTTATACACGACATCCAGGTTTTAGAGCTAGAAATAGCAAGTTAAAATAAGG
TERF1	GCGGGGCTGTGCGGATGGTAGGG	2	GGAAAGGACGAAACACCGCGGGGCTGTGCGGATGGTAGTTTTAGAGCTAGAAATAGCAAGTTAAAATAAGG
TINAG	AGGAATCACACCGTTTTGCAAGG	3	GGAAAGGACGAAACACCGGGAATCACACCGTTTTGCAGTTTTAGAGCTAGAAATAGCAAGTTAAAATAAGG
TMEM175	GCAGGCACTGGATACACCGGGGG	2	GGAAAGGACGAAACACCGCAGGCACTGGATACACCGGGTTTTAGAGCTAGAAATAGCAAGTTAAAATAAGG
TMPPE	GTCAACTCGCTCTTGCTCATTGG	2	GGAAAGGACGAAACACCGTCAACTCGCTCTTGCTCATGTTTTAGAGCTAGAAATAGCAAGTTAAAATAAGG
TOP1	GAAGAAGAGCGCTATCCTGAAGG	2	GGAAAGGACGAAACACCGAAGAAGAGCGCTATCCTGAGTTTTAGAGCTAGAAATAGCAAGTTAAAATAAGG
TP53I11	CTGAAGACCCGCAAGATCCTCGG	2	GGAAAGGACGAAACACCGTGAAGACCCGCAAGATCCTGTTTTAGAGCTAGAAATAGCAAGTTAAAATAAGG
TRAM1	TCTCAGACCCAACTATCTTATGG	2	GGAAAGGACGAAACACCGCTCAGACCCAACTATCTTAGTTTTAGAGCTAGAAATAGCAAGTTAAAATAAGG
TRPV5	GATCTCCTCGCTGTTCACACAGG	3	GGAAAGGACGAAACACCGATCTCCTCGCTGTTCACACGTTTTAGAGCTAGAAATAGCAAGTTAAAATAAGG
TTC31	TCAAAAGGAACGGAAGCGACAGG	3	GGAAAGGACGAAACACCGCAAAAGGAACGGAAGCGACGTTTTAGAGCTAGAAATAGCAAGTTAAAATAAGG
UTP14A	GCACTTCATTCACTACATCAGGG	2	GGAAAGGACGAAACACCGCACTTCATTCACTACATCAGTTTTAGAGCTAGAAATAGCAAGTTAAAATAAGG
VWA5B2	GAGGCAGGGGCCGTTGGCGCAGG	3	GGAAAGGACGAAACACCGAGGCAGGGGCCGTTGGCGCGTTTTAGAGCTAGAAATAGCAAGTTAAAATAAGG
WDR63	AAATACCTCGCAGAAGAAGAAGG	2	GGAAAGGACGAAACACCGAATACCTCGCAGAAGAAGAGTTTTAGAGCTAGAAATAGCAAGTTAAAATAAGG
WFDC3	GATCTGCCGAGACATTCCTAAGG	3	GGAAAGGACGAAACACCGATCTGCCGAGACATTCCTAGTTTTAGAGCTAGAAATAGCAAGTTAAAATAAGG
WNT4	GCTCCCCACCGACGACAGCTTGG	2	GGAAAGGACGAAACACCGCTCCCCACCGACGACAGCTGTTTTAGAGCTAGAAATAGCAAGTTAAAATAAGG
WTAP	GATCTCAGTTGGGCAACGCTCGG	2	GGAAAGGACGAAACACCGATCTCAGTTGGGCAACGCTGTTTTAGAGCTAGAAATAGCAAGTTAAAATAAGG
XRCC1	GGGCAGCCGCCGAGAAGCGCTGG	2	GGAAAGGACGAAACACCGGGCAGCCGCCGAGAAGCGCGTTTTAGAGCTAGAAATAGCAAGTTAAAATAAGG
ZFPM1	GCCCGACTCAGCCTCGCCACGGG	2	GGAAAGGACGAAACACCGCCCGACTCAGCCTCGCCACGTTTTAGAGCTAGAAATAGCAAGTTAAAATAAGG
ZNF384	GTGGCTCCTAAGCCACCCCGGGG	2	GGAAAGGACGAAACACCGTGGCTCCTAAGCCACCCCGGTTTTAGAGCTAGAAATAGCAAGTTAAAATAAGG
ZNF630	TTCACATTGACTATCTCCATAGG	2	GGAAAGGACGAAACACCGTCACATTGACTATCTCCATGTTTTAGAGCTAGAAATAGCAAGTTAAAATAAGG
ZNF691	GGTCCCCTAGCTCTCGAGCCCGG	2	GGAAAGGACGAAACACCGGTCCCCTAGCTCTCGAGCCGTTTTAGAGCTAGAAATAGCAAGTTAAAATAAGG
ZNF792	GTGAGGTCACTCCCAGCGATGGG	2	GGAAAGGACGAAACACCGTGAGGTCACTCCCAGCGATGTTTTAGAGCTAGAAATAGCAAGTTAAAATAAGG
A1CF	GACAACTGCCGATTATTTGTTGG	2	GGAAAGGACGAAACACCGACAACTGCCGATTATTTGTGTTTTAGAGCTAGAAATAGCAAGTTAAAATAAGG
ABLIM2	GGGCGGCTTCTTCGTGCGGCAGG	2	GGAAAGGACGAAACACCGGGCGGCTTCTTCGTGCGGCGTTTTAGAGCTAGAAATAGCAAGTTAAAATAAGG
ACBD5	CTCAAACCTAGTCTCGTGCACGG	2	GGAAAGGACGAAACACCGTCAAACCTAGTCTCGTGCAGTTTTAGAGCTAGAAATAGCAAGTTAAAATAAGG
ACRC	GCCCCGCTTGCAAGAGCCGGAGG	2	GGAAAGGACGAAACACCGCCCCGCTTGCAAGAGCCGGGTTTTAGAGCTAGAAATAGCAAGTTAAAATAAGG
ADAMTS14	GCGAGCCACCCGGAGGTGACTGG	2	GGAAAGGACGAAACACCGCGAGCCACCCGGAGGTGACGTTTTAGAGCTAGAAATAGCAAGTTAAAATAAGG
ADCY10	AATCCCACTGGCAACACCGATGG	2	GGAAAGGACGAAACACCGATCCCACTGGCAACACCGAGTTTTAGAGCTAGAAATAGCAAGTTAAAATAAGG
ADH1B	CACCTTCTCCCAGTACACGGTGG	3	GGAAAGGACGAAACACCGACCTTCTCCCAGTACACGGGTTTTAGAGCTAGAAATAGCAAGTTAAAATAAGG
AGAP2	GCAGCTGAGTTCCCTTCGCGGGG	2	GGAAAGGACGAAACACCGCAGCTGAGTTCCCTTCGCGGTTTTAGAGCTAGAAATAGCAAGTTAAAATAAGG
AHSA1	CGCTCCTCCACGATCCAGCGTGG	2	GGAAAGGACGAAACACCGGCTCCTCCACGATCCAGCGGTTTTAGAGCTAGAAATAGCAAGTTAAAATAAGG
AKAP11	GAGAATCCGGAGCATCACACAGG	3	GGAAAGGACGAAACACCGAGAATCCGGAGCATCACACGTTTTAGAGCTAGAAATAGCAAGTTAAAATAAGG
ANKS4B	GATAGTGACCCGAATGTGCCAGG	3	GGAAAGGACGAAACACCGATAGTGACCCGAATGTGCCGTTTTAGAGCTAGAAATAGCAAGTTAAAATAAGG
ANKUB1	GCATTGAACACGTATAGAGTAGG	2	GGAAAGGACGAAACACCGCATTGAACACGTATAGAGTGTTTTAGAGCTAGAAATAGCAAGTTAAAATAAGG
APOB	GGGCTGATGCCTGTGCGGATGGG	2	GGAAAGGACGAAACACCGGGCTGATGCCTGTGCGGATGTTTTAGAGCTAGAAATAGCAAGTTAAAATAAGG
ARHGAP17	GCAGCTGGCTAACCAGACCGTGG	2	GGAAAGGACGAAACACCGCAGCTGGCTAACCAGACCGGTTTTAGAGCTAGAAATAGCAAGTTAAAATAAGG
ARHGEF26	GGTCACCGCGCCATTTGCTGGGG	3	GGAAAGGACGAAACACCGGTCACCGCGCCATTTGCTGGTTTTAGAGCTAGAAATAGCAAGTTAAAATAAGG
ARHGEF37	GAGCTGCAGCGGCACATCCAGGG	2	GGAAAGGACGAAACACCGAGCTGCAGCGGCACATCCAGTTTTAGAGCTAGAAATAGCAAGTTAAAATAAGG
ARL15	TACTGGAGCCGCTACTACCAAGG	2	GGAAAGGACGAAACACCGACTGGAGCCGCTACTACCAGTTTTAGAGCTAGAAATAGCAAGTTAAAATAAGG
ARRB2	AATCTCAAAGTCTACGCCGCAGG	2	GGAAAGGACGAAACACCGATCTCAAAGTCTACGCCGCGTTTTAGAGCTAGAAATAGCAAGTTAAAATAAGG
ASB12	TTTGGACCAGCTTTTGCGCCAGG	3	GGAAAGGACGAAACACCGTTGGACCAGCTTTTGCGCCGTTTTAGAGCTAGAAATAGCAAGTTAAAATAAGG
ASGR1	AGTTGCTGAACGTCTCTCTCAGG	2	GGAAAGGACGAAACACCGGTTGCTGAACGTCTCTCTCGTTTTAGAGCTAGAAATAGCAAGTTAAAATAAGG
ASIC4	GTAGACATCCTCAACCGCACTGG	2	GGAAAGGACGAAACACCGTAGACATCCTCAACCGCACGTTTTAGAGCTAGAAATAGCAAGTTAAAATAAGG
ATM	GGAGAGAGCCAAAGTACCATAGG	2	GGAAAGGACGAAACACCGGAGAGAGCCAAAGTACCATGTTTTAGAGCTAGAAATAGCAAGTTAAAATAAGG
ATP6V0A2	GGAGCAGTTGCAGAAGCTCGAGG	2	GGAAAGGACGAAACACCGGAGCAGTTGCAGAAGCTCGGTTTTAGAGCTAGAAATAGCAAGTTAAAATAAGG
ATP6V1C2	GTGTCCACCACACTCACGAGCGG	2	GGAAAGGACGAAACACCGTGTCCACCACACTCACGAGGTTTTAGAGCTAGAAATAGCAAGTTAAAATAAGG
BACE1	GGCTCTTCGTCGGTCTCCCGGGG	2	GGAAAGGACGAAACACCGGCTCTTCGTCGGTCTCCCGGTTTTAGAGCTAGAAATAGCAAGTTAAAATAAGG
BAIAP3	GATGGCCCCTGCGAAGCCGATGG	3	GGAAAGGACGAAACACCGATGGCCCCTGCGAAGCCGAGTTTTAGAGCTAGAAATAGCAAGTTAAAATAAGG
BCL2L11	AAGCCCACGGTTACAAGCAGTGG	2	GGAAAGGACGAAACACCGAGCCCACGGTTACAAGCAGGTTTTAGAGCTAGAAATAGCAAGTTAAAATAAGG
BMP8B	GGGCCTGGCGCTATGCGCGCTGG	2	GGAAAGGACGAAACACCGGGCCTGGCGCTATGCGCGCGTTTTAGAGCTAGAAATAGCAAGTTAAAATAAGG
BNC2	GTTCGGAACCAGAACGACTACGG	2	GGAAAGGACGAAACACCGTTCGGAACCAGAACGACTAGTTTTAGAGCTAGAAATAGCAAGTTAAAATAAGG
BROX	CTCATTACACCTGCGGAAAAAGG	0	GGAAAGGACGAAACACCGTCATTACACCTGCGGAAAAGTTTTAGAGCTAGAAATAGCAAGTTAAAATAAGG
BTN2A1	GCAGGCGCAACCCCACCGTAGGG	2	GGAAAGGACGAAACACCGCAGGCGCAACCCCACCGTAGTTTTAGAGCTAGAAATAGCAAGTTAAAATAAGG
BTN2A2	TCATCCTGACCGCATCTCCCTGG	3	GGAAAGGACGAAACACCGCATCCTGACCGCATCTCCCGTTTTAGAGCTAGAAATAGCAAGTTAAAATAAGG
C10orf35	TCCCCTTTGTGTTAAGCGTGAGG	3	GGAAAGGACGAAACACCGCCCCTTTGTGTTAAGCGTGGTTTTAGAGCTAGAAATAGCAAGTTAAAATAAGG
C16orf95	GGCACTCACACCCAGCGCGCAGG	2	GGAAAGGACGAAACACCGGCACTCACACCCAGCGCGCGTTTTAGAGCTAGAAATAGCAAGTTAAAATAAGG
C1orf50	TGCGAGCGCCACGAGGTCTAAGG	2	GGAAAGGACGAAACACCGGCGAGCGCCACGAGGTCTAGTTTTAGAGCTAGAAATAGCAAGTTAAAATAAGG
C21orf140	AAAAGAGGGCTTGCAAAGCGAGG	2	GGAAAGGACGAAACACCGAAAGAGGGCTTGCAAAGCGGTTTTAGAGCTAGAAATAGCAAGTTAAAATAAGG
C21orf33	GGGAAGGCGTCCGACCGCCGGGG	2	GGAAAGGACGAAACACCGGGAAGGCGTCCGACCGCCGGTTTTAGAGCTAGAAATAGCAAGTTAAAATAAGG
C3orf80	GCGGCGCCGGAGCCACCGACAGG	2	GGAAAGGACGAAACACCGCGGCGCCGGAGCCACCGACGTTTTAGAGCTAGAAATAGCAAGTTAAAATAAGG
C9orf114	AGGGCTACGCTCAGTGTGTAGGG	2	GGAAAGGACGAAACACCGGGGCTACGCTCAGTGTGTAGTTTTAGAGCTAGAAATAGCAAGTTAAAATAAGG
C9orf135	CCTGCCAGGACTGGTGCGACAGG	2	GGAAAGGACGAAACACCGCTGCCAGGACTGGTGCGACGTTTTAGAGCTAGAAATAGCAAGTTAAAATAAGG
C9orf152	GCATTGACCATCGATTCTGCAGG	2	GGAAAGGACGAAACACCGCATTGACCATCGATTCTGCGTTTTAGAGCTAGAAATAGCAAGTTAAAATAAGG
C9orf163	CTCCCGCGATGCCATCGGGCGGG	3	GGAAAGGACGAAACACCGTCCCGCGATGCCATCGGGCGTTTTAGAGCTAGAAATAGCAAGTTAAAATAAGG
CACNA1B	GATGGGGTTGTACAGCGCCATGG	2	GGAAAGGACGAAACACCGATGGGGTTGTACAGCGCCAGTTTTAGAGCTAGAAATAGCAAGTTAAAATAAGG
CACNA1F	GACCATCTTTGCCAACTGCGTGG	3	GGAAAGGACGAAACACCGACCATCTTTGCCAACTGCGGTTTTAGAGCTAGAAATAGCAAGTTAAAATAAGG
CADPS	GATTCTTCTTCGCTGGACGAAGG	2	GGAAAGGACGAAACACCGATTCTTCTTCGCTGGACGAGTTTTAGAGCTAGAAATAGCAAGTTAAAATAAGG
CATSPERD	GTCAGCTCGTCGACACCGTCCGG	2	GGAAAGGACGAAACACCGTCAGCTCGTCGACACCGTCGTTTTAGAGCTAGAAATAGCAAGTTAAAATAAGG
CCDC65	CCACCACTCGTTCAAATGTTTGG	3	GGAAAGGACGAAACACCGCACCACTCGTTCAAATGTTGTTTTAGAGCTAGAAATAGCAAGTTAAAATAAGG
CCDC89	GCGGAGCATCAACTCGTGGTTGG	2	GGAAAGGACGAAACACCGCGGAGCATCAACTCGTGGTGTTTTAGAGCTAGAAATAGCAAGTTAAAATAAGG
CCDC96	GAGGAGCAAGCGGCTTCGCAGGG	2	GGAAAGGACGAAACACCGAGGAGCAAGCGGCTTCGCAGTTTTAGAGCTAGAAATAGCAAGTTAAAATAAGG
CCNH	CAAATTCAGATGCAAAGCCGTGG	3	GGAAAGGACGAAACACCGAAATTCAGATGCAAAGCCGGTTTTAGAGCTAGAAATAGCAAGTTAAAATAAGG
CCNL1	AGTAGCTGTCGAATGAGGCCCGG	2	GGAAAGGACGAAACACCGGTAGCTGTCGAATGAGGCCGTTTTAGAGCTAGAAATAGCAAGTTAAAATAAGG
CCR3	GAACACCAGGGAGTACAGCGGGG	3	GGAAAGGACGAAACACCGAACACCAGGGAGTACAGCGGTTTTAGAGCTAGAAATAGCAAGTTAAAATAAGG
CDCP1	GGGTCTCTATCGCACTGCTAGGG	2	GGAAAGGACGAAACACCGGGTCTCTATCGCACTGCTAGTTTTAGAGCTAGAAATAGCAAGTTAAAATAAGG
CDH7	ATTCCACACCCAGCTGCGCTTGG	2	GGAAAGGACGAAACACCGTTCCACACCCAGCTGCGCTGTTTTAGAGCTAGAAATAGCAAGTTAAAATAAGG
CELF1	GAAGAATGCCGGATATTGCGGGG	3	GGAAAGGACGAAACACCGAAGAATGCCGGATATTGCGGTTTTAGAGCTAGAAATAGCAAGTTAAAATAAGG
CEP41	GAGCAGTTCATAAACAACGCAGG	2	GGAAAGGACGAAACACCGAGCAGTTCATAAACAACGCGTTTTAGAGCTAGAAATAGCAAGTTAAAATAAGG
CHRNA10	GACAGATGCCTACCTACGATGGG	2	GGAAAGGACGAAACACCGACAGATGCCTACCTACGATGTTTTAGAGCTAGAAATAGCAAGTTAAAATAAGG
CLDN24	TGGACTTTTACTATCTCTCCTGG	1	GGAAAGGACGAAACACCGGGACTTTTACTATCTCTCCGTTTTAGAGCTAGAAATAGCAAGTTAAAATAAGG
CLIP1	GAGGCTGGCTCAATCAAGAAAGG	2	GGAAAGGACGAAACACCGAGGCTGGCTCAATCAAGAAGTTTTAGAGCTAGAAATAGCAAGTTAAAATAAGG
CLMN	GTGGGACTGGTTCCAACGCGAGG	2	GGAAAGGACGAAACACCGTGGGACTGGTTCCAACGCGGTTTTAGAGCTAGAAATAGCAAGTTAAAATAAGG
CLP1	GGGGCCCACTACCATCACTCGGG	3	GGAAAGGACGAAACACCGGGGCCCACTACCATCACTCGTTTTAGAGCTAGAAATAGCAAGTTAAAATAAGG
CNKSR3	TCTTCTCTCGTTCAAACTTGTGG	2	GGAAAGGACGAAACACCGCTTCTCTCGTTCAAACTTGGTTTTAGAGCTAGAAATAGCAAGTTAAAATAAGG
CNOT6L	GGCAATAGCCATATAGCTGCCGG	2	GGAAAGGACGAAACACCGGCAATAGCCATATAGCTGCGTTTTAGAGCTAGAAATAGCAAGTTAAAATAAGG
COL16A1	GGGCCTCTCATCCTGCGCCTGGG	2	GGAAAGGACGAAACACCGGGCCTCTCATCCTGCGCCTGTTTTAGAGCTAGAAATAGCAAGTTAAAATAAGG
COL1A1	GGTACCATGACCGAGACGTGTGG	2	GGAAAGGACGAAACACCGGTACCATGACCGAGACGTGGTTTTAGAGCTAGAAATAGCAAGTTAAAATAAGG
COL24A1	GCTGATGGTACAGCAGTCGCTGG	2	GGAAAGGACGAAACACCGCTGATGGTACAGCAGTCGCGTTTTAGAGCTAGAAATAGCAAGTTAAAATAAGG
COLEC12	GAAAGTCGTTCTTGATTCGCTGG	2	GGAAAGGACGAAACACCGAAAGTCGTTCTTGATTCGCGTTTTAGAGCTAGAAATAGCAAGTTAAAATAAGG
COPS7B	GCATCTTACCATCGTGAGCTTGG	2	GGAAAGGACGAAACACCGCATCTTACCATCGTGAGCTGTTTTAGAGCTAGAAATAGCAAGTTAAAATAAGG
COX6A2	GCTGGGCAGCGCCAGCACGAAGG	2	GGAAAGGACGAAACACCGCTGGGCAGCGCCAGCACGAGTTTTAGAGCTAGAAATAGCAAGTTAAAATAAGG
CPXCR1	TAGAAACCAACCCAATAAACAGG	2	GGAAAGGACGAAACACCGAGAAACCAACCCAATAAACGTTTTAGAGCTAGAAATAGCAAGTTAAAATAAGG
CR1L	AAGGGACGCTCGAGACGGACGGG	2	GGAAAGGACGAAACACCGAGGGACGCTCGAGACGGACGTTTTAGAGCTAGAAATAGCAAGTTAAAATAAGG
CRYBA2	GCAGCCGACAGCGACGGCCCTGG	2	GGAAAGGACGAAACACCGCAGCCGACAGCGACGGCCCGTTTTAGAGCTAGAAATAGCAAGTTAAAATAAGG
CSNK1D	ACCGAGATAGATGTCTCCGAAGG	2	GGAAAGGACGAAACACCGCCGAGATAGATGTCTCCGAGTTTTAGAGCTAGAAATAGCAAGTTAAAATAAGG
CTGF	GACCACGAAGGCGACGCGGACGG	2	GGAAAGGACGAAACACCGACCACGAAGGCGACGCGGAGTTTTAGAGCTAGAAATAGCAAGTTAAAATAAGG
CTSD	GCCAATCTCCCCGTAGTACTGGG	2	GGAAAGGACGAAACACCGCCAATCTCCCCGTAGTACTGTTTTAGAGCTAGAAATAGCAAGTTAAAATAAGG
CYTH1	AAGAACTGGAGAACATCCGACGG	2	GGAAAGGACGAAACACCGAGAACTGGAGAACATCCGAGTTTTAGAGCTAGAAATAGCAAGTTAAAATAAGG
DDX52	AAACACAAAATTCACGTCCAAGG	2	GGAAAGGACGAAACACCGAACACAAAATTCACGTCCAGTTTTAGAGCTAGAAATAGCAAGTTAAAATAAGG
DEF8	CCTTGAGCACCGCTTTTACAAGG	2	GGAAAGGACGAAACACCGCTTGAGCACCGCTTTTACAGTTTTAGAGCTAGAAATAGCAAGTTAAAATAAGG
DEPDC4	AACTTGGCCCGTTCAGCCCTGGG	2	GGAAAGGACGAAACACCGACTTGGCCCGTTCAGCCCTGTTTTAGAGCTAGAAATAGCAAGTTAAAATAAGG
DMTN	GAGAGATGATTCCAGGCGACCGG	2	GGAAAGGACGAAACACCGAGAGATGATTCCAGGCGACGTTTTAGAGCTAGAAATAGCAAGTTAAAATAAGG
DNAJB12	GGTTGGTCACCGGCAGTCTGTGG	2	GGAAAGGACGAAACACCGGTTGGTCACCGGCAGTCTGGTTTTAGAGCTAGAAATAGCAAGTTAAAATAAGG
DNAJC12	GCGGGCTCGACTCTCTTCATTGG	2	GGAAAGGACGAAACACCGCGGGCTCGACTCTCTTCATGTTTTAGAGCTAGAAATAGCAAGTTAAAATAAGG
DNAL1	TCAAAGAAGCCTTAGCGAGATGG	1	GGAAAGGACGAAACACCGCAAAGAAGCCTTAGCGAGAGTTTTAGAGCTAGAAATAGCAAGTTAAAATAAGG
DOK5	GGATCCGGAGCAGACGCCTCGGG	2	GGAAAGGACGAAACACCGGATCCGGAGCAGACGCCTCGTTTTAGAGCTAGAAATAGCAAGTTAAAATAAGG
EAF1	AAACCCGCTGCTGGACCGCGAGG	2	GGAAAGGACGAAACACCGAACCCGCTGCTGGACCGCGGTTTTAGAGCTAGAAATAGCAAGTTAAAATAAGG
EBPL	GCAGCCCGCCGCCAGCAGCGCGG	2	GGAAAGGACGAAACACCGCAGCCCGCCGCCAGCAGCGGTTTTAGAGCTAGAAATAGCAAGTTAAAATAAGG
EIF3K	GGAGCGCTATGTAGAGACGCAGG	2	GGAAAGGACGAAACACCGGAGCGCTATGTAGAGACGCGTTTTAGAGCTAGAAATAGCAAGTTAAAATAAGG
ELANE	GAGCCCATAACCTCTCGCGGCGG	2	GGAAAGGACGAAACACCGAGCCCATAACCTCTCGCGGGTTTTAGAGCTAGAAATAGCAAGTTAAAATAAGG
EWSR1	CAGCCTGCTTATCCAGCCTATGG	2	GGAAAGGACGAAACACCGAGCCTGCTTATCCAGCCTAGTTTTAGAGCTAGAAATAGCAAGTTAAAATAAGG
EXOSC3	GATTCAGCCGCGACAGACGCAGG	2	GGAAAGGACGAAACACCGATTCAGCCGCGACAGACGCGTTTTAGAGCTAGAAATAGCAAGTTAAAATAAGG
F8	TGCGAATGCTATAATGAGTTGGG	3	GGAAAGGACGAAACACCGGCGAATGCTATAATGAGTTGTTTTAGAGCTAGAAATAGCAAGTTAAAATAAGG
FADS6	GGCGCGGAGCGCGCACCGTGGGG	2	GGAAAGGACGAAACACCGGCGCGGAGCGCGCACCGTGGTTTTAGAGCTAGAAATAGCAAGTTAAAATAAGG
FAM127B	GCTGGGCTCCTGTTACATACTGG	2	GGAAAGGACGAAACACCGCTGGGCTCCTGTTACATACGTTTTAGAGCTAGAAATAGCAAGTTAAAATAAGG
FAM169A	GGCTTTGTACCTCTTTATGGTGG	2	GGAAAGGACGAAACACCGGCTTTGTACCTCTTTATGGGTTTTAGAGCTAGAAATAGCAAGTTAAAATAAGG
FBLN7	GCACGCCTGCGTGAACACCCCGG	3	GGAAAGGACGAAACACCGCACGCCTGCGTGAACACCCGTTTTAGAGCTAGAAATAGCAAGTTAAAATAAGG
FBXO25	AGAAGATCTTTGATTAAGCGAGG	3	GGAAAGGACGAAACACCGGAAGATCTTTGATTAAGCGGTTTTAGAGCTAGAAATAGCAAGTTAAAATAAGG
FBXO30	ACCTTCCAGCTCACTTGCGGTGG	2	GGAAAGGACGAAACACCGCCTTCCAGCTCACTTGCGGGTTTTAGAGCTAGAAATAGCAAGTTAAAATAAGG
FBXO44	TCTCTCTCGAGACCAGAGGAAGG	2	GGAAAGGACGAAACACCGCTCTCTCGAGACCAGAGGAGTTTTAGAGCTAGAAATAGCAAGTTAAAATAAGG
FBXO47	GGAATGTCCTCCTTGATCATTGG	2	GGAAAGGACGAAACACCGGAATGTCCTCCTTGATCATGTTTTAGAGCTAGAAATAGCAAGTTAAAATAAGG
FBXO8	AGAGAAGTTCATCATTCGCAAGG	3	GGAAAGGACGAAACACCGGAGAAGTTCATCATTCGCAGTTTTAGAGCTAGAAATAGCAAGTTAAAATAAGG
FCHSD2	GGAATTACACTCAGATCGCCGGG	2	GGAAAGGACGAAACACCGGAATTACACTCAGATCGCCGTTTTAGAGCTAGAAATAGCAAGTTAAAATAAGG
FGB	GTCAAGGGGTCGATGACCACGGG	2	GGAAAGGACGAAACACCGTCAAGGGGTCGATGACCACGTTTTAGAGCTAGAAATAGCAAGTTAAAATAAGG
FGD1	GCCCCTGCGCGCCAGCAGTCCGG	2	GGAAAGGACGAAACACCGCCCCTGCGCGCCAGCAGTCGTTTTAGAGCTAGAAATAGCAAGTTAAAATAAGG
FGD6	ACCTCACCTGTTCGAGAGATTGG	2	GGAAAGGACGAAACACCGCCTCACCTGTTCGAGAGATGTTTTAGAGCTAGAAATAGCAAGTTAAAATAAGG
FIP1L1	CACTAGGCGCTCGACCTCGCCGG	2	GGAAAGGACGAAACACCGACTAGGCGCTCGACCTCGCGTTTTAGAGCTAGAAATAGCAAGTTAAAATAAGG
FRMD1	GGCGGTGCCCCCGAGAGGGAGGG	2	GGAAAGGACGAAACACCGGCGGTGCCCCCGAGAGGGAGTTTTAGAGCTAGAAATAGCAAGTTAAAATAAGG
FXYD3	AGATGAGCCCGCCAACCTGGAGG	2	GGAAAGGACGAAACACCGGATGAGCCCGCCAACCTGGGTTTTAGAGCTAGAAATAGCAAGTTAAAATAAGG
GABRA2	GCTGGGCCAATCAATCGGAAAGG	3	GGAAAGGACGAAACACCGCTGGGCCAATCAATCGGAAGTTTTAGAGCTAGAAATAGCAAGTTAAAATAAGG
GAS7	GACCCTGTACCCCTTCTCCGGGG	3	GGAAAGGACGAAACACCGACCCTGTACCCCTTCTCCGGTTTTAGAGCTAGAAATAGCAAGTTAAAATAAGG
GCKR	GAGAACATTGTTCGACTGCTAGG	2	GGAAAGGACGAAACACCGAGAACATTGTTCGACTGCTGTTTTAGAGCTAGAAATAGCAAGTTAAAATAAGG
GEM	AGGGAACACCTACTACCGAGTGG	3	GGAAAGGACGAAACACCGGGGAACACCTACTACCGAGGTTTTAGAGCTAGAAATAGCAAGTTAAAATAAGG
GFER	GACCTGGCGACCGACGCGCGGGG	2	GGAAAGGACGAAACACCGACCTGGCGACCGACGCGCGGTTTTAGAGCTAGAAATAGCAAGTTAAAATAAGG
GPR171	TACAGAAGAATACGAATCACAGG	2	GGAAAGGACGAAACACCGACAGAAGAATACGAATCACGTTTTAGAGCTAGAAATAGCAAGTTAAAATAAGG
GPR55	CACATCCCCACCTTCGTCCTGGG	2	GGAAAGGACGAAACACCGACATCCCCACCTTCGTCCTGTTTTAGAGCTAGAAATAGCAAGTTAAAATAAGG
GPR83	CGGTGGCTCGCACCAAGGGGAGG	2	GGAAAGGACGAAACACCGGGTGGCTCGCACCAAGGGGGTTTTAGAGCTAGAAATAGCAAGTTAAAATAAGG
GRAMD3	CAAAGCCTGCGAAAGTGCTCGGG	2	GGAAAGGACGAAACACCGAAAGCCTGCGAAAGTGCTCGTTTTAGAGCTAGAAATAGCAAGTTAAAATAAGG
GRB10	CGCAAGTCGGTCAGACTGTGCGG	2	GGAAAGGACGAAACACCGGCAAGTCGGTCAGACTGTGGTTTTAGAGCTAGAAATAGCAAGTTAAAATAAGG
GRHPR	GGGTAGGGTCGCGCTCGCCCGGG	2	GGAAAGGACGAAACACCGGGTAGGGTCGCGCTCGCCCGTTTTAGAGCTAGAAATAGCAAGTTAAAATAAGG
GRID2	GCGGATTCGATCATTCACATCGG	3	GGAAAGGACGAAACACCGCGGATTCGATCATTCACATGTTTTAGAGCTAGAAATAGCAAGTTAAAATAAGG
GRSF1	GAGAAGCACCGCATGTACATGGG	2	GGAAAGGACGAAACACCGAGAAGCACCGCATGTACATGTTTTAGAGCTAGAAATAGCAAGTTAAAATAAGG
GSG1L	GAAGAGGAAGCGGTCGTCGCCGG	2	GGAAAGGACGAAACACCGAAGAGGAAGCGGTCGTCGCGTTTTAGAGCTAGAAATAGCAAGTTAAAATAAGG
HDAC7	GCAGCCCATGGACCTGCGGGTGG	2	GGAAAGGACGAAACACCGCAGCCCATGGACCTGCGGGGTTTTAGAGCTAGAAATAGCAAGTTAAAATAAGG
HFE	CCTAAAGACGTATTGCCCAATGG	2	GGAAAGGACGAAACACCGCTAAAGACGTATTGCCCAAGTTTTAGAGCTAGAAATAGCAAGTTAAAATAAGG
HHIP	GATAGCCCACCGTTCTTGGTTGG	2	GGAAAGGACGAAACACCGATAGCCCACCGTTCTTGGTGTTTTAGAGCTAGAAATAGCAAGTTAAAATAAGG
HIPK1	GGAGGCCCTGGTCGTAAGCAGGG	2	GGAAAGGACGAAACACCGGAGGCCCTGGTCGTAAGCAGTTTTAGAGCTAGAAATAGCAAGTTAAAATAAGG
HMMR	GAGACTCTTCGAGACTCCTTTGG	2	GGAAAGGACGAAACACCGAGACTCTTCGAGACTCCTTGTTTTAGAGCTAGAAATAGCAAGTTAAAATAAGG
HORMAD2	GACATTTTTTATCTTCTCGGAGG	0	GGAAAGGACGAAACACCGACATTTTTTATCTTCTCGGGTTTTAGAGCTAGAAATAGCAAGTTAAAATAAGG
HOXA5	GACTCGGCGAGCATGCACTCCGG	2	GGAAAGGACGAAACACCGACTCGGCGAGCATGCACTCGTTTTAGAGCTAGAAATAGCAAGTTAAAATAAGG
HOXD1	GCGCCGTCGCCGTTGCCCAGAGG	2	GGAAAGGACGAAACACCGCGCCGTCGCCGTTGCCCAGGTTTTAGAGCTAGAAATAGCAAGTTAAAATAAGG
HSPA5	GGAGTGAAGGCGACATAGGACGG	2	GGAAAGGACGAAACACCGGAGTGAAGGCGACATAGGAGTTTTAGAGCTAGAAATAGCAAGTTAAAATAAGG
IDI2	GCTCTGCTTGCAGACGCCTCTGG	2	GGAAAGGACGAAACACCGCTCTGCTTGCAGACGCCTCGTTTTAGAGCTAGAAATAGCAAGTTAAAATAAGG
IFT88	GTTACTAGACCTATAGCTACTGG	2	GGAAAGGACGAAACACCGTTACTAGACCTATAGCTACGTTTTAGAGCTAGAAATAGCAAGTTAAAATAAGG
IL2RG	AGTCAGTGGGCATAGTGGTCAGG	2	GGAAAGGACGAAACACCGGTCAGTGGGCATAGTGGTCGTTTTAGAGCTAGAAATAGCAAGTTAAAATAAGG
INSIG1	GGCATCATCGCCTGTTGCAGAGG	2	GGAAAGGACGAAACACCGGCATCATCGCCTGTTGCAGGTTTTAGAGCTAGAAATAGCAAGTTAAAATAAGG
INTS4	AGTAATCCCCTATAATCTTCTGG	2	GGAAAGGACGAAACACCGGTAATCCCCTATAATCTTCGTTTTAGAGCTAGAAATAGCAAGTTAAAATAAGG
IQCB1	GATTATTCTCGAATCCAGGGTGG	2	GGAAAGGACGAAACACCGATTATTCTCGAATCCAGGGGTTTTAGAGCTAGAAATAGCAAGTTAAAATAAGG
ITGB4	GGCTGATGGCGCCAACGTGCTGG	2	GGAAAGGACGAAACACCGGCTGATGGCGCCAACGTGCGTTTTAGAGCTAGAAATAGCAAGTTAAAATAAGG
ITIH2	GTGTGGGTTATCGAACCACAGGG	2	GGAAAGGACGAAACACCGTGTGGGTTATCGAACCACAGTTTTAGAGCTAGAAATAGCAAGTTAAAATAAGG
JKAMP	GGAGAAATTCAACAGTCGCTTGG	2	GGAAAGGACGAAACACCGGAGAAATTCAACAGTCGCTGTTTTAGAGCTAGAAATAGCAAGTTAAAATAAGG
KAZN	GCTCGCGCTCCGCATCGATGGGG	2	GGAAAGGACGAAACACCGCTCGCGCTCCGCATCGATGGTTTTAGAGCTAGAAATAGCAAGTTAAAATAAGG
KIAA0101	ATTCGACATCAGTTTCATCGAGG	2	GGAAAGGACGAAACACCGTTCGACATCAGTTTCATCGGTTTTAGAGCTAGAAATAGCAAGTTAAAATAAGG
KIAA0226L	AATTTTTTCTGTGCCGGCTGTGG	1	GGAAAGGACGAAACACCGATTTTTTCTGTGCCGGCTGGTTTTAGAGCTAGAAATAGCAAGTTAAAATAAGG
KIAA1958	GAGGGCACCCCGATTATACTGGG	2	GGAAAGGACGAAACACCGAGGGCACCCCGATTATACTGTTTTAGAGCTAGAAATAGCAAGTTAAAATAAGG
KIF12	GCGGTCCAACAGCCAGGCGAAGG	2	GGAAAGGACGAAACACCGCGGTCCAACAGCCAGGCGAGTTTTAGAGCTAGAAATAGCAAGTTAAAATAAGG
KIF22	GGGAAGACGCACACAATGCTGGG	2	GGAAAGGACGAAACACCGGGAAGACGCACACAATGCTGTTTTAGAGCTAGAAATAGCAAGTTAAAATAAGG
KIR2DL5A	CCGGGCCCCACGGTTCGCACAGG	3	GGAAAGGACGAAACACCGCGGGCCCCACGGTTCGCACGTTTTAGAGCTAGAAATAGCAAGTTAAAATAAGG
KLHDC10	GGGCTTTGCTCAGCTGTCGGGGG	2	GGAAAGGACGAAACACCGGGCTTTGCTCAGCTGTCGGGTTTTAGAGCTAGAAATAGCAAGTTAAAATAAGG
KRBOX4	TACAGCCACCTGGTGTCCGTGGG	2	GGAAAGGACGAAACACCGACAGCCACCTGGTGTCCGTGTTTTAGAGCTAGAAATAGCAAGTTAAAATAAGG
KRT14	TCTCAGCAGGCCGCTGCCTCTGG	2	GGAAAGGACGAAACACCGCTCAGCAGGCCGCTGCCTCGTTTTAGAGCTAGAAATAGCAAGTTAAAATAAGG
KRT80	GACTCAGCCATCTTCGACCTCGG	2	GGAAAGGACGAAACACCGACTCAGCCATCTTCGACCTGTTTTAGAGCTAGAAATAGCAAGTTAAAATAAGG
KRTAP4-3	CGAGACCTTGACCACAGCTCTGG	2	GGAAAGGACGAAACACCGGAGACCTTGACCACAGCTCGTTTTAGAGCTAGAAATAGCAAGTTAAAATAAGG
L3MBTL4	GAAAGCACACAGAATACCGATGG	3	GGAAAGGACGAAACACCGAAAGCACACAGAATACCGAGTTTTAGAGCTAGAAATAGCAAGTTAAAATAAGG
LARP7	TGGAAGGCACCAGAATCCGGAGG	3	GGAAAGGACGAAACACCGGGAAGGCACCAGAATCCGGGTTTTAGAGCTAGAAATAGCAAGTTAAAATAAGG
LMO7	GCCCAAGGCTCATAACCCGCAGG	3	GGAAAGGACGAAACACCGCCCAAGGCTCATAACCCGCGTTTTAGAGCTAGAAATAGCAAGTTAAAATAAGG
LRCOL1	GAAGTTGAACCTGTCCCATAAGG	1	GGAAAGGACGAAACACCGAAGTTGAACCTGTCCCATAGTTTTAGAGCTAGAAATAGCAAGTTAAAATAAGG
LUZP4	CATAGACATCGCCATCGGAGAGG	3	GGAAAGGACGAAACACCGATAGACATCGCCATCGGAGGTTTTAGAGCTAGAAATAGCAAGTTAAAATAAGG
LYPD1	AAAAAGTTGCCGCGATGCCTAGG	2	GGAAAGGACGAAACACCGAAAAGTTGCCGCGATGCCTGTTTTAGAGCTAGAAATAGCAAGTTAAAATAAGG
M1AP	CCTTTACCAGTAGTTCGCCCAGG	3	GGAAAGGACGAAACACCGCTTTACCAGTAGTTCGCCCGTTTTAGAGCTAGAAATAGCAAGTTAAAATAAGG
MAGEA1	GAGGCTTTGCCGAAGATCTCAGG	2	GGAAAGGACGAAACACCGAGGCTTTGCCGAAGATCTCGTTTTAGAGCTAGAAATAGCAAGTTAAAATAAGG
MAGEB18	CCTGATTCTCACAACGAGCCTGG	2	GGAAAGGACGAAACACCGCTGATTCTCACAACGAGCCGTTTTAGAGCTAGAAATAGCAAGTTAAAATAAGG
MAL	GCTGCCCCCCGTCGCCGCTGCGG	1	GGAAAGGACGAAACACCGCTGCCCCCCGTCGCCGCTGGTTTTAGAGCTAGAAATAGCAAGTTAAAATAAGG
MAST2	GGATCTGGTTCCGTAGGATCAGG	2	GGAAAGGACGAAACACCGGATCTGGTTCCGTAGGATCGTTTTAGAGCTAGAAATAGCAAGTTAAAATAAGG
MCEMP1	GATGGCTCTGTACAACCAGCAGG	2	GGAAAGGACGAAACACCGATGGCTCTGTACAACCAGCGTTTTAGAGCTAGAAATAGCAAGTTAAAATAAGG
ME2	GCCAATTGTATATACACCGACGG	2	GGAAAGGACGAAACACCGCCAATTGTATATACACCGAGTTTTAGAGCTAGAAATAGCAAGTTAAAATAAGG
MEOX1	GCACCCCGTAGTCATCGCCTGGG	3	GGAAAGGACGAAACACCGCACCCCGTAGTCATCGCCTGTTTTAGAGCTAGAAATAGCAAGTTAAAATAAGG
MFGE8	GCATAAACCACCGTTGTGGCAGG	3	GGAAAGGACGAAACACCGCATAAACCACCGTTGTGGCGTTTTAGAGCTAGAAATAGCAAGTTAAAATAAGG
MID2	GCTTGATACCAAAATGCGATGGG	3	GGAAAGGACGAAACACCGCTTGATACCAAAATGCGATGTTTTAGAGCTAGAAATAGCAAGTTAAAATAAGG
MMP11	GCGTGCCCGACCCATCTGATGGG	3	GGAAAGGACGAAACACCGCGTGCCCGACCCATCTGATGTTTTAGAGCTAGAAATAGCAAGTTAAAATAAGG
MMP15	GGTCTCTTCGTCGAGCACACCGG	2	GGAAAGGACGAAACACCGGTCTCTTCGTCGAGCACACGTTTTAGAGCTAGAAATAGCAAGTTAAAATAAGG
MS4A5	CAGAAACACCGGACTGTGTGCGG	2	GGAAAGGACGAAACACCGAGAAACACCGGACTGTGTGGTTTTAGAGCTAGAAATAGCAAGTTAAAATAAGG
MSS51	AGGATCAGCTGCGATAGGCCAGG	3	GGAAAGGACGAAACACCGGGATCAGCTGCGATAGGCCGTTTTAGAGCTAGAAATAGCAAGTTAAAATAAGG
MSTN	AATCCTCAGTAAACTTCGTCTGG	2	GGAAAGGACGAAACACCGATCCTCAGTAAACTTCGTCGTTTTAGAGCTAGAAATAGCAAGTTAAAATAAGG
MYL12B	CAGAGATGGCTTCATCGACAAGG	2	GGAAAGGACGAAACACCGAGAGATGGCTTCATCGACAGTTTTAGAGCTAGAAATAGCAAGTTAAAATAAGG
NAA11	CCAGCTTTCTTACATCGCTGAGG	3	GGAAAGGACGAAACACCGCAGCTTTCTTACATCGCTGGTTTTAGAGCTAGAAATAGCAAGTTAAAATAAGG
NAGLU	GGCAGCCACAGAAGTCGCGCAGG	2	GGAAAGGACGAAACACCGGCAGCCACAGAAGTCGCGCGTTTTAGAGCTAGAAATAGCAAGTTAAAATAAGG
NCAPG	GAGGCTGCTGTCGATTAAGGAGG	2	GGAAAGGACGAAACACCGAGGCTGCTGTCGATTAAGGGTTTTAGAGCTAGAAATAGCAAGTTAAAATAAGG
NCBP1	CGGCACAGCGACGAGAACGACGG	2	GGAAAGGACGAAACACCGGGCACAGCGACGAGAACGAGTTTTAGAGCTAGAAATAGCAAGTTAAAATAAGG
NDUFA11	GCGGTGGCAATCGGTGCCATCGG	2	GGAAAGGACGAAACACCGCGGTGGCAATCGGTGCCATGTTTTAGAGCTAGAAATAGCAAGTTAAAATAAGG
NDUFAF3	GGACTGGAGACCGGACCGAGAGG	2	GGAAAGGACGAAACACCGGACTGGAGACCGGACCGAGGTTTTAGAGCTAGAAATAGCAAGTTAAAATAAGG
NDUFV3	GATTCAGAAGCTCGTCAGGTGGG	2	GGAAAGGACGAAACACCGATTCAGAAGCTCGTCAGGTGTTTTAGAGCTAGAAATAGCAAGTTAAAATAAGG
NEDD4	TATAACGTCACTCTCACGTAAGG	2	GGAAAGGACGAAACACCGATAACGTCACTCTCACGTAGTTTTAGAGCTAGAAATAGCAAGTTAAAATAAGG
NEIL2	ACTCAGAATCATCCTCGCCCTGG	2	GGAAAGGACGAAACACCGCTCAGAATCATCCTCGCCCGTTTTAGAGCTAGAAATAGCAAGTTAAAATAAGG
NF2	GATCCTCACGGTGAACGTCTTGG	2	GGAAAGGACGAAACACCGATCCTCACGGTGAACGTCTGTTTTAGAGCTAGAAATAGCAAGTTAAAATAAGG
NMBR	GGAACCGCTCTCATTCGCGCCGG	3	GGAAAGGACGAAACACCGGAACCGCTCTCATTCGCGCGTTTTAGAGCTAGAAATAGCAAGTTAAAATAAGG
NOL3	GAGAGCCACGGCTGACGCTTGGG	2	GGAAAGGACGAAACACCGAGAGCCACGGCTGACGCTTGTTTTAGAGCTAGAAATAGCAAGTTAAAATAAGG
NOS2	GAGTGAATTCCACGTTGGCAGGG	2	GGAAAGGACGAAACACCGAGTGAATTCCACGTTGGCAGTTTTAGAGCTAGAAATAGCAAGTTAAAATAAGG
NR1I3	CTTTGCTCGCCGCAATGCCAGGG	3	GGAAAGGACGAAACACCGTTTGCTCGCCGCAATGCCAGTTTTAGAGCTAGAAATAGCAAGTTAAAATAAGG
NUDT13	CCCACCAAGAAGAACGTGGCTGG	2	GGAAAGGACGAAACACCGCCACCAAGAAGAACGTGGCGTTTTAGAGCTAGAAATAGCAAGTTAAAATAAGG
NUPR1L	GCCACCCATAAGCTACGAGGAGG	2	GGAAAGGACGAAACACCGCCACCCATAAGCTACGAGGGTTTTAGAGCTAGAAATAGCAAGTTAAAATAAGG
OR10G4	GATGGCCAAGTAGCGATCATAGG	1	GGAAAGGACGAAACACCGATGGCCAAGTAGCGATCATGTTTTAGAGCTAGAAATAGCAAGTTAAAATAAGG
OR1L1	GAGTGTCTGAGCGGATGGCCAGG	2	GGAAAGGACGAAACACCGAGTGTCTGAGCGGATGGCCGTTTTAGAGCTAGAAATAGCAAGTTAAAATAAGG
OR2G3	AGAGAACAGCCTCCAGACGAGGG	2	GGAAAGGACGAAACACCGGAGAACAGCCTCCAGACGAGTTTTAGAGCTAGAAATAGCAAGTTAAAATAAGG
OR4D9	GAGAAATCTGCGCTATGGAGTGG	3	GGAAAGGACGAAACACCGAGAAATCTGCGCTATGGAGGTTTTAGAGCTAGAAATAGCAAGTTAAAATAAGG
OR51E1	AGGCCTCCCTGGTTTAGAAGAGG	2	GGAAAGGACGAAACACCGGGCCTCCCTGGTTTAGAAGGTTTTAGAGCTAGAAATAGCAAGTTAAAATAAGG
OR6B3	TGGCCATCATCCTCACCGTCTGG	2	GGAAAGGACGAAACACCGGGCCATCATCCTCACCGTCGTTTTAGAGCTAGAAATAGCAAGTTAAAATAAGG
OR6K6	TGTCAATGGCCATTGCTGTCAGG	2	GGAAAGGACGAAACACCGGTCAATGGCCATTGCTGTCGTTTTAGAGCTAGAAATAGCAAGTTAAAATAAGG
OSBPL10	GCAAAGTGAGACTTCGGCTTCGG	2	GGAAAGGACGAAACACCGCAAAGTGAGACTTCGGCTTGTTTTAGAGCTAGAAATAGCAAGTTAAAATAAGG
PABPC5	GCTTTCCCGCGGATGCAGAGTGG	2	GGAAAGGACGAAACACCGCTTTCCCGCGGATGCAGAGGTTTTAGAGCTAGAAATAGCAAGTTAAAATAAGG
PACS2	GAACCTGTTCGCCACCTGGGAGG	2	GGAAAGGACGAAACACCGAACCTGTTCGCCACCTGGGGTTTTAGAGCTAGAAATAGCAAGTTAAAATAAGG
PAK1IP1	GGTCGCTGGTTGCTACGAGCAGG	2	GGAAAGGACGAAACACCGGTCGCTGGTTGCTACGAGCGTTTTAGAGCTAGAAATAGCAAGTTAAAATAAGG
PALB2	ACATCTATCACACTTGATGTTGG	2	GGAAAGGACGAAACACCGCATCTATCACACTTGATGTGTTTTAGAGCTAGAAATAGCAAGTTAAAATAAGG
PANX1	GATGGTCACGTGCATTGCGGTGG	3	GGAAAGGACGAAACACCGATGGTCACGTGCATTGCGGGTTTTAGAGCTAGAAATAGCAAGTTAAAATAAGG
PATE2	TATCATCTTGGGTTATGCTATGG	3	GGAAAGGACGAAACACCGATCATCTTGGGTTATGCTAGTTTTAGAGCTAGAAATAGCAAGTTAAAATAAGG
PCDHGA4	GGCCCCACTTTGCACGTCCAGGG	2	GGAAAGGACGAAACACCGGCCCCACTTTGCACGTCCAGTTTTAGAGCTAGAAATAGCAAGTTAAAATAAGG
PCED1A	GTTGATGATCACCAGGTCCGGGG	2	GGAAAGGACGAAACACCGTTGATGATCACCAGGTCCGGTTTTAGAGCTAGAAATAGCAAGTTAAAATAAGG
PCNP	TCGCTTCTCAGCGCTGCGACTGG	2	GGAAAGGACGAAACACCGCGCTTCTCAGCGCTGCGACGTTTTAGAGCTAGAAATAGCAAGTTAAAATAAGG
PDZD9	TTCAATATTATAGATATCCGTGG	0	GGAAAGGACGAAACACCGTCAATATTATAGATATCCGGTTTTAGAGCTAGAAATAGCAAGTTAAAATAAGG
PEAR1	GGCCTCTGTGACCGATTCACTGG	2	GGAAAGGACGAAACACCGGCCTCTGTGACCGATTCACGTTTTAGAGCTAGAAATAGCAAGTTAAAATAAGG
PELO	GGCTTACCACACCATCGAGCTGG	2	GGAAAGGACGAAACACCGGCTTACCACACCATCGAGCGTTTTAGAGCTAGAAATAGCAAGTTAAAATAAGG
PENK	GAGATCCTCGCCAAGCGGTATGG	2	GGAAAGGACGAAACACCGAGATCCTCGCCAAGCGGTAGTTTTAGAGCTAGAAATAGCAAGTTAAAATAAGG
PIK3R1	TGCTGTACCGCTCTTGGGTCTGG	3	GGAAAGGACGAAACACCGGCTGTACCGCTCTTGGGTCGTTTTAGAGCTAGAAATAGCAAGTTAAAATAAGG
PIP5K1A	GAAAAACCGACCGAAGACGACGG	3	GGAAAGGACGAAACACCGAAAAACCGACCGAAGACGAGTTTTAGAGCTAGAAATAGCAAGTTAAAATAAGG
PKD2	GCGTGGAGCCGCGATAACCCCGG	3	GGAAAGGACGAAACACCGCGTGGAGCCGCGATAACCCGTTTTAGAGCTAGAAATAGCAAGTTAAAATAAGG
PKD2L1	GGACCTTCCAGGATCCCGACAGG	2	GGAAAGGACGAAACACCGGACCTTCCAGGATCCCGACGTTTTAGAGCTAGAAATAGCAAGTTAAAATAAGG
PLA2G4D	GCGCCTGGCGAGCTACCGCCGGG	3	GGAAAGGACGAAACACCGCGCCTGGCGAGCTACCGCCGTTTTAGAGCTAGAAATAGCAAGTTAAAATAAGG
PLD2	GTAGTTGCGATAGAAAGACATGG	2	GGAAAGGACGAAACACCGTAGTTGCGATAGAAAGACAGTTTTAGAGCTAGAAATAGCAAGTTAAAATAAGG
PLEKHG2	GAAGCACTCGGCAATACCCCCGG	3	GGAAAGGACGAAACACCGAAGCACTCGGCAATACCCCGTTTTAGAGCTAGAAATAGCAAGTTAAAATAAGG
PNISR	GCTGCTTTTGGTCCACCGCAAGG	2	GGAAAGGACGAAACACCGCTGCTTTTGGTCCACCGCAGTTTTAGAGCTAGAAATAGCAAGTTAAAATAAGG
PNN	GGCGGGATCCGAATGACGTGAGG	2	GGAAAGGACGAAACACCGGCGGGATCCGAATGACGTGGTTTTAGAGCTAGAAATAGCAAGTTAAAATAAGG
POLR3F	CAGCCAGACCGGTCTGTGACTGG	2	GGAAAGGACGAAACACCGAGCCAGACCGGTCTGTGACGTTTTAGAGCTAGAAATAGCAAGTTAAAATAAGG
POMT1	GCCTGCTGCCAGCACTCGCGGGG	2	GGAAAGGACGAAACACCGCCTGCTGCCAGCACTCGCGGTTTTAGAGCTAGAAATAGCAAGTTAAAATAAGG
POP7	GCAGAAAACCGAGAGCCCCGCGG	2	GGAAAGGACGAAACACCGCAGAAAACCGAGAGCCCCGGTTTTAGAGCTAGAAATAGCAAGTTAAAATAAGG
PPP1R3F	GGCCACCGCCGCCTCGACCGAGG	2	GGAAAGGACGAAACACCGGCCACCGCCGCCTCGACCGGTTTTAGAGCTAGAAATAGCAAGTTAAAATAAGG
PPP2R2D	AGAGTAATTAAACTCAACGGTGG	2	GGAAAGGACGAAACACCGGAGTAATTAAACTCAACGGGTTTTAGAGCTAGAAATAGCAAGTTAAAATAAGG
PRDM10	GCTGGTGTACATCCACCCGGTGG	2	GGAAAGGACGAAACACCGCTGGTGTACATCCACCCGGGTTTTAGAGCTAGAAATAGCAAGTTAAAATAAGG
PRDX3	AAGGGTACAGCCGTTGTCAATGG	3	GGAAAGGACGAAACACCGAGGGTACAGCCGTTGTCAAGTTTTAGAGCTAGAAATAGCAAGTTAAAATAAGG
PRKCZ	GACCTTAAGCCAGTTATCGATGG	3	GGAAAGGACGAAACACCGACCTTAAGCCAGTTATCGAGTTTTAGAGCTAGAAATAGCAAGTTAAAATAAGG
PRPF39	ATACACTATCCGTATTGCTATGG	3	GGAAAGGACGAAACACCGTACACTATCCGTATTGCTAGTTTTAGAGCTAGAAATAGCAAGTTAAAATAAGG
PRSS3	GGGTGGACGCACTTGGCGAGCGG	2	GGAAAGGACGAAACACCGGGTGGACGCACTTGGCGAGGTTTTAGAGCTAGAAATAGCAAGTTAAAATAAGG
PSMA3	ACTTGAAAAACTCTTCCGTCAGG	3	GGAAAGGACGAAACACCGCTTGAAAAACTCTTCCGTCGTTTTAGAGCTAGAAATAGCAAGTTAAAATAAGG
PTCD2	TGCAGGAGAACTCGATTCGAGGG	2	GGAAAGGACGAAACACCGGCAGGAGAACTCGATTCGAGTTTTAGAGCTAGAAATAGCAAGTTAAAATAAGG
PTGIR	GCGCCGGTCGCCGTGCGCTCAGG	2	GGAAAGGACGAAACACCGCGCCGGTCGCCGTGCGCTCGTTTTAGAGCTAGAAATAGCAAGTTAAAATAAGG
PTGR2	CTTGGAGCTATAGGTATGCCTGG	2	GGAAAGGACGAAACACCGTTGGAGCTATAGGTATGCCGTTTTAGAGCTAGAAATAGCAAGTTAAAATAAGG
PTPRR	GTAGTACAGCACGTAATCCAGGG	3	GGAAAGGACGAAACACCGTAGTACAGCACGTAATCCAGTTTTAGAGCTAGAAATAGCAAGTTAAAATAAGG
PTPRU	GAGTGCCAGCACGAGCGCCTGGG	2	GGAAAGGACGAAACACCGAGTGCCAGCACGAGCGCCTGTTTTAGAGCTAGAAATAGCAAGTTAAAATAAGG
PUSL1	GAGGGCCTCGGCCAGGACCTCGG	2	GGAAAGGACGAAACACCGAGGGCCTCGGCCAGGACCTGTTTTAGAGCTAGAAATAGCAAGTTAAAATAAGG
RAB27B	GCATTTTTCAGAGACGCCATGGG	2	GGAAAGGACGAAACACCGCATTTTTCAGAGACGCCATGTTTTAGAGCTAGAAATAGCAAGTTAAAATAAGG
RAB33A	GGTACCCCCGCAGAAGCGGAAGG	3	GGAAAGGACGAAACACCGGTACCCCCGCAGAAGCGGAGTTTTAGAGCTAGAAATAGCAAGTTAAAATAAGG
RAB35	TGTCCCCCGAGGAACCTCCGTGG	2	GGAAAGGACGAAACACCGGTCCCCCGAGGAACCTCCGGTTTTAGAGCTAGAAATAGCAAGTTAAAATAAGG
RASGRF2	GAAGAGCGTGCGCTACAACGAGG	2	GGAAAGGACGAAACACCGAAGAGCGTGCGCTACAACGGTTTTAGAGCTAGAAATAGCAAGTTAAAATAAGG
RBAK-RBAKDN	AATGATGACGTTTGGCTTGGTGG	0	GGAAAGGACGAAACACCGATGATGACGTTTGGCTTGGGTTTTAGAGCTAGAAATAGCAAGTTAAAATAAGG
RBFA	CGGGCTGTGGCGCTCCCGCGCGG	2	GGAAAGGACGAAACACCGGGGCTGTGGCGCTCCCGCGGTTTTAGAGCTAGAAATAGCAAGTTAAAATAAGG
RBM6	ACTCCCTCTCTCGGTCTCTTCGG	2	GGAAAGGACGAAACACCGCTCCCTCTCTCGGTCTCTTGTTTTAGAGCTAGAAATAGCAAGTTAAAATAAGG
RBM7	CCTTGAAACGAAAGTGACCGAGG	2	GGAAAGGACGAAACACCGCTTGAAACGAAAGTGACCGGTTTTAGAGCTAGAAATAGCAAGTTAAAATAAGG
RDH13	GGGAAGACGGTCATCGTGACGGG	2	GGAAAGGACGAAACACCGGGAAGACGGTCATCGTGACGTTTTAGAGCTAGAAATAGCAAGTTAAAATAAGG
RHBDD1	GGTAACACTTCTCCACACTAAGG	2	GGAAAGGACGAAACACCGGTAACACTTCTCCACACTAGTTTTAGAGCTAGAAATAGCAAGTTAAAATAAGG
RLN3	GGATGTCTGATCGTCTCCACCGG	2	GGAAAGGACGAAACACCGGATGTCTGATCGTCTCCACGTTTTAGAGCTAGAAATAGCAAGTTAAAATAAGG
RNF6	GTGCGTGAAGCGTTAGCTCGAGG	2	GGAAAGGACGAAACACCGTGCGTGAAGCGTTAGCTCGGTTTTAGAGCTAGAAATAGCAAGTTAAAATAAGG
RPL34	AGCGTTTGACATACCGACGTAGG	1	GGAAAGGACGAAACACCGGCGTTTGACATACCGACGTGTTTTAGAGCTAGAAATAGCAAGTTAAAATAAGG
RPP25	GCCGCAGCCGCTGAAGACGATGG	3	GGAAAGGACGAAACACCGCCGCAGCCGCTGAAGACGAGTTTTAGAGCTAGAAATAGCAAGTTAAAATAAGG
S100A8	GGTCATCCCTGTAGACGGCATGG	2	GGAAAGGACGAAACACCGGTCATCCCTGTAGACGGCAGTTTTAGAGCTAGAAATAGCAAGTTAAAATAAGG
SAA2-SAA4	ATGAGAGAAGCCAATTACATCGG	3	GGAAAGGACGAAACACCGTGAGAGAAGCCAATTACATGTTTTAGAGCTAGAAATAGCAAGTTAAAATAAGG
SCARB2	GGCCACCAGCAGCGTGACGCTGG	2	GGAAAGGACGAAACACCGGCCACCAGCAGCGTGACGCGTTTTAGAGCTAGAAATAGCAAGTTAAAATAAGG
SCNN1D	GCAGGCAGCGTTGTGCTGAGTGG	2	GGAAAGGACGAAACACCGCAGGCAGCGTTGTGCTGAGGTTTTAGAGCTAGAAATAGCAAGTTAAAATAAGG
SEC31A	GACGAGCGCTGCACTAACGCAGG	2	GGAAAGGACGAAACACCGACGAGCGCTGCACTAACGCGTTTTAGAGCTAGAAATAGCAAGTTAAAATAAGG
SEMA6B	GGAGCCGCCGCCGCTTAGCGTGG	2	GGAAAGGACGAAACACCGGAGCCGCCGCCGCTTAGCGGTTTTAGAGCTAGAAATAGCAAGTTAAAATAAGG
SEMG2	AAATGTGGTTGACGTGAGAGAGG	2	GGAAAGGACGAAACACCGAATGTGGTTGACGTGAGAGGTTTTAGAGCTAGAAATAGCAAGTTAAAATAAGG
SENP8	GCAATCAGATGTCTCACTATTGG	1	GGAAAGGACGAAACACCGCAATCAGATGTCTCACTATGTTTTAGAGCTAGAAATAGCAAGTTAAAATAAGG
SEPT2	GCCCTGTCTGCGGGTACCTTCGG	2	GGAAAGGACGAAACACCGCCCTGTCTGCGGGTACCTTGTTTTAGAGCTAGAAATAGCAAGTTAAAATAAGG
SERPINA10	CACCTTCATGTGATCGGCTGCGG	2	GGAAAGGACGAAACACCGACCTTCATGTGATCGGCTGGTTTTAGAGCTAGAAATAGCAAGTTAAAATAAGG
SERPINA7	CCATGCTGGATCTCTACCATTGG	2	GGAAAGGACGAAACACCGCATGCTGGATCTCTACCATGTTTTAGAGCTAGAAATAGCAAGTTAAAATAAGG
SERPINC1	GGGACTGCGTGACCTGTCACGGG	2	GGAAAGGACGAAACACCGGGACTGCGTGACCTGTCACGTTTTAGAGCTAGAAATAGCAAGTTAAAATAAGG
SGMS2	GGTCTTGCATAAGTGTTCGTAGG	2	GGAAAGGACGAAACACCGGTCTTGCATAAGTGTTCGTGTTTTAGAGCTAGAAATAGCAAGTTAAAATAAGG
SHROOM4	GGGTTCCTTGCGGGTAGCACAGG	2	GGAAAGGACGAAACACCGGGTTCCTTGCGGGTAGCACGTTTTAGAGCTAGAAATAGCAAGTTAAAATAAGG
SLC12A2	GCCCGGCACGGCTGTGCCCTCGG	2	GGAAAGGACGAAACACCGCCCGGCACGGCTGTGCCCTGTTTTAGAGCTAGAAATAGCAAGTTAAAATAAGG
SLC25A42	GCATCCTCATGCAATCGCACCGG	3	GGAAAGGACGAAACACCGCATCCTCATGCAATCGCACGTTTTAGAGCTAGAAATAGCAAGTTAAAATAAGG
SLC26A9	GACCACAGGCGACACCGGGGTGG	2	GGAAAGGACGAAACACCGACCACAGGCGACACCGGGGGTTTTAGAGCTAGAAATAGCAAGTTAAAATAAGG
SLC35A3	GGTGCATCTGTGCCTACCACAGG	2	GGAAAGGACGAAACACCGGTGCATCTGTGCCTACCACGTTTTAGAGCTAGAAATAGCAAGTTAAAATAAGG
SLC38A6	GGGAGCTTCAACGCTGAGCGGGG	2	GGAAAGGACGAAACACCGGGAGCTTCAACGCTGAGCGGTTTTAGAGCTAGAAATAGCAAGTTAAAATAAGG
SLC5A8	GAAGGCGTAGTAGATGCCGATGG	3	GGAAAGGACGAAACACCGAAGGCGTAGTAGATGCCGAGTTTTAGAGCTAGAAATAGCAAGTTAAAATAAGG
SLC9C2	GATGGGGAGTTGTAATCACGTGG	2	GGAAAGGACGAAACACCGATGGGGAGTTGTAATCACGGTTTTAGAGCTAGAAATAGCAAGTTAAAATAAGG
SMAD1	CACAGTTACTCGGTTGCCCTGGG	3	GGAAAGGACGAAACACCGACAGTTACTCGGTTGCCCTGTTTTAGAGCTAGAAATAGCAAGTTAAAATAAGG
SMTNL2	GGAGGCGCGCACTGTGCGCGAGG	2	GGAAAGGACGAAACACCGGAGGCGCGCACTGTGCGCGGTTTTAGAGCTAGAAATAGCAAGTTAAAATAAGG
SNRNP200	GAAACCATGGATCTCGACCAGGG	2	GGAAAGGACGAAACACCGAAACCATGGATCTCGACCAGTTTTAGAGCTAGAAATAGCAAGTTAAAATAAGG
SNTG2	GCCGCCTCCCGCGGACGCCAGGG	2	GGAAAGGACGAAACACCGCCGCCTCCCGCGGACGCCAGTTTTAGAGCTAGAAATAGCAAGTTAAAATAAGG
SOX2	GCCGGGCCCGCAGCAAACTTCGG	2	GGAAAGGACGAAACACCGCCGGGCCCGCAGCAAACTTGTTTTAGAGCTAGAAATAGCAAGTTAAAATAAGG
SP1	GCTGTTGCCCATCAACGGTCTGG	3	GGAAAGGACGAAACACCGCTGTTGCCCATCAACGGTCGTTTTAGAGCTAGAAATAGCAAGTTAAAATAAGG
SPHK1	GCACGCTATTGCTGTGCCGCCGG	2	GGAAAGGACGAAACACCGCACGCTATTGCTGTGCCGCGTTTTAGAGCTAGAAATAGCAAGTTAAAATAAGG
SPIN3	CCAGCCTCGGGGGAACATCGTGG	2	GGAAAGGACGAAACACCGCAGCCTCGGGGGAACATCGGTTTTAGAGCTAGAAATAGCAAGTTAAAATAAGG
SPRED1	TGTGCTGACTTTTTTATCCGTGG	3	GGAAAGGACGAAACACCGGTGCTGACTTTTTTATCCGGTTTTAGAGCTAGAAATAGCAAGTTAAAATAAGG
ST3GAL2	GGGCCCTGGATGGGACGCACCGG	2	GGAAAGGACGAAACACCGGGCCCTGGATGGGACGCACGTTTTAGAGCTAGAAATAGCAAGTTAAAATAAGG
STARD13	GAACCACACATTCCAGCGCCGGG	2	GGAAAGGACGAAACACCGAACCACACATTCCAGCGCCGTTTTAGAGCTAGAAATAGCAAGTTAAAATAAGG
STARD5	TCTCATCCCACTTCACTCGTAGG	2	GGAAAGGACGAAACACCGCTCATCCCACTTCACTCGTGTTTTAGAGCTAGAAATAGCAAGTTAAAATAAGG
STAT5B	GTCGCAGCTCCTCAAACGTCTGG	3	GGAAAGGACGAAACACCGTCGCAGCTCCTCAAACGTCGTTTTAGAGCTAGAAATAGCAAGTTAAAATAAGG
STAU1	GATCAATCCGATTAGCCGACTGG	2	GGAAAGGACGAAACACCGATCAATCCGATTAGCCGACGTTTTAGAGCTAGAAATAGCAAGTTAAAATAAGG
STAU2	GATGAACCCTATTAGCCGCCTGG	2	GGAAAGGACGAAACACCGATGAACCCTATTAGCCGCCGTTTTAGAGCTAGAAATAGCAAGTTAAAATAAGG
STIP1	GCCCTCCTCATAGGTTCGCTTGG	2	GGAAAGGACGAAACACCGCCCTCCTCATAGGTTCGCTGTTTTAGAGCTAGAAATAGCAAGTTAAAATAAGG
STX4	GCTGTTTGATCTCATCGCGCAGG	3	GGAAAGGACGAAACACCGCTGTTTGATCTCATCGCGCGTTTTAGAGCTAGAAATAGCAAGTTAAAATAAGG
SUN2	GGGAGTAGCGCGTGAGGCGCTGG	2	GGAAAGGACGAAACACCGGGAGTAGCGCGTGAGGCGCGTTTTAGAGCTAGAAATAGCAAGTTAAAATAAGG
SYCP3	CCTGGAATACTTTTTTCCGGAGG	3	GGAAAGGACGAAACACCGCTGGAATACTTTTTTCCGGGTTTTAGAGCTAGAAATAGCAAGTTAAAATAAGG
SYNDIG1	GACAGCCTCGAGTACCCGGATGG	2	GGAAAGGACGAAACACCGACAGCCTCGAGTACCCGGAGTTTTAGAGCTAGAAATAGCAAGTTAAAATAAGG
SYNJ2BP-COX16	GACGTAGATGCCACTGTCGTTGG	2	GGAAAGGACGAAACACCGACGTAGATGCCACTGTCGTGTTTTAGAGCTAGAAATAGCAAGTTAAAATAAGG
TBCCD1	CATGTAGACCAGTAGAGGCGCGG	2	GGAAAGGACGAAACACCGATGTAGACCAGTAGAGGCGGTTTTAGAGCTAGAAATAGCAAGTTAAAATAAGG
TCF4	AAGCACTGCCGACTACAATAGGG	2	GGAAAGGACGAAACACCGAGCACTGCCGACTACAATAGTTTTAGAGCTAGAAATAGCAAGTTAAAATAAGG
TDRD5	CATCTACCACTCCGAATCCTTGG	2	GGAAAGGACGAAACACCGATCTACCACTCCGAATCCTGTTTTAGAGCTAGAAATAGCAAGTTAAAATAAGG
TELO2	GACGGCGAGTCGAACCTCTGAGG	2	GGAAAGGACGAAACACCGACGGCGAGTCGAACCTCTGGTTTTAGAGCTAGAAATAGCAAGTTAAAATAAGG
TFDP1	GAAGACCTTGAGTTCTCCGTTGG	2	GGAAAGGACGAAACACCGAAGACCTTGAGTTCTCCGTGTTTTAGAGCTAGAAATAGCAAGTTAAAATAAGG
TIGD4	CAGTAGACCCTTCGACTGTCTGG	2	GGAAAGGACGAAACACCGAGTAGACCCTTCGACTGTCGTTTTAGAGCTAGAAATAGCAAGTTAAAATAAGG
TIPARP	CTGAATTTGACCAACTACGAAGG	2	GGAAAGGACGAAACACCGTGAATTTGACCAACTACGAGTTTTAGAGCTAGAAATAGCAAGTTAAAATAAGG
TLR2	GACTGTACCCTTAATGGAGTTGG	2	GGAAAGGACGAAACACCGACTGTACCCTTAATGGAGTGTTTTAGAGCTAGAAATAGCAAGTTAAAATAAGG
TMC1	TCCCAGAGCCGAAGAGGCATCGG	2	GGAAAGGACGAAACACCGCCCAGAGCCGAAGAGGCATGTTTTAGAGCTAGAAATAGCAAGTTAAAATAAGG
TMED10	CCTTGTGAATCTCCTCACGGAGG	2	GGAAAGGACGAAACACCGCTTGTGAATCTCCTCACGGGTTTTAGAGCTAGAAATAGCAAGTTAAAATAAGG
TMEM217	CTGAGATCACACCAAAGTACAGG	2	GGAAAGGACGAAACACCGTGAGATCACACCAAAGTACGTTTTAGAGCTAGAAATAGCAAGTTAAAATAAGG
TMEM259	GGGCCCGGGCCCAACGGCGGCGG	2	GGAAAGGACGAAACACCGGGCCCGGGCCCAACGGCGGGTTTTAGAGCTAGAAATAGCAAGTTAAAATAAGG
TNFAIP6	GCTCACCTACGCAGAAGCTAAGG	2	GGAAAGGACGAAACACCGCTCACCTACGCAGAAGCTAGTTTTAGAGCTAGAAATAGCAAGTTAAAATAAGG
TNMD	GAGCAAGCACTTCTGGCCGGAGG	2	GGAAAGGACGAAACACCGAGCAAGCACTTCTGGCCGGGTTTTAGAGCTAGAAATAGCAAGTTAAAATAAGG
TOE1	GGATGCCTTGGGCATACTGCTGG	2	GGAAAGGACGAAACACCGGATGCCTTGGGCATACTGCGTTTTAGAGCTAGAAATAGCAAGTTAAAATAAGG
TP73	GGACCAGATGAGCAGCCGCGCGG	2	GGAAAGGACGAAACACCGGACCAGATGAGCAGCCGCGGTTTTAGAGCTAGAAATAGCAAGTTAAAATAAGG
TPP1	GCATCAGTAGCCCGTGTGGTTGG	2	GGAAAGGACGAAACACCGCATCAGTAGCCCGTGTGGTGTTTTAGAGCTAGAAATAGCAAGTTAAAATAAGG
TRAF5	CAAACGCATGTGCTCCCGTAAGG	2	GGAAAGGACGAAACACCGAAACGCATGTGCTCCCGTAGTTTTAGAGCTAGAAATAGCAAGTTAAAATAAGG
TRDN	CCTCTTCAGCACTTTTCCGGGGG	3	GGAAAGGACGAAACACCGCTCTTCAGCACTTTTCCGGGTTTTAGAGCTAGAAATAGCAAGTTAAAATAAGG
TRERF1	GGGATCCACCTCAACAACATGGG	2	GGAAAGGACGAAACACCGGGATCCACCTCAACAACATGTTTTAGAGCTAGAAATAGCAAGTTAAAATAAGG
TRIM35	GGAGTCCCGACGTGTCCCCCGGG	2	GGAAAGGACGAAACACCGGAGTCCCGACGTGTCCCCCGTTTTAGAGCTAGAAATAGCAAGTTAAAATAAGG
TRIML1	GCGCTCTCCGATGACGAGCAGGG	2	GGAAAGGACGAAACACCGCGCTCTCCGATGACGAGCAGTTTTAGAGCTAGAAATAGCAAGTTAAAATAAGG
TRMT2B	TCCACCTTCTCTGTGAACCGAGG	2	GGAAAGGACGAAACACCGCCACCTTCTCTGTGAACCGGTTTTAGAGCTAGAAATAGCAAGTTAAAATAAGG
TTC13	GGAGAGCGGCGAGTAGTGCTCGG	3	GGAAAGGACGAAACACCGGAGAGCGGCGAGTAGTGCTGTTTTAGAGCTAGAAATAGCAAGTTAAAATAAGG
TTLL10	GACCCGAGCCGGCTTCAAGAGGG	2	GGAAAGGACGAAACACCGACCCGAGCCGGCTTCAAGAGTTTTAGAGCTAGAAATAGCAAGTTAAAATAAGG
TUBA8	TGCCCACCGTGTAGTGGCCCCGG	2	GGAAAGGACGAAACACCGGCCCACCGTGTAGTGGCCCGTTTTAGAGCTAGAAATAGCAAGTTAAAATAAGG
TUT1	GCAACTTCCGCCGATCCGATAGG	3	GGAAAGGACGAAACACCGCAACTTCCGCCGATCCGATGTTTTAGAGCTAGAAATAGCAAGTTAAAATAAGG
TWSG1	GGTGTGTCACTATAATTTCGAGG	2	GGAAAGGACGAAACACCGGTGTGTCACTATAATTTCGGTTTTAGAGCTAGAAATAGCAAGTTAAAATAAGG
TXNRD2	GGCGGCACCTGCGTCAACGTGGG	2	GGAAAGGACGAAACACCGGCGGCACCTGCGTCAACGTGTTTTAGAGCTAGAAATAGCAAGTTAAAATAAGG
UBL5	CAGCCCAAACTGGTACCCGTTGG	3	GGAAAGGACGAAACACCGAGCCCAAACTGGTACCCGTGTTTTAGAGCTAGAAATAGCAAGTTAAAATAAGG
UFL1	GAAGTAGTTCATACACTCGATGG	2	GGAAAGGACGAAACACCGAAGTAGTTCATACACTCGAGTTTTAGAGCTAGAAATAGCAAGTTAAAATAAGG
UGT2B11	TGGCTGCGCTACTTAACATACGG	2	GGAAAGGACGAAACACCGGGCTGCGCTACTTAACATAGTTTTAGAGCTAGAAATAGCAAGTTAAAATAAGG
UGT2B15	TTCTGAAAATTCTCGATAGATGG	0	GGAAAGGACGAAACACCGTCTGAAAATTCTCGATAGAGTTTTAGAGCTAGAAATAGCAAGTTAAAATAAGG
UNC13C	GAAATTGAGCAGTTGCGCACAGG	2	GGAAAGGACGAAACACCGAAATTGAGCAGTTGCGCACGTTTTAGAGCTAGAAATAGCAAGTTAAAATAAGG
UNC45A	GGGTCTGGACGCGACGCCCCAGG	2	GGAAAGGACGAAACACCGGGTCTGGACGCGACGCCCCGTTTTAGAGCTAGAAATAGCAAGTTAAAATAAGG
UPK3B	GCCGGAGACAGTTCAACGCCAGG	2	GGAAAGGACGAAACACCGCCGGAGACAGTTCAACGCCGTTTTAGAGCTAGAAATAGCAAGTTAAAATAAGG
USF1	GATGATGCAGTTGACACGGAGGG	2	GGAAAGGACGAAACACCGATGATGCAGTTGACACGGAGTTTTAGAGCTAGAAATAGCAAGTTAAAATAAGG
VDR	GAACGTGCCCCGGATCTGTGGGG	3	GGAAAGGACGAAACACCGAACGTGCCCCGGATCTGTGGTTTTAGAGCTAGAAATAGCAAGTTAAAATAAGG
VEPH1	AAAAGATCTTTCACGAGCTGGGG	1	GGAAAGGACGAAACACCGAAAGATCTTTCACGAGCTGGTTTTAGAGCTAGAAATAGCAAGTTAAAATAAGG
VPS8	GCAATTTGCAACGACAGCGGAGG	2	GGAAAGGACGAAACACCGCAATTTGCAACGACAGCGGGTTTTAGAGCTAGAAATAGCAAGTTAAAATAAGG
VSIG10	GGCTCAGCGATTCAATGTGCAGG	2	GGAAAGGACGAAACACCGGCTCAGCGATTCAATGTGCGTTTTAGAGCTAGAAATAGCAAGTTAAAATAAGG
WDR89	TGCTGAATATACACTGTCACAGG	2	GGAAAGGACGAAACACCGGCTGAATATACACTGTCACGTTTTAGAGCTAGAAATAGCAAGTTAAAATAAGG
WI2-2373I1.2	GACGCCGACGACTACCCCGCCGG	2	GGAAAGGACGAAACACCGACGCCGACGACTACCCCGCGTTTTAGAGCTAGAAATAGCAAGTTAAAATAAGG
WISP1	GTCACTGCTGCCAGCGTCCAGGG	1	GGAAAGGACGAAACACCGTCACTGCTGCCAGCGTCCAGTTTTAGAGCTAGAAATAGCAAGTTAAAATAAGG
WSB2	GTAAGAAGCCGTGACAAGCAGGG	2	GGAAAGGACGAAACACCGTAAGAAGCCGTGACAAGCAGTTTTAGAGCTAGAAATAGCAAGTTAAAATAAGG
YTHDC1	GCCAAATCTCCTACGCCAGATGG	0	GGAAAGGACGAAACACCGCCAAATCTCCTACGCCAGAGTTTTAGAGCTAGAAATAGCAAGTTAAAATAAGG
ZBTB39	AGATGACCCCAACATTGATCAGG	2	GGAAAGGACGAAACACCGGATGACCCCAACATTGATCGTTTTAGAGCTAGAAATAGCAAGTTAAAATAAGG
ZBTB7B	GGCCCTGCGTCCGGATGGTGAGG	2	GGAAAGGACGAAACACCGGCCCTGCGTCCGGATGGTGGTTTTAGAGCTAGAAATAGCAAGTTAAAATAAGG
ZC3H6	CAACTTTGGTAACTACGGTCAGG	3	GGAAAGGACGAAACACCGAACTTTGGTAACTACGGTCGTTTTAGAGCTAGAAATAGCAAGTTAAAATAAGG
ZDBF2	TATTTGACGTCTACTCTGTCTGG	2	GGAAAGGACGAAACACCGATTTGACGTCTACTCTGTCGTTTTAGAGCTAGAAATAGCAAGTTAAAATAAGG
ZDHHC12	GAGCACCAGCGTGATTCCCCAGG	3	GGAAAGGACGAAACACCGAGCACCAGCGTGATTCCCCGTTTTAGAGCTAGAAATAGCAAGTTAAAATAAGG
ZEB1	GTTCTTGGTCGCCCATTCACAGG	2	GGAAAGGACGAAACACCGTTCTTGGTCGCCCATTCACGTTTTAGAGCTAGAAATAGCAAGTTAAAATAAGG
ZMYND12	AAGGGCATGGAAGTGCGCAGTGG	2	GGAAAGGACGAAACACCGAGGGCATGGAAGTGCGCAGGTTTTAGAGCTAGAAATAGCAAGTTAAAATAAGG
ZMYND8	GAACAGTAACAATAAGGAGCAGG	2	GGAAAGGACGAAACACCGAACAGTAACAATAAGGAGCGTTTTAGAGCTAGAAATAGCAAGTTAAAATAAGG
ZNF165	GAAGCCAGAGATCCATACCAAGG	2	GGAAAGGACGAAACACCGAAGCCAGAGATCCATACCAGTTTTAGAGCTAGAAATAGCAAGTTAAAATAAGG
ZNF177	AAACACATGAGATCTCATACTGG	1	GGAAAGGACGAAACACCGAACACATGAGATCTCATACGTTTTAGAGCTAGAAATAGCAAGTTAAAATAAGG
ZNF385D	GAAGAGGAACCCCGAATGTATGG	2	GGAAAGGACGAAACACCGAAGAGGAACCCCGAATGTAGTTTTAGAGCTAGAAATAGCAAGTTAAAATAAGG
ZNF594	CTGATACCGCTCTCTTGGGAAGG	2	GGAAAGGACGAAACACCGTGATACCGCTCTCTTGGGAGTTTTAGAGCTAGAAATAGCAAGTTAAAATAAGG
ZNF599	GACATCAGCCATATAACGACAGG	3	GGAAAGGACGAAACACCGACATCAGCCATATAACGACGTTTTAGAGCTAGAAATAGCAAGTTAAAATAAGG
ZNF625	GTTCAAGCATTCGAAGACACAGG	3	GGAAAGGACGAAACACCGTTCAAGCATTCGAAGACACGTTTTAGAGCTAGAAATAGCAAGTTAAAATAAGG
ZNF687	GCTTCATTCGCATCAATGTCAGG	2	GGAAAGGACGAAACACCGCTTCATTCGCATCAATGTCGTTTTAGAGCTAGAAATAGCAAGTTAAAATAAGG
ZNF782	CTTGTAAATGTGACATTGCGGGG	2	GGAAAGGACGAAACACCGTTGTAAATGTGACATTGCGGTTTTAGAGCTAGAAATAGCAAGTTAAAATAAGG
ZNF84	CCACACTGGCTACAATTATAAGG	2	GGAAAGGACGAAACACCGCACACTGGCTACAATTATAGTTTTAGAGCTAGAAATAGCAAGTTAAAATAAGG
ZNF843	GCCGCACTCCCGCAGACGAATGG	2	GGAAAGGACGAAACACCGCCGCACTCCCGCAGACGAAGTTTTAGAGCTAGAAATAGCAAGTTAAAATAAGG
ZNRF1	GGGGCACCGGCGACTCCGAGAGG	2	GGAAAGGACGAAACACCGGGGCACCGGCGACTCCGAGGTTTTAGAGCTAGAAATAGCAAGTTAAAATAAGG
ZSCAN5A	TGTGGTCACCTTCCACGGAAAGG	2	GGAAAGGACGAAACACCGGTGGTCACCTTCCACGGAAGTTTTAGAGCTAGAAATAGCAAGTTAAAATAAGG
A2M	GACAGAGCACCCTTTCACCGTGG	3	GGAAAGGACGAAACACCGACAGAGCACCCTTTCACCGGTTTTAGAGCTAGAAATAGCAAGTTAAAATAAGG
A3GALT2	GCGCTGGCAAGACGTGTCGATGG	2	GGAAAGGACGAAACACCGCGCTGGCAAGACGTGTCGAGTTTTAGAGCTAGAAATAGCAAGTTAAAATAAGG
AAGAB	GCAGCTGGTGACTAACGCACAGG	3	GGAAAGGACGAAACACCGCAGCTGGTGACTAACGCACGTTTTAGAGCTAGAAATAGCAAGTTAAAATAAGG
ABCA10	GCAAATGTATGTCAATCCCCAGG	3	GGAAAGGACGAAACACCGCAAATGTATGTCAATCCCCGTTTTAGAGCTAGAAATAGCAAGTTAAAATAAGG
ABCA12	GCCAAAAGGCAACCACACCAAGG	2	GGAAAGGACGAAACACCGCCAAAAGGCAACCACACCAGTTTTAGAGCTAGAAATAGCAAGTTAAAATAAGG
ABCA8	GAGGAGGAACACGACCAGGCCGG	2	GGAAAGGACGAAACACCGAGGAGGAACACGACCAGGCGTTTTAGAGCTAGAAATAGCAAGTTAAAATAAGG
ABCC6	GAGGAGGCCGGAGGTCCGCAAGG	2	GGAAAGGACGAAACACCGAGGAGGCCGGAGGTCCGCAGTTTTAGAGCTAGAAATAGCAAGTTAAAATAAGG
ABHD17B	GTGATGAAAGCGGAAGCCGTTGG	3	GGAAAGGACGAAACACCGTGATGAAAGCGGAAGCCGTGTTTTAGAGCTAGAAATAGCAAGTTAAAATAAGG
ABT1	GAGAAGGTTGCGGACGTGCAGGG	2	GGAAAGGACGAAACACCGAGAAGGTTGCGGACGTGCAGTTTTAGAGCTAGAAATAGCAAGTTAAAATAAGG
ACAD9	GGCTGGTGCGCAGTAGCCGCCGG	3	GGAAAGGACGAAACACCGGCTGGTGCGCAGTAGCCGCGTTTTAGAGCTAGAAATAGCAAGTTAAAATAAGG
ACIN1	GAGTTCTGAGTGGTAATCGAGGG	3	GGAAAGGACGAAACACCGAGTTCTGAGTGGTAATCGAGTTTTAGAGCTAGAAATAGCAAGTTAAAATAAGG
ACSF3	GGCATCGTTAGCGCATAGGAAGG	2	GGAAAGGACGAAACACCGGCATCGTTAGCGCATAGGAGTTTTAGAGCTAGAAATAGCAAGTTAAAATAAGG
ACTL7B	GCTGAAGCACGGCATCGTGGTGG	2	GGAAAGGACGAAACACCGCTGAAGCACGGCATCGTGGGTTTTAGAGCTAGAAATAGCAAGTTAAAATAAGG
ACVRL1	GTAGTGGTTGACGAACTCGGTGG	3	GGAAAGGACGAAACACCGTAGTGGTTGACGAACTCGGGTTTTAGAGCTAGAAATAGCAAGTTAAAATAAGG
ADAM15	GATCTCCACCAGGTCACGCTGGG	2	GGAAAGGACGAAACACCGATCTCCACCAGGTCACGCTGTTTTAGAGCTAGAAATAGCAAGTTAAAATAAGG
ADAMTS1	GGCTTCACGCTCCAGAACGTGGG	2	GGAAAGGACGAAACACCGGCTTCACGCTCCAGAACGTGTTTTAGAGCTAGAAATAGCAAGTTAAAATAAGG
ADAMTS10	GTGGGCTGCGACCGAGTCCTGGG	2	GGAAAGGACGAAACACCGTGGGCTGCGACCGAGTCCTGTTTTAGAGCTAGAAATAGCAAGTTAAAATAAGG
ADAMTS3	GCTTGGAGAATGTGTGTCGCTGG	2	GGAAAGGACGAAACACCGCTTGGAGAATGTGTGTCGCGTTTTAGAGCTAGAAATAGCAAGTTAAAATAAGG
ADD2	GTTGCGAAGGCGCATGTACTCGG	2	GGAAAGGACGAAACACCGTTGCGAAGGCGCATGTACTGTTTTAGAGCTAGAAATAGCAAGTTAAAATAAGG
ADRA2C	GCCGCGCGGCCAGTACTCGGCGG	3	GGAAAGGACGAAACACCGCCGCGCGGCCAGTACTCGGGTTTTAGAGCTAGAAATAGCAAGTTAAAATAAGG
ADRBK1	GAGATTTGTCAAAACCTCCGAGG	2	GGAAAGGACGAAACACCGAGATTTGTCAAAACCTCCGGTTTTAGAGCTAGAAATAGCAAGTTAAAATAAGG
AFF2	AGAGCTGCTCTCCGATTCGCTGG	2	GGAAAGGACGAAACACCGGAGCTGCTCTCCGATTCGCGTTTTAGAGCTAGAAATAGCAAGTTAAAATAAGG
AGGF1	GCTGGCCCAGCTAAGGCGGAAGG	2	GGAAAGGACGAAACACCGCTGGCCCAGCTAAGGCGGAGTTTTAGAGCTAGAAATAGCAAGTTAAAATAAGG
AGTR2	ATACATCTTCAACCTCGCTGTGG	2	GGAAAGGACGAAACACCGTACATCTTCAACCTCGCTGGTTTTAGAGCTAGAAATAGCAAGTTAAAATAAGG
AHCTF1	GAATTCATGATTCTGAACGCTGG	2	GGAAAGGACGAAACACCGAATTCATGATTCTGAACGCGTTTTAGAGCTAGAAATAGCAAGTTAAAATAAGG
AHI1	GTGGCTTTCGGAAAATTGCCTGG	3	GGAAAGGACGAAACACCGTGGCTTTCGGAAAATTGCCGTTTTAGAGCTAGAAATAGCAAGTTAAAATAAGG
AKAP13	ACTGGATCCGGTGATATCACAGG	3	GGAAAGGACGAAACACCGCTGGATCCGGTGATATCACGTTTTAGAGCTAGAAATAGCAAGTTAAAATAAGG
AKR1C3	GGGTGTCAAACTTCAACCGCAGG	2	GGAAAGGACGAAACACCGGGTGTCAAACTTCAACCGCGTTTTAGAGCTAGAAATAGCAAGTTAAAATAAGG
ALG11	GTTCCACATACAATGAGCCCAGG	2	GGAAAGGACGAAACACCGTTCCACATACAATGAGCCCGTTTTAGAGCTAGAAATAGCAAGTTAAAATAAGG
ALKBH1	GACTCTGGCGACTGAGCCCGGGG	2	GGAAAGGACGAAACACCGACTCTGGCGACTGAGCCCGGTTTTAGAGCTAGAAATAGCAAGTTAAAATAAGG
AMER2	GCAAGTCCATGTCTGCCGCGAGG	2	GGAAAGGACGAAACACCGCAAGTCCATGTCTGCCGCGGTTTTAGAGCTAGAAATAGCAAGTTAAAATAAGG
AMMECR1	GGGCTCGTTGGTGAATCGGGGGG	3	GGAAAGGACGAAACACCGGGCTCGTTGGTGAATCGGGGTTTTAGAGCTAGAAATAGCAAGTTAAAATAAGG
ANGPTL7	GACATGGAGACTTCAGGCGGAGG	2	GGAAAGGACGAAACACCGACATGGAGACTTCAGGCGGGTTTTAGAGCTAGAAATAGCAAGTTAAAATAAGG
ANKMY1	GGTGTCGAGACCTACCCCGATGG	2	GGAAAGGACGAAACACCGGTGTCGAGACCTACCCCGAGTTTTAGAGCTAGAAATAGCAAGTTAAAATAAGG
ANKRD26	CGCCCTTGGGCTCCTTCGCGCGG	2	GGAAAGGACGAAACACCGGCCCTTGGGCTCCTTCGCGGTTTTAGAGCTAGAAATAGCAAGTTAAAATAAGG
ANO10	AAAACCTTTGAAGTTCTGTCTGG	3	GGAAAGGACGAAACACCGAAACCTTTGAAGTTCTGTCGTTTTAGAGCTAGAAATAGCAAGTTAAAATAAGG
ANXA8L1	CGGCAGGCGAGAAGATTCGTGGG	2	GGAAAGGACGAAACACCGGGCAGGCGAGAAGATTCGTGTTTTAGAGCTAGAAATAGCAAGTTAAAATAAGG
AOX1	TGGCTGAGAAACAGTCGCAAAGG	2	GGAAAGGACGAAACACCGGGCTGAGAAACAGTCGCAAGTTTTAGAGCTAGAAATAGCAAGTTAAAATAAGG
AP1G1	TCATAGCACGCAATTCGTACAGG	2	GGAAAGGACGAAACACCGCATAGCACGCAATTCGTACGTTTTAGAGCTAGAAATAGCAAGTTAAAATAAGG
AP1S3	GTTCAGATTATTCTCTCCCGTGG	2	GGAAAGGACGAAACACCGTTCAGATTATTCTCTCCCGGTTTTAGAGCTAGAAATAGCAAGTTAAAATAAGG
AP3M2	GCCTCCTACCATCCTTCGAACGG	2	GGAAAGGACGAAACACCGCCTCCTACCATCCTTCGAAGTTTTAGAGCTAGAAATAGCAAGTTAAAATAAGG
APAF1	AGCATTGTAGAATGATACGTAGG	2	GGAAAGGACGAAACACCGGCATTGTAGAATGATACGTGTTTTAGAGCTAGAAATAGCAAGTTAAAATAAGG
APBB1	GAACCCCAACGCCTTCGAGACGG	2	GGAAAGGACGAAACACCGAACCCCAACGCCTTCGAGAGTTTTAGAGCTAGAAATAGCAAGTTAAAATAAGG
APH1B	GAAGATGATACGCAACGGCTCGG	3	GGAAAGGACGAAACACCGAAGATGATACGCAACGGCTGTTTTAGAGCTAGAAATAGCAAGTTAAAATAAGG
APLP1	GACTTAGACCGCGAGCAGCGGGG	2	GGAAAGGACGAAACACCGACTTAGACCGCGAGCAGCGGTTTTAGAGCTAGAAATAGCAAGTTAAAATAAGG
APP	GCGGAATTGACAAGTTCCGAGGG	2	GGAAAGGACGAAACACCGCGGAATTGACAAGTTCCGAGTTTTAGAGCTAGAAATAGCAAGTTAAAATAAGG
ARHGAP12	GAACAATCTTGTGATTCCGCAGG	3	GGAAAGGACGAAACACCGAACAATCTTGTGATTCCGCGTTTTAGAGCTAGAAATAGCAAGTTAAAATAAGG
ARHGEF1	GTTCAAAGGCGACGTTGGGAGGG	2	GGAAAGGACGAAACACCGTTCAAAGGCGACGTTGGGAGTTTTAGAGCTAGAAATAGCAAGTTAAAATAAGG
ARHGEF10	GAGGGCACCGCATAGCCGCAGGG	2	GGAAAGGACGAAACACCGAGGGCACCGCATAGCCGCAGTTTTAGAGCTAGAAATAGCAAGTTAAAATAAGG
ARHGEF16	GGAGCTCCGGCTCGATGCCGGGG	2	GGAAAGGACGAAACACCGGAGCTCCGGCTCGATGCCGGTTTTAGAGCTAGAAATAGCAAGTTAAAATAAGG
ARHGEF28	GCTGCACTCGGGAGAAGCTTGGG	2	GGAAAGGACGAAACACCGCTGCACTCGGGAGAAGCTTGTTTTAGAGCTAGAAATAGCAAGTTAAAATAAGG
ARL8A	ACACGATGGCGCTCACTCCTCGG	2	GGAAAGGACGAAACACCGCACGATGGCGCTCACTCCTGTTTTAGAGCTAGAAATAGCAAGTTAAAATAAGG
ARMC3	CTACTCAGTAGTCTGATGAGTGG	2	GGAAAGGACGAAACACCGTACTCAGTAGTCTGATGAGGTTTTAGAGCTAGAAATAGCAAGTTAAAATAAGG
ARNTL	GAACATAATCGAGATGGCCCAGG	3	GGAAAGGACGAAACACCGAACATAATCGAGATGGCCCGTTTTAGAGCTAGAAATAGCAAGTTAAAATAAGG
ARPC3	GAGAAAGAAATGTATACGCTGGG	0	GGAAAGGACGAAACACCGAGAAAGAAATGTATACGCTGTTTTAGAGCTAGAAATAGCAAGTTAAAATAAGG
ARPP21	GAGGATGCTTGTCCATCGAGTGG	2	GGAAAGGACGAAACACCGAGGATGCTTGTCCATCGAGGTTTTAGAGCTAGAAATAGCAAGTTAAAATAAGG
ARRDC4	GGTGTTCGAGGACGAGCGCAAGG	2	GGAAAGGACGAAACACCGGTGTTCGAGGACGAGCGCAGTTTTAGAGCTAGAAATAGCAAGTTAAAATAAGG
ARSA	GGCAGCCAGGACTTCGGCCACGG	2	GGAAAGGACGAAACACCGGCAGCCAGGACTTCGGCCAGTTTTAGAGCTAGAAATAGCAAGTTAAAATAAGG
ASB11	TCTCTCCACGAGGCATGCCTTGG	2	GGAAAGGACGAAACACCGCTCTCCACGAGGCATGCCTGTTTTAGAGCTAGAAATAGCAAGTTAAAATAAGG
ASB7	TGTTACACCATCATTGTCGAAGG	3	GGAAAGGACGAAACACCGGTTACACCATCATTGTCGAGTTTTAGAGCTAGAAATAGCAAGTTAAAATAAGG
ASGR2	TGATTGCCTGGACCTCCGTCAGG	2	GGAAAGGACGAAACACCGGATTGCCTGGACCTCCGTCGTTTTAGAGCTAGAAATAGCAAGTTAAAATAAGG
ATAD5	GTTGCACATGTACGACTCTCTGG	2	GGAAAGGACGAAACACCGTTGCACATGTACGACTCTCGTTTTAGAGCTAGAAATAGCAAGTTAAAATAAGG
ATF3	GGCAGAAGCACTCACTTCCGAGG	2	GGAAAGGACGAAACACCGGCAGAAGCACTCACTTCCGGTTTTAGAGCTAGAAATAGCAAGTTAAAATAAGG
ATG16L1	GCTGATGGCTCGCACAGGAGAGG	2	GGAAAGGACGAAACACCGCTGATGGCTCGCACAGGAGGTTTTAGAGCTAGAAATAGCAAGTTAAAATAAGG
ATG4A	CTGATATAAGTGCTCGTCTATGG	2	GGAAAGGACGAAACACCGTGATATAAGTGCTCGTCTAGTTTTAGAGCTAGAAATAGCAAGTTAAAATAAGG
ATG4C	ATAGAGGATCACGTAATTGCAGG	2	GGAAAGGACGAAACACCGTAGAGGATCACGTAATTGCGTTTTAGAGCTAGAAATAGCAAGTTAAAATAAGG
ATP2C1	GTCACAGTGACGCTAGCTCTTGG	2	GGAAAGGACGAAACACCGTCACAGTGACGCTAGCTCTGTTTTAGAGCTAGAAATAGCAAGTTAAAATAAGG
ATP2C2	GGTCACTGTCGCCTTCATCCAGG	2	GGAAAGGACGAAACACCGGTCACTGTCGCCTTCATCCGTTTTAGAGCTAGAAATAGCAAGTTAAAATAAGG
ATP5H	GAATCCACCAGCTATCGACTGGG	2	GGAAAGGACGAAACACCGAATCCACCAGCTATCGACTGTTTTAGAGCTAGAAATAGCAAGTTAAAATAAGG
ATP6V0E1	ATCCCTAAGGGTCCTAACCGGGG	2	GGAAAGGACGAAACACCGTCCCTAAGGGTCCTAACCGGTTTTAGAGCTAGAAATAGCAAGTTAAAATAAGG
ATP8B1	GTTCCTGGCAGCGTTTACCAGGG	3	GGAAAGGACGAAACACCGTTCCTGGCAGCGTTTACCAGTTTTAGAGCTAGAAATAGCAAGTTAAAATAAGG
ATXN3	AGATTATCGCACGTTTTTACAGG	2	GGAAAGGACGAAACACCGGATTATCGCACGTTTTTACGTTTTAGAGCTAGAAATAGCAAGTTAAAATAAGG
AXIN2	GGGGCCGCGGGGCATCCTCACGG	2	GGAAAGGACGAAACACCGGGGCCGCGGGGCATCCTCAGTTTTAGAGCTAGAAATAGCAAGTTAAAATAAGG
B3GALT1	ACTCAAGTACCAGAGAGCGCTGG	2	GGAAAGGACGAAACACCGCTCAAGTACCAGAGAGCGCGTTTTAGAGCTAGAAATAGCAAGTTAAAATAAGG
B4GALNT3	GCTGCTGCTGGCGCTCGCCGTGG	2	GGAAAGGACGAAACACCGCTGCTGCTGGCGCTCGCCGGTTTTAGAGCTAGAAATAGCAAGTTAAAATAAGG
B4GALT4	GGCCACCAGTAACTACTTCGTGG	2	GGAAAGGACGAAACACCGGCCACCAGTAACTACTTCGGTTTTAGAGCTAGAAATAGCAAGTTAAAATAAGG
BAX	TCGGAAAAAGACCTCTCGGGGGG	2	GGAAAGGACGAAACACCGCGGAAAAAGACCTCTCGGGGTTTTAGAGCTAGAAATAGCAAGTTAAAATAAGG
BBS2	GGTAGAGGGAGATTACCGGATGG	3	GGAAAGGACGAAACACCGGTAGAGGGAGATTACCGGAGTTTTAGAGCTAGAAATAGCAAGTTAAAATAAGG
BBS7	TACCCGGGCCGAAGATTGCAAGG	2	GGAAAGGACGAAACACCGACCCGGGCCGAAGATTGCAGTTTTAGAGCTAGAAATAGCAAGTTAAAATAAGG
BCL2L10	GCCGGCGCCATCCACGCCCGAGG	2	GGAAAGGACGAAACACCGCCGGCGCCATCCACGCCCGGTTTTAGAGCTAGAAATAGCAAGTTAAAATAAGG
BCL2L11	AATCCTGAAGGCAATCACGGAGG	3	GGAAAGGACGAAACACCGATCCTGAAGGCAATCACGGGTTTTAGAGCTAGAAATAGCAAGTTAAAATAAGG
BCS1L	GTGTGATCATGTAATGGCGCCGG	3	GGAAAGGACGAAACACCGTGTGATCATGTAATGGCGCGTTTTAGAGCTAGAAATAGCAAGTTAAAATAAGG
BIVM	GCCCTGTCAAAGTTAACCCGTGG	3	GGAAAGGACGAAACACCGCCCTGTCAAAGTTAACCCGGTTTTAGAGCTAGAAATAGCAAGTTAAAATAAGG
BLNK	GTCATCAGCGTTCTCCTCGGCGG	2	GGAAAGGACGAAACACCGTCATCAGCGTTCTCCTCGGGTTTTAGAGCTAGAAATAGCAAGTTAAAATAAGG
BMF	GGAAGAGCTGAAGTCGGCTGAGG	2	GGAAAGGACGAAACACCGGAAGAGCTGAAGTCGGCTGGTTTTAGAGCTAGAAATAGCAAGTTAAAATAAGG
BMP3	GGGCTGCTTCTGCGTGAGCCTGG	2	GGAAAGGACGAAACACCGGGCTGCTTCTGCGTGAGCCGTTTTAGAGCTAGAAATAGCAAGTTAAAATAAGG
BMPER	GCTGCTACTCAATTGCTCGGGGG	2	GGAAAGGACGAAACACCGCTGCTACTCAATTGCTCGGGTTTTAGAGCTAGAAATAGCAAGTTAAAATAAGG
BMPR1B	AACGCAAGACCTTTGGACGGGGG	2	GGAAAGGACGAAACACCGACGCAAGACCTTTGGACGGGTTTTAGAGCTAGAAATAGCAAGTTAAAATAAGG
BOD1	GCCTCTGCCGGGGCAGCGACTGG	2	GGAAAGGACGAAACACCGCCTCTGCCGGGGCAGCGACGTTTTAGAGCTAGAAATAGCAAGTTAAAATAAGG
BORA	GAAAAGAGTCTACTTCTGGAAGG	3	GGAAAGGACGAAACACCGAAAAGAGTCTACTTCTGGAGTTTTAGAGCTAGAAATAGCAAGTTAAAATAAGG
BPIFA3	TGCACATATGAGCATCGTTGTGG	2	GGAAAGGACGAAACACCGGCACATATGAGCATCGTTGGTTTTAGAGCTAGAAATAGCAAGTTAAAATAAGG
BPIFB1	GAAGCCCTCGGCCAATGACCAGG	2	GGAAAGGACGAAACACCGAAGCCCTCGGCCAATGACCGTTTTAGAGCTAGAAATAGCAAGTTAAAATAAGG
BPIFB2	GTTACTGCCATCAAACTCGTTGG	3	GGAAAGGACGAAACACCGTTACTGCCATCAAACTCGTGTTTTAGAGCTAGAAATAGCAAGTTAAAATAAGG
BPIFB3	GCTCCTGGCATGGAGTCGCCAGG	2	GGAAAGGACGAAACACCGCTCCTGGCATGGAGTCGCCGTTTTAGAGCTAGAAATAGCAAGTTAAAATAAGG
BRF1	TGAGTTCATGAAGATCGACCTGG	2	GGAAAGGACGAAACACCGGAGTTCATGAAGATCGACCGTTTTAGAGCTAGAAATAGCAAGTTAAAATAAGG
BTRC	GTAATAATGGCGAACCCCCTAGG	2	GGAAAGGACGAAACACCGTAATAATGGCGAACCCCCTGTTTTAGAGCTAGAAATAGCAAGTTAAAATAAGG
BUD13	GCAGATGCCGGCGTCGACCGGGG	2	GGAAAGGACGAAACACCGCAGATGCCGGCGTCGACCGGTTTTAGAGCTAGAAATAGCAAGTTAAAATAAGG
C10orf118	TAATAATCGAATTGAAGCCCAGG	2	GGAAAGGACGAAACACCGAATAATCGAATTGAAGCCCGTTTTAGAGCTAGAAATAGCAAGTTAAAATAAGG
C10orf67	GCAGCAGACCCGCAGCTCGGTGG	2	GGAAAGGACGAAACACCGCAGCAGACCCGCAGCTCGGGTTTTAGAGCTAGAAATAGCAAGTTAAAATAAGG
C10orf76	GCTCCCTACGACTTGGGGGATGG	2	GGAAAGGACGAAACACCGCTCCCTACGACTTGGGGGAGTTTTAGAGCTAGAAATAGCAAGTTAAAATAAGG
C10orf82	GCGGGAATTGTGCTGCGCAGTGG	2	GGAAAGGACGAAACACCGCGGGAATTGTGCTGCGCAGGTTTTAGAGCTAGAAATAGCAAGTTAAAATAAGG
C11orf63	GGCACATAATCTCTTGCGTGAGG	3	GGAAAGGACGAAACACCGGCACATAATCTCTTGCGTGGTTTTAGAGCTAGAAATAGCAAGTTAAAATAAGG
C12orf73	GGTGCACAGGTACTACCGACCGG	3	GGAAAGGACGAAACACCGGTGCACAGGTACTACCGACGTTTTAGAGCTAGAAATAGCAAGTTAAAATAAGG
C14orf105	GAATTAATAAGCAAAGTCCAAGG	0	GGAAAGGACGAAACACCGAATTAATAAGCAAAGTCCAGTTTTAGAGCTAGAAATAGCAAGTTAAAATAAGG
C14orf119	GGGGAAGGGTTAGTATTGTGTGG	3	GGAAAGGACGAAACACCGGGGAAGGGTTAGTATTGTGGTTTTAGAGCTAGAAATAGCAAGTTAAAATAAGG
C16orf78	CACTCCATAGAGGCTTCGGTAGG	2	GGAAAGGACGAAACACCGACTCCATAGAGGCTTCGGTGTTTTAGAGCTAGAAATAGCAAGTTAAAATAAGG
C17orf77	GACAGAGACGCTCTGTTCTCAGG	2	GGAAAGGACGAAACACCGACAGAGACGCTCTGTTCTCGTTTTAGAGCTAGAAATAGCAAGTTAAAATAAGG
C19orf12	TCAGCCCCGATTGTTCCAGAAGG	2	GGAAAGGACGAAACACCGCAGCCCCGATTGTTCCAGAGTTTTAGAGCTAGAAATAGCAAGTTAAAATAAGG
C19orf38	GCAAAGAGCAAGATGGTCCAGGG	2	GGAAAGGACGAAACACCGCAAAGAGCAAGATGGTCCAGTTTTAGAGCTAGAAATAGCAAGTTAAAATAAGG
C19orf47	GACGATGGTCTCCGTGACTATGG	2	GGAAAGGACGAAACACCGACGATGGTCTCCGTGACTAGTTTTAGAGCTAGAAATAGCAAGTTAAAATAAGG
C19orf71	GGGCGTGTACTTCCAGCGTGTGG	2	GGAAAGGACGAAACACCGGGCGTGTACTTCCAGCGTGGTTTTAGAGCTAGAAATAGCAAGTTAAAATAAGG
C1orf105	AGAAAAGTCGCAGAGGTATGAGG	1	GGAAAGGACGAAACACCGGAAAAGTCGCAGAGGTATGGTTTTAGAGCTAGAAATAGCAAGTTAAAATAAGG
C1QTNF9	CCTGGGAACCCCGGTCACAATGG	2	GGAAAGGACGAAACACCGCTGGGAACCCCGGTCACAAGTTTTAGAGCTAGAAATAGCAAGTTAAAATAAGG
C20orf166	CTCTCCCCGCGCCACCTGCTGGG	2	GGAAAGGACGAAACACCGTCTCCCCGCGCCACCTGCTGTTTTAGAGCTAGAAATAGCAAGTTAAAATAAGG
C2orf82	GCCGGCTCGTTCCACAGCGTGGG	2	GGAAAGGACGAAACACCGCCGGCTCGTTCCACAGCGTGTTTTAGAGCTAGAAATAGCAAGTTAAAATAAGG
C2orf83	ATGACTGTGGTTGACAACCAAGG	2	GGAAAGGACGAAACACCGTGACTGTGGTTGACAACCAGTTTTAGAGCTAGAAATAGCAAGTTAAAATAAGG
C3orf27	CTGGCACCAGAGACACTCGGGGG	2	GGAAAGGACGAAACACCGTGGCACCAGAGACACTCGGGTTTTAGAGCTAGAAATAGCAAGTTAAAATAAGG
C4orf47	GGTGCCTTGTATTTTTCTCGAGG	2	GGAAAGGACGAAACACCGGTGCCTTGTATTTTTCTCGGTTTTAGAGCTAGAAATAGCAAGTTAAAATAAGG
C6orf223	GAGGCCCTTCAGCAACGGAGTGG	3	GGAAAGGACGAAACACCGAGGCCCTTCAGCAACGGAGGTTTTAGAGCTAGAAATAGCAAGTTAAAATAAGG
C7orf57	TTTAACCCCGATCAAGCCAATGG	3	GGAAAGGACGAAACACCGTTAACCCCGATCAAGCCAAGTTTTAGAGCTAGAAATAGCAAGTTAAAATAAGG
C8orf58	GGGGATCCGTCTGTAGGTGCTGG	2	GGAAAGGACGAAACACCGGGGATCCGTCTGTAGGTGCGTTTTAGAGCTAGAAATAGCAAGTTAAAATAAGG
CABIN1	GGGGGATCCGGATGAGCCTCAGG	2	GGAAAGGACGAAACACCGGGGGATCCGGATGAGCCTCGTTTTAGAGCTAGAAATAGCAAGTTAAAATAAGG
CACNB3	GAGCACAGATCGCTTTGCCAGGG	3	GGAAAGGACGAAACACCGAGCACAGATCGCTTTGCCAGTTTTAGAGCTAGAAATAGCAAGTTAAAATAAGG
CACNG3	CGATTTTCTTGCACACGCCTCGG	2	GGAAAGGACGAAACACCGGATTTTCTTGCACACGCCTGTTTTAGAGCTAGAAATAGCAAGTTAAAATAAGG
CADM2	TTATTCTTTGAAGCAGCCGCTGG	2	GGAAAGGACGAAACACCGTATTCTTTGAAGCAGCCGCGTTTTAGAGCTAGAAATAGCAAGTTAAAATAAGG
CALN1	GACCGCCGGCTTGTTGTACAAGG	2	GGAAAGGACGAAACACCGACCGCCGGCTTGTTGTACAGTTTTAGAGCTAGAAATAGCAAGTTAAAATAAGG
CANX	ACCCCTTATACGATTATGTTTGG	3	GGAAAGGACGAAACACCGCCCCTTATACGATTATGTTGTTTTAGAGCTAGAAATAGCAAGTTAAAATAAGG
CAPN7	GCGGTTCAGCGCGACCACGAAGG	2	GGAAAGGACGAAACACCGCGGTTCAGCGCGACCACGAGTTTTAGAGCTAGAAATAGCAAGTTAAAATAAGG
CAPZA2	GATAACAGAACATGGCGACTTGG	0	GGAAAGGACGAAACACCGATAACAGAACATGGCGACTGTTTTAGAGCTAGAAATAGCAAGTTAAAATAAGG
CAPZA3	GGATTTCCATCGATGCAGAGTGG	2	GGAAAGGACGAAACACCGGATTTCCATCGATGCAGAGGTTTTAGAGCTAGAAATAGCAAGTTAAAATAAGG
CARD17	TTTATCCGTTCAGTGGGCGAAGG	2	GGAAAGGACGAAACACCGTTATCCGTTCAGTGGGCGAGTTTTAGAGCTAGAAATAGCAAGTTAAAATAAGG
CARNS1	GGCTTTCACCTACAAGCCGCCGG	3	GGAAAGGACGAAACACCGGCTTTCACCTACAAGCCGCGTTTTAGAGCTAGAAATAGCAAGTTAAAATAAGG
CAST	ATCTAAACCGGATAAACCATCGG	3	GGAAAGGACGAAACACCGTCTAAACCGGATAAACCATGTTTTAGAGCTAGAAATAGCAAGTTAAAATAAGG
CAV3	CCACACGCCGTCAAAGCTGTAGG	2	GGAAAGGACGAAACACCGCACACGCCGTCAAAGCTGTGTTTTAGAGCTAGAAATAGCAAGTTAAAATAAGG
CCDC105	GCAGCCAGGACACACGCGTTGGG	2	GGAAAGGACGAAACACCGCAGCCAGGACACACGCGTTGTTTTAGAGCTAGAAATAGCAAGTTAAAATAAGG
CCDC129	GACTGTCAGCTAGAGTCGGATGG	2	GGAAAGGACGAAACACCGACTGTCAGCTAGAGTCGGAGTTTTAGAGCTAGAAATAGCAAGTTAAAATAAGG
CCDC153	CAGCTGGTCTTCGGAAGCCTTGG	2	GGAAAGGACGAAACACCGAGCTGGTCTTCGGAAGCCTGTTTTAGAGCTAGAAATAGCAAGTTAAAATAAGG
CCDC50	GAACGTTCAGCGGAACCGTTTGG	3	GGAAAGGACGAAACACCGAACGTTCAGCGGAACCGTTGTTTTAGAGCTAGAAATAGCAAGTTAAAATAAGG
CCDC68	TCACTTCTTCAGATTGCGTTTGG	3	GGAAAGGACGAAACACCGCACTTCTTCAGATTGCGTTGTTTTAGAGCTAGAAATAGCAAGTTAAAATAAGG
CCDC77	GCCTTCCCCCGAAGATCGTCTGG	2	GGAAAGGACGAAACACCGCCTTCCCCCGAAGATCGTCGTTTTAGAGCTAGAAATAGCAAGTTAAAATAAGG
CCL19	AGTTCCTCACGATGTACCCAGGG	2	GGAAAGGACGAAACACCGGTTCCTCACGATGTACCCAGTTTTAGAGCTAGAAATAGCAAGTTAAAATAAGG
CCNO	GAGCTGCTACGCCTTCCGCAAGG	3	GGAAAGGACGAAACACCGAGCTGCTACGCCTTCCGCAGTTTTAGAGCTAGAAATAGCAAGTTAAAATAAGG
CCNT1	ATGACTCTTCGGAGACTGGCAGG	2	GGAAAGGACGAAACACCGTGACTCTTCGGAGACTGGCGTTTTAGAGCTAGAAATAGCAAGTTAAAATAAGG
CCT2	TTTATTGGTGCCATCGCCATTGG	2	GGAAAGGACGAAACACCGTTATTGGTGCCATCGCCATGTTTTAGAGCTAGAAATAGCAAGTTAAAATAAGG
CCT3	GCTAATTTCGATCATGGACTTGG	2	GGAAAGGACGAAACACCGCTAATTTCGATCATGGACTGTTTTAGAGCTAGAAATAGCAAGTTAAAATAAGG
CD180	CACTGGAATAAACTCGAGATTGG	2	GGAAAGGACGAAACACCGACTGGAATAAACTCGAGATGTTTTAGAGCTAGAAATAGCAAGTTAAAATAAGG
CD19	AGAGTCAGGGGGTACCCCACAGG	2	GGAAAGGACGAAACACCGGAGTCAGGGGGTACCCCACGTTTTAGAGCTAGAAATAGCAAGTTAAAATAAGG
CD207	GATATGGTGCCCATAAACCGGGG	3	GGAAAGGACGAAACACCGATATGGTGCCCATAAACCGGTTTTAGAGCTAGAAATAGCAAGTTAAAATAAGG
CD244	GAAACCCCGCCTACAGGGGCAGG	2	GGAAAGGACGAAACACCGAAACCCCGCCTACAGGGGCGTTTTAGAGCTAGAAATAGCAAGTTAAAATAAGG
CD40LG	AAGTGCTGACCCAATCATCTGGG	2	GGAAAGGACGAAACACCGAGTGCTGACCCAATCATCTGTTTTAGAGCTAGAAATAGCAAGTTAAAATAAGG
CD53	CTGCTGATCCACAACAACTTCGG	2	GGAAAGGACGAAACACCGTGCTGATCCACAACAACTTGTTTTAGAGCTAGAAATAGCAAGTTAAAATAAGG
CD81	GCGGGTCATGGCGGAGCCACAGG	2	GGAAAGGACGAAACACCGCGGGTCATGGCGGAGCCACGTTTTAGAGCTAGAAATAGCAAGTTAAAATAAGG
CD8A	GCCTCGACGGCCCTATTCACGGG	3	GGAAAGGACGAAACACCGCCTCGACGGCCCTATTCACGTTTTAGAGCTAGAAATAGCAAGTTAAAATAAGG
CD93	GGAGCTGGGCCAGTACTCGCTGG	3	GGAAAGGACGAAACACCGGAGCTGGGCCAGTACTCGCGTTTTAGAGCTAGAAATAGCAAGTTAAAATAAGG
CD96	GTTCACCTATGCATGGTCGGTGG	2	GGAAAGGACGAAACACCGTTCACCTATGCATGGTCGGGTTTTAGAGCTAGAAATAGCAAGTTAAAATAAGG
CDC25A	GCCAAATAGCGCCTTCACGACGG	3	GGAAAGGACGAAACACCGCCAAATAGCGCCTTCACGAGTTTTAGAGCTAGAAATAGCAAGTTAAAATAAGG
CDC7	GCCTGAAACCGGTCACGCTGGGG	2	GGAAAGGACGAAACACCGCCTGAAACCGGTCACGCTGGTTTTAGAGCTAGAAATAGCAAGTTAAAATAAGG
CDCA7	GCCAGATGTCACTAACGAACTGG	2	GGAAAGGACGAAACACCGCCAGATGTCACTAACGAACGTTTTAGAGCTAGAAATAGCAAGTTAAAATAAGG
CDH13	GTTCTGCCATATCTTCCGCATGG	3	GGAAAGGACGAAACACCGTTCTGCCATATCTTCCGCAGTTTTAGAGCTAGAAATAGCAAGTTAAAATAAGG
CDIPT	GGCCTGCTGGACGCTTTCGATGG	2	GGAAAGGACGAAACACCGGCCTGCTGGACGCTTTCGAGTTTTAGAGCTAGAAATAGCAAGTTAAAATAAGG
CDK13	GAGCAGCTCGGACACGGCGCTGG	2	GGAAAGGACGAAACACCGAGCAGCTCGGACACGGCGCGTTTTAGAGCTAGAAATAGCAAGTTAAAATAAGG
CDK2AP1	GCAGCTCCGCGTATTTGCTTTGG	3	GGAAAGGACGAAACACCGCAGCTCCGCGTATTTGCTTGTTTTAGAGCTAGAAATAGCAAGTTAAAATAAGG
CDK2AP2	GCCTTCCATGGGCTACGTGCAGG	2	GGAAAGGACGAAACACCGCCTTCCATGGGCTACGTGCGTTTTAGAGCTAGAAATAGCAAGTTAAAATAAGG
CDK5RAP3	GCAGCAAGAATACAGCCGCAAGG	2	GGAAAGGACGAAACACCGCAGCAAGAATACAGCCGCAGTTTTAGAGCTAGAAATAGCAAGTTAAAATAAGG
CDKN1B	AATCGAAATTCCACTTGCGCTGG	2	GGAAAGGACGAAACACCGATCGAAATTCCACTTGCGCGTTTTAGAGCTAGAAATAGCAAGTTAAAATAAGG
CECR1	GAATCCATCCGAATGGCCATGGG	2	GGAAAGGACGAAACACCGAATCCATCCGAATGGCCATGTTTTAGAGCTAGAAATAGCAAGTTAAAATAAGG
CEP44	GCTGTTGGCGTTGATATCAGTGG	3	GGAAAGGACGAAACACCGCTGTTGGCGTTGATATCAGGTTTTAGAGCTAGAAATAGCAAGTTAAAATAAGG
CEP63	GGAATTCCGTCAGAAATCGCTGG	3	GGAAAGGACGAAACACCGGAATTCCGTCAGAAATCGCGTTTTAGAGCTAGAAATAGCAAGTTAAAATAAGG
CEP72	GGATCTCTCGCGCAACTCCTTGG	3	GGAAAGGACGAAACACCGGATCTCTCGCGCAACTCCTGTTTTAGAGCTAGAAATAGCAAGTTAAAATAAGG
CEP95	GCTGACCTGCAAGTAGTCCAAGG	3	GGAAAGGACGAAACACCGCTGACCTGCAAGTAGTCCAGTTTTAGAGCTAGAAATAGCAAGTTAAAATAAGG
CERS1	GGACACCTGGCGCAAGGACTCGG	2	GGAAAGGACGAAACACCGGACACCTGGCGCAAGGACTGTTTTAGAGCTAGAAATAGCAAGTTAAAATAAGG
CHDC2	ACTCACAGGCATCGTATTAGTGG	1	GGAAAGGACGAAACACCGCTCACAGGCATCGTATTAGGTTTTAGAGCTAGAAATAGCAAGTTAAAATAAGG
CHMP1A	GGCGTTCTCGGCATACACACGGG	3	GGAAAGGACGAAACACCGGCGTTCTCGGCATACACACGTTTTAGAGCTAGAAATAGCAAGTTAAAATAAGG
CHN2	GATCTCCTCCCTGGTTCGAAGGG	2	GGAAAGGACGAAACACCGATCTCCTCCCTGGTTCGAAGTTTTAGAGCTAGAAATAGCAAGTTAAAATAAGG
CHRNA1	GACAGAGCCGTCGTAGGTCCAGG	2	GGAAAGGACGAAACACCGACAGAGCCGTCGTAGGTCCGTTTTAGAGCTAGAAATAGCAAGTTAAAATAAGG
CIITA	GGCTCCTGGTTGAACAGCGCAGG	2	GGAAAGGACGAAACACCGGCTCCTGGTTGAACAGCGCGTTTTAGAGCTAGAAATAGCAAGTTAAAATAAGG
CLCN6	GAAAGGTCGAAGATATGAGGCGG	2	GGAAAGGACGAAACACCGAAAGGTCGAAGATATGAGGGTTTTAGAGCTAGAAATAGCAAGTTAAAATAAGG
CLEC3B	GCGCGAGATGCAGTCCTCGCTGG	2	GGAAAGGACGAAACACCGCGCGAGATGCAGTCCTCGCGTTTTAGAGCTAGAAATAGCAAGTTAAAATAAGG
CLEC4F	GCTATTGGCTAACTGAGCCTGGG	2	GGAAAGGACGAAACACCGCTATTGGCTAACTGAGCCTGTTTTAGAGCTAGAAATAGCAAGTTAAAATAAGG
CLECL1	GTGGAAACGCGAGTTCTAACGGG	2	GGAAAGGACGAAACACCGTGGAAACGCGAGTTCTAACGTTTTAGAGCTAGAAATAGCAAGTTAAAATAAGG
CLK3	GACTGCGATACCCGTCCCGAAGG	2	GGAAAGGACGAAACACCGACTGCGATACCCGTCCCGAGTTTTAGAGCTAGAAATAGCAAGTTAAAATAAGG
CLPP	GCCCCCCCTACCAATATTCCGGG	2	GGAAAGGACGAAACACCGCCCCCCCTACCAATATTCCGTTTTAGAGCTAGAAATAGCAAGTTAAAATAAGG
CNOT1	GAATCTTGACTCGCTCTCGCTGG	2	GGAAAGGACGAAACACCGAATCTTGACTCGCTCTCGCGTTTTAGAGCTAGAAATAGCAAGTTAAAATAAGG
CNTNAP4	GGAATGCGAATCGAAGTGTTCGG	3	GGAAAGGACGAAACACCGGAATGCGAATCGAAGTGTTGTTTTAGAGCTAGAAATAGCAAGTTAAAATAAGG
COA6	CCCGCGGCTCGGGGACAGTAAGG	2	GGAAAGGACGAAACACCGCCGCGGCTCGGGGACAGTAGTTTTAGAGCTAGAAATAGCAAGTTAAAATAAGG
COL6A1	GGTCTCCGGCTCATCCTGCGCGG	2	GGAAAGGACGAAACACCGGTCTCCGGCTCATCCTGCGGTTTTAGAGCTAGAAATAGCAAGTTAAAATAAGG
COLCA2	TTCTCCCCGTTGCAAATAATTGG	2	GGAAAGGACGAAACACCGTCTCCCCGTTGCAAATAATGTTTTAGAGCTAGAAATAGCAAGTTAAAATAAGG
COPE	GTAAAGAACGCCTTCTACATCGG	2	GGAAAGGACGAAACACCGTAAAGAACGCCTTCTACATGTTTTAGAGCTAGAAATAGCAAGTTAAAATAAGG
CPOX	GCTCTGGCACAGGTAGACGGGGG	3	GGAAAGGACGAAACACCGCTCTGGCACAGGTAGACGGGTTTTAGAGCTAGAAATAGCAAGTTAAAATAAGG
CPSF6	GGACCACATAGACATTTACGCGG	2	GGAAAGGACGAAACACCGGACCACATAGACATTTACGGTTTTAGAGCTAGAAATAGCAAGTTAAAATAAGG
CRB3	CTGGGGCTGCTTCTGGCGCTGGG	2	GGAAAGGACGAAACACCGTGGGGCTGCTTCTGGCGCTGTTTTAGAGCTAGAAATAGCAAGTTAAAATAAGG
CRIP3	CCAAAGAGAGCCCCATAGCATGG	2	GGAAAGGACGAAACACCGCAAAGAGAGCCCCATAGCAGTTTTAGAGCTAGAAATAGCAAGTTAAAATAAGG
CRLF1	GCCCCGCCGCCCAATCCGCGCGG	3	GGAAAGGACGAAACACCGCCCCGCCGCCCAATCCGCGGTTTTAGAGCTAGAAATAGCAAGTTAAAATAAGG
CSAD	GCTCTCAGTGATAATGCGCCCGG	3	GGAAAGGACGAAACACCGCTCTCAGTGATAATGCGCCGTTTTAGAGCTAGAAATAGCAAGTTAAAATAAGG
CSMD2	GAACTTGCCATCTAGGGCCGGGG	2	GGAAAGGACGAAACACCGAACTTGCCATCTAGGGCCGGTTTTAGAGCTAGAAATAGCAAGTTAAAATAAGG
CSPG4	GCCTGGGGCACTCAGGACGAAGG	2	GGAAAGGACGAAACACCGCCTGGGGCACTCAGGACGAGTTTTAGAGCTAGAAATAGCAAGTTAAAATAAGG
CST3	GGCTTTGTTGTACTCGCCGACGG	2	GGAAAGGACGAAACACCGGCTTTGTTGTACTCGCCGAGTTTTAGAGCTAGAAATAGCAAGTTAAAATAAGG
CT62	CTTGACCTGTAACCCACAACTGG	0	GGAAAGGACGAAACACCGTTGACCTGTAACCCACAACGTTTTAGAGCTAGAAATAGCAAGTTAAAATAAGG
CTRL	CTCAGTGCCGGTTTGATGGCAGG	2	GGAAAGGACGAAACACCGTCAGTGCCGGTTTGATGGCGTTTTAGAGCTAGAAATAGCAAGTTAAAATAAGG
CTSE	AATGATCCCGGACAAGCTCCCGG	2	GGAAAGGACGAAACACCGATGATCCCGGACAAGCTCCGTTTTAGAGCTAGAAATAGCAAGTTAAAATAAGG
CTSL	GATGATTGAACTGCACAATCAGG	1	GGAAAGGACGAAACACCGATGATTGAACTGCACAATCGTTTTAGAGCTAGAAATAGCAAGTTAAAATAAGG
CTSS	TTTCAGTTGAGCAATCCACCAGG	2	GGAAAGGACGAAACACCGTTCAGTTGAGCAATCCACCGTTTTAGAGCTAGAAATAGCAAGTTAAAATAAGG
CTU2	GGTGCTCTTGGCGTGGTCTGGGG	2	GGAAAGGACGAAACACCGGTGCTCTTGGCGTGGTCTGGTTTTAGAGCTAGAAATAGCAAGTTAAAATAAGG
CUBN	GAGTTTAGAACCGGATCCCTGGG	2	GGAAAGGACGAAACACCGAGTTTAGAACCGGATCCCTGTTTTAGAGCTAGAAATAGCAAGTTAAAATAAGG
CYB5R3	GCAGGGCAAAGCGGAAGCGCCGG	2	GGAAAGGACGAAACACCGCAGGGCAAAGCGGAAGCGCGTTTTAGAGCTAGAAATAGCAAGTTAAAATAAGG
CYLD	GACAGCCCACGTCTATTTGGAGG	2	GGAAAGGACGAAACACCGACAGCCCACGTCTATTTGGGTTTTAGAGCTAGAAATAGCAAGTTAAAATAAGG
CYP20A1	TACCTTCTTGCTGGCGTTGGTGG	0	GGAAAGGACGAAACACCGACCTTCTTGCTGGCGTTGGGTTTTAGAGCTAGAAATAGCAAGTTAAAATAAGG
CYP2D6	GGTCACCAGCGCCTCGCGCACGG	2	GGAAAGGACGAAACACCGGTCACCAGCGCCTCGCGCAGTTTTAGAGCTAGAAATAGCAAGTTAAAATAAGG
CYP3A43	AGTGGTGCTAGTTGTGTCATAGG	2	GGAAAGGACGAAACACCGGTGGTGCTAGTTGTGTCATGTTTTAGAGCTAGAAATAGCAAGTTAAAATAAGG
CYP3A7-CYP3AP1	TCTCATCCCAAACTTGGCCGTGG	3	GGAAAGGACGAAACACCGCTCATCCCAAACTTGGCCGGTTTTAGAGCTAGAAATAGCAAGTTAAAATAAGG
CYP4A11	CATTAGTGACCTGAACAACCTGG	2	GGAAAGGACGAAACACCGATTAGTGACCTGAACAACCGTTTTAGAGCTAGAAATAGCAAGTTAAAATAAGG
DAW1	TTAAGTGCAACATTAGTCAGTGG	3	GGAAAGGACGAAACACCGTAAGTGCAACATTAGTCAGGTTTTAGAGCTAGAAATAGCAAGTTAAAATAAGG
DBF4	CATACTTATCGCCATCTGTTTGG	3	GGAAAGGACGAAACACCGATACTTATCGCCATCTGTTGTTTTAGAGCTAGAAATAGCAAGTTAAAATAAGG
DBN1	GATCGTGAACGCCAGCAGCGTGG	2	GGAAAGGACGAAACACCGATCGTGAACGCCAGCAGCGGTTTTAGAGCTAGAAATAGCAAGTTAAAATAAGG
DCAF13	GCACAGACACTACGTCACGCCGG	2	GGAAAGGACGAAACACCGCACAGACACTACGTCACGCGTTTTAGAGCTAGAAATAGCAAGTTAAAATAAGG
DCAF4L1	GCAGCTCACACGCAGCTCGTTGG	2	GGAAAGGACGAAACACCGCAGCTCACACGCAGCTCGTGTTTTAGAGCTAGAAATAGCAAGTTAAAATAAGG
DCP1A	AGCATCTCCAGGATGTCGATGGG	2	GGAAAGGACGAAACACCGGCATCTCCAGGATGTCGATGTTTTAGAGCTAGAAATAGCAAGTTAAAATAAGG
DDHD2	CGATGTACGTGGTTTTACAAGGG	3	GGAAAGGACGAAACACCGGATGTACGTGGTTTTACAAGTTTTAGAGCTAGAAATAGCAAGTTAAAATAAGG
DEDD	GTCATTGATGACCACGAGCGTGG	2	GGAAAGGACGAAACACCGTCATTGATGACCACGAGCGGTTTTAGAGCTAGAAATAGCAAGTTAAAATAAGG
DEF6	GAAAAGGGGCATTATCCCGCTGG	3	GGAAAGGACGAAACACCGAAAAGGGGCATTATCCCGCGTTTTAGAGCTAGAAATAGCAAGTTAAAATAAGG
DEFA6	CCTCACTGCTGTTCTCCTCGTGG	1	GGAAAGGACGAAACACCGCTCACTGCTGTTCTCCTCGGTTTTAGAGCTAGAAATAGCAAGTTAAAATAAGG
DEFB116	CATTTGGGCAGGTTAAGTATTGG	2	GGAAAGGACGAAACACCGATTTGGGCAGGTTAAGTATGTTTTAGAGCTAGAAATAGCAAGTTAAAATAAGG
DENND1B	GGATTCTGCAGACTGACGTCAGG	2	GGAAAGGACGAAACACCGGATTCTGCAGACTGACGTCGTTTTAGAGCTAGAAATAGCAAGTTAAAATAAGG
DENND1C	GTTTGATTGGTTCTTCGAAGCGG	2	GGAAAGGACGAAACACCGTTTGATTGGTTCTTCGAAGGTTTTAGAGCTAGAAATAGCAAGTTAAAATAAGG
DENND5B	GCTCAATGTACAGCTCCGAGAGG	2	GGAAAGGACGAAACACCGCTCAATGTACAGCTCCGAGGTTTTAGAGCTAGAAATAGCAAGTTAAAATAAGG
DHRS9	CACAGTACGAAGTCTCTCTGAGG	2	GGAAAGGACGAAACACCGACAGTACGAAGTCTCTCTGGTTTTAGAGCTAGAAATAGCAAGTTAAAATAAGG
DLC1	GAGAAGATCGAGATAGGGCGCGG	3	GGAAAGGACGAAACACCGAGAAGATCGAGATAGGGCGGTTTTAGAGCTAGAAATAGCAAGTTAAAATAAGG
DLL3	GGGGGAGGAAAATGAGCGCTAGG	2	GGAAAGGACGAAACACCGGGGGAGGAAAATGAGCGCTGTTTTAGAGCTAGAAATAGCAAGTTAAAATAAGG
DMKN	GCTTTCCTCTCCGCTCTGCAGGG	2	GGAAAGGACGAAACACCGCTTTCCTCTCCGCTCTGCAGTTTTAGAGCTAGAAATAGCAAGTTAAAATAAGG
DMPK	GAAGATGAAGCAGACGGGCCAGG	2	GGAAAGGACGAAACACCGAAGATGAAGCAGACGGGCCGTTTTAGAGCTAGAAATAGCAAGTTAAAATAAGG
DNAH11	GACCCTTCGCCTAACCTCGGGGG	2	GGAAAGGACGAAACACCGACCCTTCGCCTAACCTCGGGTTTTAGAGCTAGAAATAGCAAGTTAAAATAAGG
DNAJB14	GAAATGTGTCGAGATCGCCCGGG	3	GGAAAGGACGAAACACCGAAATGTGTCGAGATCGCCCGTTTTAGAGCTAGAAATAGCAAGTTAAAATAAGG
DNAJC30	GGTGGCAGCGGCTGTTACCTTGG	2	GGAAAGGACGAAACACCGGTGGCAGCGGCTGTTACCTGTTTTAGAGCTAGAAATAGCAAGTTAAAATAAGG
DNAJC7	TGAGAAGCGAGATTTTCGGAAGG	3	GGAAAGGACGAAACACCGGAGAAGCGAGATTTTCGGAGTTTTAGAGCTAGAAATAGCAAGTTAAAATAAGG
DRAM1	GGAGAGCACGGCGACCACGTAGG	2	GGAAAGGACGAAACACCGGAGAGCACGGCGACCACGTGTTTTAGAGCTAGAAATAGCAAGTTAAAATAAGG
DRAP1	GCATCTGTTCCCGACATGCAGGG	2	GGAAAGGACGAAACACCGCATCTGTTCCCGACATGCAGTTTTAGAGCTAGAAATAGCAAGTTAAAATAAGG
DRP2	CCCTCCCACGATGTCATGACTGG	2	GGAAAGGACGAAACACCGCCTCCCACGATGTCATGACGTTTTAGAGCTAGAAATAGCAAGTTAAAATAAGG
DSN1	GTATGAAAGAAACGAACCGGCGG	2	GGAAAGGACGAAACACCGTATGAAAGAAACGAACCGGGTTTTAGAGCTAGAAATAGCAAGTTAAAATAAGG
DTL	CAGGAAAGACTTGGATGCTATGG	2	GGAAAGGACGAAACACCGAGGAAAGACTTGGATGCTAGTTTTAGAGCTAGAAATAGCAAGTTAAAATAAGG
DUSP5	GGGTAGGCAAGCGAGTAGCGAGG	2	GGAAAGGACGAAACACCGGGTAGGCAAGCGAGTAGCGGTTTTAGAGCTAGAAATAGCAAGTTAAAATAAGG
DYDC1	AAATATTCTATCGGATCCACTGG	2	GGAAAGGACGAAACACCGAATATTCTATCGGATCCACGTTTTAGAGCTAGAAATAGCAAGTTAAAATAAGG
DYNC1LI2	GGTGGACACTTCGCTCAGAATGG	2	GGAAAGGACGAAACACCGGTGGACACTTCGCTCAGAAGTTTTAGAGCTAGAAATAGCAAGTTAAAATAAGG
DYNC2LI1	ACCAAAACCAACCTTAGCTTTGG	3	GGAAAGGACGAAACACCGCCAAAACCAACCTTAGCTTGTTTTAGAGCTAGAAATAGCAAGTTAAAATAAGG
DYRK2	GGACAGCATTCATAGACGGCAGG	2	GGAAAGGACGAAACACCGGACAGCATTCATAGACGGCGTTTTAGAGCTAGAAATAGCAAGTTAAAATAAGG
EBAG9	CCCACCAGTGTAAAGATCGAAGG	2	GGAAAGGACGAAACACCGCCACCAGTGTAAAGATCGAGTTTTAGAGCTAGAAATAGCAAGTTAAAATAAGG
EBP	GATGTATCGGCTGTCTCCCTTGG	2	GGAAAGGACGAAACACCGATGTATCGGCTGTCTCCCTGTTTTAGAGCTAGAAATAGCAAGTTAAAATAAGG
ECE2	GAAGTCCCCGAACCAATCGTAGG	2	GGAAAGGACGAAACACCGAAGTCCCCGAACCAATCGTGTTTTAGAGCTAGAAATAGCAAGTTAAAATAAGG
ECHDC3	TGCCAGCTGCGACATTGCCGTGG	3	GGAAAGGACGAAACACCGGCCAGCTGCGACATTGCCGGTTTTAGAGCTAGAAATAGCAAGTTAAAATAAGG
ECM2	GCACACCAGCAACAACGCCAAGG	3	GGAAAGGACGAAACACCGCACACCAGCAACAACGCCAGTTTTAGAGCTAGAAATAGCAAGTTAAAATAAGG
EDN2	GACGCACTCCTTGTCGAGCCAGG	2	GGAAAGGACGAAACACCGACGCACTCCTTGTCGAGCCGTTTTAGAGCTAGAAATAGCAAGTTAAAATAAGG
EFEMP1	GCTGGCAGCTACAACCCCGGTGG	2	GGAAAGGACGAAACACCGCTGGCAGCTACAACCCCGGGTTTTAGAGCTAGAAATAGCAAGTTAAAATAAGG
EFNB2	GAATTCAGCCCTAACCTCTGGGG	2	GGAAAGGACGAAACACCGAATTCAGCCCTAACCTCTGGTTTTAGAGCTAGAAATAGCAAGTTAAAATAAGG
EFTUD2	GATGACGACGACGATGACGTAGG	3	GGAAAGGACGAAACACCGATGACGACGACGATGACGTGTTTTAGAGCTAGAAATAGCAAGTTAAAATAAGG
EGF	GATACGCCCTAAGTCGAGACCGG	2	GGAAAGGACGAAACACCGATACGCCCTAAGTCGAGACGTTTTAGAGCTAGAAATAGCAAGTTAAAATAAGG
EGFL7	CACACGCTGCACGAACGACTCGG	2	GGAAAGGACGAAACACCGACACGCTGCACGAACGACTGTTTTAGAGCTAGAAATAGCAAGTTAAAATAAGG
ELF3	GAGGAGCTGCGTCTGGTCTTTGG	2	GGAAAGGACGAAACACCGAGGAGCTGCGTCTGGTCTTGTTTTAGAGCTAGAAATAGCAAGTTAAAATAAGG
ELMO3	GTGCCCATCCGCAAACTGCAGGG	3	GGAAAGGACGAAACACCGTGCCCATCCGCAAACTGCAGTTTTAGAGCTAGAAATAGCAAGTTAAAATAAGG
ELOVL6	GTGCCGACCACCGAATATAAAGG	2	GGAAAGGACGAAACACCGTGCCGACCACCGAATATAAGTTTTAGAGCTAGAAATAGCAAGTTAAAATAAGG
ENOX2	GGTCTTTCTCGGGTTGCAGGAGG	2	GGAAAGGACGAAACACCGGTCTTTCTCGGGTTGCAGGGTTTTAGAGCTAGAAATAGCAAGTTAAAATAAGG
EPAS1	GATTGCCAGTCGCATGATGGAGG	2	GGAAAGGACGAAACACCGATTGCCAGTCGCATGATGGGTTTTAGAGCTAGAAATAGCAAGTTAAAATAAGG
EPB42	GCTCCCGGCGCCTCTTTGTGAGG	2	GGAAAGGACGAAACACCGCTCCCGGCGCCTCTTTGTGGTTTTAGAGCTAGAAATAGCAAGTTAAAATAAGG
EPHX1	CAAAAACGTGCTCATCGCTCAGG	3	GGAAAGGACGAAACACCGAAAAACGTGCTCATCGCTCGTTTTAGAGCTAGAAATAGCAAGTTAAAATAAGG
EPT1	TGGCTACGAATACGTGAGCCCGG	2	GGAAAGGACGAAACACCGGGCTACGAATACGTGAGCCGTTTTAGAGCTAGAAATAGCAAGTTAAAATAAGG
ERBB3	CAGCATCGCCGGTCACACTCAGG	2	GGAAAGGACGAAACACCGAGCATCGCCGGTCACACTCGTTTTAGAGCTAGAAATAGCAAGTTAAAATAAGG
ERCC6-PGBD3	GGGCGCTAGGCTCTACTGCCTGG	3	GGAAAGGACGAAACACCGGGCGCTAGGCTCTACTGCCGTTTTAGAGCTAGAAATAGCAAGTTAAAATAAGG
ERICH1	GATTTTGGACGGCCAGCGTCTGG	2	GGAAAGGACGAAACACCGATTTTGGACGGCCAGCGTCGTTTTAGAGCTAGAAATAGCAAGTTAAAATAAGG
ETV3	GAGACAGCGAAGGGACTGTGGGG	2	GGAAAGGACGAAACACCGAGACAGCGAAGGGACTGTGGTTTTAGAGCTAGAAATAGCAAGTTAAAATAAGG
EXOC3	GCACCCCGTCCAACTGTGACTGG	2	GGAAAGGACGAAACACCGCACCCCGTCCAACTGTGACGTTTTAGAGCTAGAAATAGCAAGTTAAAATAAGG
EYA1	GAGAACTGGTGAGTTGGTCGTGG	2	GGAAAGGACGAAACACCGAGAACTGGTGAGTTGGTCGGTTTTAGAGCTAGAAATAGCAAGTTAAAATAAGG
EZR	GGCAGTAGATCTCATCGCTAAGG	3	GGAAAGGACGAAACACCGGCAGTAGATCTCATCGCTAGTTTTAGAGCTAGAAATAGCAAGTTAAAATAAGG
FA2H	GCGGCGGACCCAGCACGCGCCGG	2	GGAAAGGACGAAACACCGCGGCGGACCCAGCACGCGCGTTTTAGAGCTAGAAATAGCAAGTTAAAATAAGG
FABP12	TAATGAGATCTCCTTTAAGCTGG	2	GGAAAGGACGAAACACCGAATGAGATCTCCTTTAAGCGTTTTAGAGCTAGAAATAGCAAGTTAAAATAAGG
FADD	GAGCAGCTCGCGCAGGAGCTCGG	2	GGAAAGGACGAAACACCGAGCAGCTCGCGCAGGAGCTGTTTTAGAGCTAGAAATAGCAAGTTAAAATAAGG
FAM118A	GAATCCCTGCCCTTTGCTCGTGG	2	GGAAAGGACGAAACACCGAATCCCTGCCCTTTGCTCGGTTTTAGAGCTAGAAATAGCAAGTTAAAATAAGG
FAM120A	GAAGCACTGCCCGAGCGCCGTGG	2	GGAAAGGACGAAACACCGAAGCACTGCCCGAGCGCCGGTTTTAGAGCTAGAAATAGCAAGTTAAAATAAGG
FAM149B1	GATCTCCAGATACACTCGGAAGG	2	GGAAAGGACGAAACACCGATCTCCAGATACACTCGGAGTTTTAGAGCTAGAAATAGCAAGTTAAAATAAGG
FAM155A	GCAACCGAGGCAAAGACGACCGG	2	GGAAAGGACGAAACACCGCAACCGAGGCAAAGACGACGTTTTAGAGCTAGAAATAGCAAGTTAAAATAAGG
FAM166A	GAAACACGATCTCTTCACGCCGG	3	GGAAAGGACGAAACACCGAAACACGATCTCTTCACGCGTTTTAGAGCTAGAAATAGCAAGTTAAAATAAGG
FAM172A	TCCATCTGTGTAAATCTTCCCGG	2	GGAAAGGACGAAACACCGCCATCTGTGTAAATCTTCCGTTTTAGAGCTAGAAATAGCAAGTTAAAATAAGG
FAM189A1	GTCCCGCCTGCGCGAGTGCCCGG	2	GGAAAGGACGAAACACCGTCCCGCCTGCGCGAGTGCCGTTTTAGAGCTAGAAATAGCAAGTTAAAATAAGG
FAM198A	GGGCCGGCGGATGGACGCTGTGG	2	GGAAAGGACGAAACACCGGGCCGGCGGATGGACGCTGGTTTTAGAGCTAGAAATAGCAAGTTAAAATAAGG
FAM19A2	CACAAGTTCCCGTTTTAACATGG	2	GGAAAGGACGAAACACCGACAAGTTCCCGTTTTAACAGTTTTAGAGCTAGAAATAGCAAGTTAAAATAAGG
FAM200B	TAGTTTATGTCAGATATGCGTGG	3	GGAAAGGACGAAACACCGAGTTTATGTCAGATATGCGGTTTTAGAGCTAGAAATAGCAAGTTAAAATAAGG
FAM203A	GGCCAAGTTCACGAGCGCGCGGG	2	GGAAAGGACGAAACACCGGCCAAGTTCACGAGCGCGCGTTTTAGAGCTAGAAATAGCAAGTTAAAATAAGG
FAM216A	GCCAGGGTCCGGGGTCCGACTGG	2	GGAAAGGACGAAACACCGCCAGGGTCCGGGGTCCGACGTTTTAGAGCTAGAAATAGCAAGTTAAAATAAGG
FAM228B	GGCAGTTTCAGCCACTCGTTTGG	2	GGAAAGGACGAAACACCGGCAGTTTCAGCCACTCGTTGTTTTAGAGCTAGAAATAGCAAGTTAAAATAAGG
FAM83E	GGCTCCCTCTGCCATCCCGCTGG	3	GGAAAGGACGAAACACCGGCTCCCTCTGCCATCCCGCGTTTTAGAGCTAGAAATAGCAAGTTAAAATAAGG
FAM83H	GCCGCTTCCTCGCTACCGAGGGG	3	GGAAAGGACGAAACACCGCCGCTTCCTCGCTACCGAGGTTTTAGAGCTAGAAATAGCAAGTTAAAATAAGG
FAR1	CAGGAGCTACCGGTTTTCTAGGG	3	GGAAAGGACGAAACACCGAGGAGCTACCGGTTTTCTAGTTTTAGAGCTAGAAATAGCAAGTTAAAATAAGG
FASTK	GGAACAGGCGAAGAGCCCTGGGG	2	GGAAAGGACGAAACACCGGAACAGGCGAAGAGCCCTGGTTTTAGAGCTAGAAATAGCAAGTTAAAATAAGG
FBXL2	GGCATCGAGGCACTGGTGCGAGG	2	GGAAAGGACGAAACACCGGCATCGAGGCACTGGTGCGGTTTTAGAGCTAGAAATAGCAAGTTAAAATAAGG
FBXW12	GATGCATCTCGCCATCACTATGG	3	GGAAAGGACGAAACACCGATGCATCTCGCCATCACTAGTTTTAGAGCTAGAAATAGCAAGTTAAAATAAGG
FCRLA	GCACTCTGATCTCTAGCTGGGGG	2	GGAAAGGACGAAACACCGCACTCTGATCTCTAGCTGGGTTTTAGAGCTAGAAATAGCAAGTTAAAATAAGG
FGF13	GCCTTGTCGGCTGTATAGCTTGG	3	GGAAAGGACGAAACACCGCCTTGTCGGCTGTATAGCTGTTTTAGAGCTAGAAATAGCAAGTTAAAATAAGG
FGF2	GTTTTTGCAGTACAGCCGCTTGG	2	GGAAAGGACGAAACACCGTTTTTGCAGTACAGCCGCTGTTTTAGAGCTAGAAATAGCAAGTTAAAATAAGG
FGF22	CGCGGTCCCCGCGACGCGCTCGG	2	GGAAAGGACGAAACACCGGCGGTCCCCGCGACGCGCTGTTTTAGAGCTAGAAATAGCAAGTTAAAATAAGG
FGFR4	GCCTATTCGAGGGGTCCCTATGG	2	GGAAAGGACGAAACACCGCCTATTCGAGGGGTCCCTAGTTTTAGAGCTAGAAATAGCAAGTTAAAATAAGG
FIBP	GAACACGACCCTTATCGACGAGG	2	GGAAAGGACGAAACACCGAACACGACCCTTATCGACGGTTTTAGAGCTAGAAATAGCAAGTTAAAATAAGG
FN1	GACCTACCTAGGCAATGCGTTGG	3	GGAAAGGACGAAACACCGACCTACCTAGGCAATGCGTGTTTTAGAGCTAGAAATAGCAAGTTAAAATAAGG
FOXA1	GTAGTAGCTGTTCCAGTCGCTGG	2	GGAAAGGACGAAACACCGTAGTAGCTGTTCCAGTCGCGTTTTAGAGCTAGAAATAGCAAGTTAAAATAAGG
FOXRED1	GGGGTTGAACCGGAGGTCCAGGG	2	GGAAAGGACGAAACACCGGGGTTGAACCGGAGGTCCAGTTTTAGAGCTAGAAATAGCAAGTTAAAATAAGG
FPGT	GCTTCTCGCAGCGATACTTCCGG	2	GGAAAGGACGAAACACCGCTTCTCGCAGCGATACTTCGTTTTAGAGCTAGAAATAGCAAGTTAAAATAAGG
FRS3	GCAGAGATAAGGCCAGCGGACGG	2	GGAAAGGACGAAACACCGCAGAGATAAGGCCAGCGGAGTTTTAGAGCTAGAAATAGCAAGTTAAAATAAGG
FSIP1	CAAATTCAAGAATACGCCCTGGG	2	GGAAAGGACGAAACACCGAAATTCAAGAATACGCCCTGTTTTAGAGCTAGAAATAGCAAGTTAAAATAAGG
FTCD	GCGTCCCCAACTTTTCGGAGGGG	3	GGAAAGGACGAAACACCGCGTCCCCAACTTTTCGGAGGTTTTAGAGCTAGAAATAGCAAGTTAAAATAAGG
FTHL17	GCTCCATTTTGTCGTCCGACAGG	2	GGAAAGGACGAAACACCGCTCCATTTTGTCGTCCGACGTTTTAGAGCTAGAAATAGCAAGTTAAAATAAGG
FUOM	TGGTGCCCAGCGACAAGGAGAGG	2	GGAAAGGACGAAACACCGGGTGCCCAGCGACAAGGAGGTTTTAGAGCTAGAAATAGCAAGTTAAAATAAGG
G3BP1	GCTCATGCCACGCTAAATGATGG	2	GGAAAGGACGAAACACCGCTCATGCCACGCTAAATGAGTTTTAGAGCTAGAAATAGCAAGTTAAAATAAGG
GABRB3	GGACCTCAGGAGATACCCCCTGG	3	GGAAAGGACGAAACACCGGACCTCAGGAGATACCCCCGTTTTAGAGCTAGAAATAGCAAGTTAAAATAAGG
GABRR1	GAGTGCACGAAAAACATGTCAGG	2	GGAAAGGACGAAACACCGAGTGCACGAAAAACATGTCGTTTTAGAGCTAGAAATAGCAAGTTAAAATAAGG
GABRR3	AAGATGACAGTACCAAAGCGCGG	2	GGAAAGGACGAAACACCGAGATGACAGTACCAAAGCGGTTTTAGAGCTAGAAATAGCAAGTTAAAATAAGG
GAL3ST2	GGCGCGCTACGTGGAAGGCGTGG	2	GGAAAGGACGAAACACCGGCGCGCTACGTGGAAGGCGGTTTTAGAGCTAGAAATAGCAAGTTAAAATAAGG
GANC	GGGCAAGAGGTACTTCACCTGGG	3	GGAAAGGACGAAACACCGGGCAAGAGGTACTTCACCTGTTTTAGAGCTAGAAATAGCAAGTTAAAATAAGG
GAP43	GATGAAGCCCCTGTTGCCGATGG	3	GGAAAGGACGAAACACCGATGAAGCCCCTGTTGCCGAGTTTTAGAGCTAGAAATAGCAAGTTAAAATAAGG
GATS	AGGTGGCATCCGCCACACTCAGG	2	GGAAAGGACGAAACACCGGGTGGCATCCGCCACACTCGTTTTAGAGCTAGAAATAGCAAGTTAAAATAAGG
GBA2	GACGGACTGCTGCAATCCGGAGG	3	GGAAAGGACGAAACACCGACGGACTGCTGCAATCCGGGTTTTAGAGCTAGAAATAGCAAGTTAAAATAAGG
GCH1	GGGCCGCGGCGGATCCCGCTCGG	2	GGAAAGGACGAAACACCGGGCCGCGGCGGATCCCGCTGTTTTAGAGCTAGAAATAGCAAGTTAAAATAAGG
GGT1	GGCTGACACCTACGAGACGCTGG	2	GGAAAGGACGAAACACCGGCTGACACCTACGAGACGCGTTTTAGAGCTAGAAATAGCAAGTTAAAATAAGG
GIMAP1-GIMAP5	GTTGGGTCGGTTCACCGCCCAGG	2	GGAAAGGACGAAACACCGTTGGGTCGGTTCACCGCCCGTTTTAGAGCTAGAAATAGCAAGTTAAAATAAGG
GIMD1	CTGGCACATCACTTCGGGCAAGG	2	GGAAAGGACGAAACACCGTGGCACATCACTTCGGGCAGTTTTAGAGCTAGAAATAGCAAGTTAAAATAAGG
GJB4	GCTTGCGCTCGCGTTCCTCGCGG	2	GGAAAGGACGAAACACCGCTTGCGCTCGCGTTCCTCGGTTTTAGAGCTAGAAATAGCAAGTTAAAATAAGG
GJC3	GAAACCCATATAGAGGGCGCTGG	2	GGAAAGGACGAAACACCGAAACCCATATAGAGGGCGCGTTTTAGAGCTAGAAATAGCAAGTTAAAATAAGG
GLCE	AAGCCACTACTCGAACGCCGTGG	3	GGAAAGGACGAAACACCGAGCCACTACTCGAACGCCGGTTTTAGAGCTAGAAATAGCAAGTTAAAATAAGG
GLIS3	GAAATCTATCCCGATGCCATCGG	3	GGAAAGGACGAAACACCGAAATCTATCCCGATGCCATGTTTTAGAGCTAGAAATAGCAAGTTAAAATAAGG
GLOD4	TCTGCACTTCGTATTCAAAGTGG	2	GGAAAGGACGAAACACCGCTGCACTTCGTATTCAAAGGTTTTAGAGCTAGAAATAGCAAGTTAAAATAAGG
GLRA4	GTCATCAGGATATTCTCGGTAGG	2	GGAAAGGACGAAACACCGTCATCAGGATATTCTCGGTGTTTTAGAGCTAGAAATAGCAAGTTAAAATAAGG
GLRB	AGTTGGCAGGTACTCGGGCAAGG	2	GGAAAGGACGAAACACCGGTTGGCAGGTACTCGGGCAGTTTTAGAGCTAGAAATAGCAAGTTAAAATAAGG
GLTPD1	GCACGGCACCAGTTCCCCGAGGG	2	GGAAAGGACGAAACACCGCACGGCACCAGTTCCCCGAGTTTTAGAGCTAGAAATAGCAAGTTAAAATAAGG
GMPPA	GAATTTGCCCCCCTAGGCACAGG	3	GGAAAGGACGAAACACCGAATTTGCCCCCCTAGGCACGTTTTAGAGCTAGAAATAGCAAGTTAAAATAAGG
GNAI2	GTGTGTCTCCACGATCCCCGTGG	3	GGAAAGGACGAAACACCGTGTGTCTCCACGATCCCCGGTTTTAGAGCTAGAAATAGCAAGTTAAAATAAGG
GNLY	GAGCCCTGAGTACTACGACCTGG	2	GGAAAGGACGAAACACCGAGCCCTGAGTACTACGACCGTTTTAGAGCTAGAAATAGCAAGTTAAAATAAGG
GORASP1	CGCTCATCGAGTCTCATGAGGGG	2	GGAAAGGACGAAACACCGGCTCATCGAGTCTCATGAGGTTTTAGAGCTAGAAATAGCAAGTTAAAATAAGG
GPAT2	GGGCTGAGCTAGGTGCACCCGGG	2	GGAAAGGACGAAACACCGGGCTGAGCTAGGTGCACCCGTTTTAGAGCTAGAAATAGCAAGTTAAAATAAGG
GPI	GGCGCAGGTTCAGCTCGGAGCGG	2	GGAAAGGACGAAACACCGGCGCAGGTTCAGCTCGGAGGTTTTAGAGCTAGAAATAGCAAGTTAAAATAAGG
GPN3	CATCCGGGAACTGATCGAGGTGG	2	GGAAAGGACGAAACACCGATCCGGGAACTGATCGAGGGTTTTAGAGCTAGAAATAGCAAGTTAAAATAAGG
GPR25	GGGATGTAGACGTAGCCGTAGGG	2	GGAAAGGACGAAACACCGGGATGTAGACGTAGCCGTAGTTTTAGAGCTAGAAATAGCAAGTTAAAATAAGG
GPR3	ACTGCCCTCGCCTAAGGCCTGGG	3	GGAAAGGACGAAACACCGCTGCCCTCGCCTAAGGCCTGTTTTAGAGCTAGAAATAGCAAGTTAAAATAAGG
GPR33	ATCTTAGCACCCATAGATAGAGG	2	GGAAAGGACGAAACACCGTCTTAGCACCCATAGATAGGTTTTAGAGCTAGAAATAGCAAGTTAAAATAAGG
GPT	GATGTTGGCACGGATGACCTCGG	3	GGAAAGGACGAAACACCGATGTTGGCACGGATGACCTGTTTTAGAGCTAGAAATAGCAAGTTAAAATAAGG
GRAMD1B	GCTGCTCCTCCCAGTCCGGCCGG	2	GGAAAGGACGAAACACCGCTGCTCCTCCCAGTCCGGCGTTTTAGAGCTAGAAATAGCAAGTTAAAATAAGG
GRINA	GGGTACCCTGGCTGACCGTAGGG	2	GGAAAGGACGAAACACCGGGTACCCTGGCTGACCGTAGTTTTAGAGCTAGAAATAGCAAGTTAAAATAAGG
GSTK1	GCCATGTATAGTCCTTTGCGGGG	2	GGAAAGGACGAAACACCGCCATGTATAGTCCTTTGCGGTTTTAGAGCTAGAAATAGCAAGTTAAAATAAGG
GSTO2	GGTTCTGCCCCTATTCTCACAGG	3	GGAAAGGACGAAACACCGGTTCTGCCCCTATTCTCACGTTTTAGAGCTAGAAATAGCAAGTTAAAATAAGG
GTF2E1	GAAGTAGTAGTTATGGCGAGTGG	2	GGAAAGGACGAAACACCGAAGTAGTAGTTATGGCGAGGTTTTAGAGCTAGAAATAGCAAGTTAAAATAAGG
GUCD1	GTAGCCCTTGTCGACACCCAGGG	2	GGAAAGGACGAAACACCGTAGCCCTTGTCGACACCCAGTTTTAGAGCTAGAAATAGCAAGTTAAAATAAGG
GYG1	GGTCGTGCTCGCCACCCCTCAGG	2	GGAAAGGACGAAACACCGGTCGTGCTCGCCACCCCTCGTTTTAGAGCTAGAAATAGCAAGTTAAAATAAGG
H2AFV	CGTGTACAGTGCTGCGATTCTGG	0	GGAAAGGACGAAACACCGGTGTACAGTGCTGCGATTCGTTTTAGAGCTAGAAATAGCAAGTTAAAATAAGG
HAPLN2	GCTCCAGCGCACCTTGTAGCTGG	2	GGAAAGGACGAAACACCGCTCCAGCGCACCTTGTAGCGTTTTAGAGCTAGAAATAGCAAGTTAAAATAAGG
HCFC2	GCTCCCGGATGGCCACCGCTCGG	2	GGAAAGGACGAAACACCGCTCCCGGATGGCCACCGCTGTTTTAGAGCTAGAAATAGCAAGTTAAAATAAGG
HDAC6	GACCTAATCGTGGGACTGCAAGG	2	GGAAAGGACGAAACACCGACCTAATCGTGGGACTGCAGTTTTAGAGCTAGAAATAGCAAGTTAAAATAAGG
HDDC2	CCTACTGCAGTTCCTGCGGCTGG	2	GGAAAGGACGAAACACCGCTACTGCAGTTCCTGCGGCGTTTTAGAGCTAGAAATAGCAAGTTAAAATAAGG
HEATR2	GCAGGTGCACTGCCAGCGCGCGG	2	GGAAAGGACGAAACACCGCAGGTGCACTGCCAGCGCGGTTTTAGAGCTAGAAATAGCAAGTTAAAATAAGG
HGF	TAGTACATCTATTAGCACATTGG	0	GGAAAGGACGAAACACCGAGTACATCTATTAGCACATGTTTTAGAGCTAGAAATAGCAAGTTAAAATAAGG
HIGD1B	GAGATTCCCGAGTCTTCCTCAGG	2	GGAAAGGACGAAACACCGAGATTCCCGAGTCTTCCTCGTTTTAGAGCTAGAAATAGCAAGTTAAAATAAGG
HIGD2A	GGGTACCACCGGGTTCTCGCGGG	3	GGAAAGGACGAAACACCGGGTACCACCGGGTTCTCGCGTTTTAGAGCTAGAAATAGCAAGTTAAAATAAGG
HIST1H2AD	GGCTAAGACCCGCTCTTCGCGGG	2	GGAAAGGACGAAACACCGGCTAAGACCCGCTCTTCGCGTTTTAGAGCTAGAAATAGCAAGTTAAAATAAGG
HMGA1	GCTGTCCCGGGACTCACCGGAGG	2	GGAAAGGACGAAACACCGCTGTCCCGGGACTCACCGGGTTTTAGAGCTAGAAATAGCAAGTTAAAATAAGG
HMGCS2	GGGCTTGGGCCAGACCCGTATGG	2	GGAAAGGACGAAACACCGGGCTTGGGCCAGACCCGTAGTTTTAGAGCTAGAAATAGCAAGTTAAAATAAGG
HNRNPC	GATCTGCAGCGGAGATGTACGGG	1	GGAAAGGACGAAACACCGATCTGCAGCGGAGATGTACGTTTTAGAGCTAGAAATAGCAAGTTAAAATAAGG
HPX	GCCTTCAGCAACATTCCCATGGG	3	GGAAAGGACGAAACACCGCCTTCAGCAACATTCCCATGTTTTAGAGCTAGAAATAGCAAGTTAAAATAAGG
HSD11B1	GGAAAGAAAGTGATTGTCACAGG	3	GGAAAGGACGAAACACCGGAAAGAAAGTGATTGTCACGTTTTAGAGCTAGAAATAGCAAGTTAAAATAAGG
HSD3B2	TTGCTGTACGGGTATGGAGTGGG	2	GGAAAGGACGAAACACCGTGCTGTACGGGTATGGAGTGTTTTAGAGCTAGAAATAGCAAGTTAAAATAAGG
HTR1A	GATACCAGTAGTGTTGCCGCCGG	3	GGAAAGGACGAAACACCGATACCAGTAGTGTTGCCGCGTTTTAGAGCTAGAAATAGCAAGTTAAAATAAGG
HTR3E	TAATAGAAAGCCCTTCCGTCCGG	3	GGAAAGGACGAAACACCGAATAGAAAGCCCTTCCGTCGTTTTAGAGCTAGAAATAGCAAGTTAAAATAAGG
HUNK	GCGGGGCACGCCGCTCACCCAGG	2	GGAAAGGACGAAACACCGCGGGGCACGCCGCTCACCCGTTTTAGAGCTAGAAATAGCAAGTTAAAATAAGG
IFIH1	GAGGGCTGCCGGTTCTCCGGAGG	2	GGAAAGGACGAAACACCGAGGGCTGCCGGTTCTCCGGGTTTTAGAGCTAGAAATAGCAAGTTAAAATAAGG
IFIT1	AAATCCCTTCCGCTATAGAATGG	3	GGAAAGGACGAAACACCGAATCCCTTCCGCTATAGAAGTTTTAGAGCTAGAAATAGCAAGTTAAAATAAGG
IFRD2	GGGGCGCCTCGCGAAGATGGTGG	2	GGAAAGGACGAAACACCGGGGCGCCTCGCGAAGATGGGTTTTAGAGCTAGAAATAGCAAGTTAAAATAAGG
IGF2R	GCTGGCCAACATCAAACGCCTGG	3	GGAAAGGACGAAACACCGCTGGCCAACATCAAACGCCGTTTTAGAGCTAGAAATAGCAAGTTAAAATAAGG
IGHMBP2	GAGCTTCGTGACCAAGCAACTGG	2	GGAAAGGACGAAACACCGAGCTTCGTGACCAAGCAACGTTTTAGAGCTAGAAATAGCAAGTTAAAATAAGG
IKZF3	GATAACTGGAACCATCTCCGAGG	3	GGAAAGGACGAAACACCGATAACTGGAACCATCTCCGGTTTTAGAGCTAGAAATAGCAAGTTAAAATAAGG
IL17C	GGGCACTGGGTCGTAGCTGAGGG	2	GGAAAGGACGAAACACCGGGCACTGGGTCGTAGCTGAGTTTTAGAGCTAGAAATAGCAAGTTAAAATAAGG
IL19	AAGGAACACGCAGATCTGTGCGG	3	GGAAAGGACGAAACACCGAGGAACACGCAGATCTGTGGTTTTAGAGCTAGAAATAGCAAGTTAAAATAAGG
ILF2	GCAAATTGAAGAAGTTCGACAGG	2	GGAAAGGACGAAACACCGCAAATTGAAGAAGTTCGACGTTTTAGAGCTAGAAATAGCAAGTTAAAATAAGG
INADL	AGATACAGTCGAGTTATTAGAGG	2	GGAAAGGACGAAACACCGGATACAGTCGAGTTATTAGGTTTTAGAGCTAGAAATAGCAAGTTAAAATAAGG
INMT	AAACTTCAGCATCTCGGCCTCGG	2	GGAAAGGACGAAACACCGAACTTCAGCATCTCGGCCTGTTTTAGAGCTAGAAATAGCAAGTTAAAATAAGG
INO80E	CAGATAACAGCGAGACGGAGGGG	2	GGAAAGGACGAAACACCGAGATAACAGCGAGACGGAGGTTTTAGAGCTAGAAATAGCAAGTTAAAATAAGG
INPP5B	GGGACTCGTGCGCTACCGCCTGG	3	GGAAAGGACGAAACACCGGGACTCGTGCGCTACCGCCGTTTTAGAGCTAGAAATAGCAAGTTAAAATAAGG
INSL6	GTGCCAGGAAGCTGTGCGGCAGG	2	GGAAAGGACGAAACACCGTGCCAGGAAGCTGTGCGGCGTTTTAGAGCTAGAAATAGCAAGTTAAAATAAGG
INSR	GAGAATTGCTCTGTCATCGAAGG	2	GGAAAGGACGAAACACCGAGAATTGCTCTGTCATCGAGTTTTAGAGCTAGAAATAGCAAGTTAAAATAAGG
IP6K2	CAGAAGGACGCCTTTGGCGCGGG	3	GGAAAGGACGAAACACCGAGAAGGACGCCTTTGGCGCGTTTTAGAGCTAGAAATAGCAAGTTAAAATAAGG
IQCJ	TCCCCTCAATCTACAGCCCTTGG	2	GGAAAGGACGAAACACCGCCCCTCAATCTACAGCCCTGTTTTAGAGCTAGAAATAGCAAGTTAAAATAAGG
IQSEC3	GGGTGACCGCACCTTGCGCAGGG	3	GGAAAGGACGAAACACCGGGTGACCGCACCTTGCGCAGTTTTAGAGCTAGAAATAGCAAGTTAAAATAAGG
IREB2	GCTGCTGTACGAAATTGTGATGG	2	GGAAAGGACGAAACACCGCTGCTGTACGAAATTGTGAGTTTTAGAGCTAGAAATAGCAAGTTAAAATAAGG
IRG1	GACAAAGTGCCGAGAAGCTCTGG	2	GGAAAGGACGAAACACCGACAAAGTGCCGAGAAGCTCGTTTTAGAGCTAGAAATAGCAAGTTAAAATAAGG
IRS2	GAGGCGCTGCAGGACGCGGCGGG	2	GGAAAGGACGAAACACCGAGGCGCTGCAGGACGCGGCGTTTTAGAGCTAGAAATAGCAAGTTAAAATAAGG
ITGB1BP2	GTCAGCAGAGACCTTGCGCCGGG	3	GGAAAGGACGAAACACCGTCAGCAGAGACCTTGCGCCGTTTTAGAGCTAGAAATAGCAAGTTAAAATAAGG
ITPRIPL2	GAAGCCGCCATCCACGCCGTCGG	2	GGAAAGGACGAAACACCGAAGCCGCCATCCACGCCGTGTTTTAGAGCTAGAAATAGCAAGTTAAAATAAGG
JADE2	GGGCTTCTTTTCGTTCTGTCGGG	3	GGAAAGGACGAAACACCGGGCTTCTTTTCGTTCTGTCGTTTTAGAGCTAGAAATAGCAAGTTAAAATAAGG
JKAMP	GATGTGTTGGAAAAGTGCGCTGG	2	GGAAAGGACGAAACACCGATGTGTTGGAAAAGTGCGCGTTTTAGAGCTAGAAATAGCAAGTTAAAATAAGG
JPH3	GACGGCAAGGCGCACGGCCATGG	2	GGAAAGGACGAAACACCGACGGCAAGGCGCACGGCCAGTTTTAGAGCTAGAAATAGCAAGTTAAAATAAGG
JUP	GCAGACATACACCTACGACTCGG	2	GGAAAGGACGAAACACCGCAGACATACACCTACGACTGTTTTAGAGCTAGAAATAGCAAGTTAAAATAAGG
KALRN	GCAGCTCTGCGTCTTCCAGCAGG	2	GGAAAGGACGAAACACCGCAGCTCTGCGTCTTCCAGCGTTTTAGAGCTAGAAATAGCAAGTTAAAATAAGG
KANK3	GACGCCCTACGGCTTCCACCTGG	2	GGAAAGGACGAAACACCGACGCCCTACGGCTTCCACCGTTTTAGAGCTAGAAATAGCAAGTTAAAATAAGG
KAT6A	CAAACCCGCTTTATACTGAGTGG	3	GGAAAGGACGAAACACCGAAACCCGCTTTATACTGAGGTTTTAGAGCTAGAAATAGCAAGTTAAAATAAGG
KCND1	GAAAGCCAGCTCTTCGTCGAAGG	2	GGAAAGGACGAAACACCGAAAGCCAGCTCTTCGTCGAGTTTTAGAGCTAGAAATAGCAAGTTAAAATAAGG
KCNH6	GACGGCTTCTGCGAACTCTTCGG	3	GGAAAGGACGAAACACCGACGGCTTCTGCGAACTCTTGTTTTAGAGCTAGAAATAGCAAGTTAAAATAAGG
KCNJ11	GTGTCAGCACGTATTCCTCGGGG	2	GGAAAGGACGAAACACCGTGTCAGCACGTATTCCTCGGTTTTAGAGCTAGAAATAGCAAGTTAAAATAAGG
KCNJ8	GGCTGCTCTTCGCTATCATGTGG	2	GGAAAGGACGAAACACCGGCTGCTCTTCGCTATCATGGTTTTAGAGCTAGAAATAGCAAGTTAAAATAAGG
KCNMB3	GCCTCTTGTGCACATCTAGTGGG	2	GGAAAGGACGAAACACCGCCTCTTGTGCACATCTAGTGTTTTAGAGCTAGAAATAGCAAGTTAAAATAAGG
KCNN3	CAGCTCTTCGTGATCGACAATGG	2	GGAAAGGACGAAACACCGAGCTCTTCGTGATCGACAAGTTTTAGAGCTAGAAATAGCAAGTTAAAATAAGG
KCNQ2	GCGGTAGAAGGCGTTGCGCTTGG	3	GGAAAGGACGAAACACCGCGGTAGAAGGCGTTGCGCTGTTTTAGAGCTAGAAATAGCAAGTTAAAATAAGG
KCNS1	GCAGCACCACTTTAGACCGGAGG	2	GGAAAGGACGAAACACCGCAGCACCACTTTAGACCGGGTTTTAGAGCTAGAAATAGCAAGTTAAAATAAGG
KIAA0040	GGGACCACGTGGACAATTCTTGG	1	GGAAAGGACGAAACACCGGGACCACGTGGACAATTCTGTTTTAGAGCTAGAAATAGCAAGTTAAAATAAGG
KIAA0907	GGGCTGCAGTATCAACTCGAGGG	3	GGAAAGGACGAAACACCGGGCTGCAGTATCAACTCGAGTTTTAGAGCTAGAAATAGCAAGTTAAAATAAGG
KIAA0947	GCCGGGCGAGACCCATTCGGCGG	2	GGAAAGGACGAAACACCGCCGGGCGAGACCCATTCGGGTTTTAGAGCTAGAAATAGCAAGTTAAAATAAGG
KIAA1586	TCCTAAAATGCCAAAACGACAGG	3	GGAAAGGACGAAACACCGCCTAAAATGCCAAAACGACGTTTTAGAGCTAGAAATAGCAAGTTAAAATAAGG
KIAA1683	GTGAACTGTAGCTAGGCGGCCGG	2	GGAAAGGACGAAACACCGTGAACTGTAGCTAGGCGGCGTTTTAGAGCTAGAAATAGCAAGTTAAAATAAGG
KIAA1731	GAGAATGGAACGGTTTGAAAAGG	2	GGAAAGGACGAAACACCGAGAATGGAACGGTTTGAAAGTTTTAGAGCTAGAAATAGCAAGTTAAAATAAGG
KIF1C	GGCATTGCAGCGGATTTGCTTGG	3	GGAAAGGACGAAACACCGGCATTGCAGCGGATTTGCTGTTTTAGAGCTAGAAATAGCAAGTTAAAATAAGG
KLF3	GGAGTTCACCCCCTTCGGCTGGG	3	GGAAAGGACGAAACACCGGAGTTCACCCCCTTCGGCTGTTTTAGAGCTAGAAATAGCAAGTTAAAATAAGG
KLHL35	GCCCGGCCGCGAACAAGCTGCGG	2	GGAAAGGACGAAACACCGCCCGGCCGCGAACAAGCTGGTTTTAGAGCTAGAAATAGCAAGTTAAAATAAGG
KLHL5	GACAGACTGGAGCAAACGGTGGG	3	GGAAAGGACGAAACACCGACAGACTGGAGCAAACGGTGTTTTAGAGCTAGAAATAGCAAGTTAAAATAAGG
KPNA3	GAACTGTCTCCATAGGCGGCGGG	2	GGAAAGGACGAAACACCGAACTGTCTCCATAGGCGGCGTTTTAGAGCTAGAAATAGCAAGTTAAAATAAGG
KRT15	GATGACCCGGGAGTTGTCGATGG	3	GGAAAGGACGAAACACCGATGACCCGGGAGTTGTCGAGTTTTAGAGCTAGAAATAGCAAGTTAAAATAAGG
KRT3	CTACCTGGACAACATCCTCGGGG	2	GGAAAGGACGAAACACCGTACCTGGACAACATCCTCGGTTTTAGAGCTAGAAATAGCAAGTTAAAATAAGG
KRT34	CGGACATCAACAGCATACGCAGG	2	GGAAAGGACGAAACACCGGGACATCAACAGCATACGCGTTTTAGAGCTAGAAATAGCAAGTTAAAATAAGG
KRT6A	GCTCCTCAGCCCGCACCCGCTGG	2	GGAAAGGACGAAACACCGCTCCTCAGCCCGCACCCGCGTTTTAGAGCTAGAAATAGCAAGTTAAAATAAGG
KRT6B	GGCAGCTGGACAACATCGTGGGG	2	GGAAAGGACGAAACACCGGCAGCTGGACAACATCGTGGTTTTAGAGCTAGAAATAGCAAGTTAAAATAAGG
KRTAP24-1	GTTTGACGGGTCACAACCAGTGG	2	GGAAAGGACGAAACACCGTTTGACGGGTCACAACCAGGTTTTAGAGCTAGAAATAGCAAGTTAAAATAAGG
KRTAP5-4	GGGGGGCTATGGCTCTTGTGGGG	2	GGAAAGGACGAAACACCGGGGGGCTATGGCTCTTGTGGTTTTAGAGCTAGAAATAGCAAGTTAAAATAAGG
KRTAP9-9	AGGTGTTTTGACAGCAAGCTGGG	1	GGAAAGGACGAAACACCGGGTGTTTTGACAGCAAGCTGTTTTAGAGCTAGAAATAGCAAGTTAAAATAAGG
LAIR1	CCATGTGACTTTCGTGTGCCGGG	2	GGAAAGGACGAAACACCGCATGTGACTTTCGTGTGCCGTTTTAGAGCTAGAAATAGCAAGTTAAAATAAGG
LASP1	GGGCATGGAGCCAGAGCGTCGGG	2	GGAAAGGACGAAACACCGGGCATGGAGCCAGAGCGTCGTTTTAGAGCTAGAAATAGCAAGTTAAAATAAGG
LDB1	GGGGGAAAGGCGTTGCCGTTCGG	2	GGAAAGGACGAAACACCGGGGGAAAGGCGTTGCCGTTGTTTTAGAGCTAGAAATAGCAAGTTAAAATAAGG
LDHA	GCTGGTCATTATCACGGCTGGGG	2	GGAAAGGACGAAACACCGCTGGTCATTATCACGGCTGGTTTTAGAGCTAGAAATAGCAAGTTAAAATAAGG
LDOC1	GCCGTCTGCACGATAAACTCGGG	3	GGAAAGGACGAAACACCGCCGTCTGCACGATAAACTCGTTTTAGAGCTAGAAATAGCAAGTTAAAATAAGG
LEMD1	TACAGCTTTGCGTTTAGTGGTGG	2	GGAAAGGACGAAACACCGACAGCTTTGCGTTTAGTGGGTTTTAGAGCTAGAAATAGCAAGTTAAAATAAGG
LFNG	GATGAAGCGGTCATACTCCACGG	3	GGAAAGGACGAAACACCGATGAAGCGGTCATACTCCAGTTTTAGAGCTAGAAATAGCAAGTTAAAATAAGG
LGALS12	GTGGAAGGCGATATCTGGCCGGG	2	GGAAAGGACGAAACACCGTGGAAGGCGATATCTGGCCGTTTTAGAGCTAGAAATAGCAAGTTAAAATAAGG
LHX1	CCGCTTTCTCTTGAACGTGCTGG	2	GGAAAGGACGAAACACCGCGCTTTCTCTTGAACGTGCGTTTTAGAGCTAGAAATAGCAAGTTAAAATAAGG
LILRB1	GGGCGGTATCGCTGTTACTATGG	2	GGAAAGGACGAAACACCGGGCGGTATCGCTGTTACTAGTTTTAGAGCTAGAAATAGCAAGTTAAAATAAGG
LIN28B	GCCAGTTCCGCGCAAAACCTGGG	3	GGAAAGGACGAAACACCGCCAGTTCCGCGCAAAACCTGTTTTAGAGCTAGAAATAGCAAGTTAAAATAAGG
LIN9	AAGGAAGCTTATCTAACACGTGG	2	GGAAAGGACGAAACACCGAGGAAGCTTATCTAACACGGTTTTAGAGCTAGAAATAGCAAGTTAAAATAAGG
LIPI	TATGGCTTCAGAACTTCGTAAGG	2	GGAAAGGACGAAACACCGATGGCTTCAGAACTTCGTAGTTTTAGAGCTAGAAATAGCAAGTTAAAATAAGG
LMBR1L	GTGGAATAGCTGTTCTCGCACGG	2	GGAAAGGACGAAACACCGTGGAATAGCTGTTCTCGCAGTTTTAGAGCTAGAAATAGCAAGTTAAAATAAGG
LMO7	GAAGCCAGTTGGCTTGCGTCCGG	3	GGAAAGGACGAAACACCGAAGCCAGTTGGCTTGCGTCGTTTTAGAGCTAGAAATAGCAAGTTAAAATAAGG
LOC100131094	GGCGGGAGGGGCCCATACTCGGG	2	GGAAAGGACGAAACACCGGCGGGAGGGGCCCATACTCGTTTTAGAGCTAGAAATAGCAAGTTAAAATAAGG
LOC728392	GACCCTCTCTAGAAGGCCGCGGG	2	GGAAAGGACGAAACACCGACCCTCTCTAGAAGGCCGCGTTTTAGAGCTAGAAATAGCAAGTTAAAATAAGG
LOC728819	CAAATTCACATTCGACACAGAGG	2	GGAAAGGACGAAACACCGAAATTCACATTCGACACAGGTTTTAGAGCTAGAAATAGCAAGTTAAAATAAGG
LOXHD1	GGAGCTGCTGAACTACGCCTCGG	3	GGAAAGGACGAAACACCGGAGCTGCTGAACTACGCCTGTTTTAGAGCTAGAAATAGCAAGTTAAAATAAGG
LPHN1	GACATGATCTTGAAGGCGTCCGG	2	GGAAAGGACGAAACACCGACATGATCTTGAAGGCGTCGTTTTAGAGCTAGAAATAGCAAGTTAAAATAAGG
LRFN5	GCAAAGCCCTCAAATTTCGTAGG	3	GGAAAGGACGAAACACCGCAAAGCCCTCAAATTTCGTGTTTTAGAGCTAGAAATAGCAAGTTAAAATAAGG
LRP12	GCAAACAGAACCCATCTACTTGG	2	GGAAAGGACGAAACACCGCAAACAGAACCCATCTACTGTTTTAGAGCTAGAAATAGCAAGTTAAAATAAGG
LRPAP1	GAAACTAAAGCTTGACGGCTTGG	2	GGAAAGGACGAAACACCGAAACTAAAGCTTGACGGCTGTTTTAGAGCTAGAAATAGCAAGTTAAAATAAGG
LRRC16B	GAGTTGGGGGATGTATCTCGGGG	2	GGAAAGGACGAAACACCGAGTTGGGGGATGTATCTCGGTTTTAGAGCTAGAAATAGCAAGTTAAAATAAGG
LRRC3	GAAGAGACAAGACTCCCGGGTGG	2	GGAAAGGACGAAACACCGAAGAGACAAGACTCCCGGGGTTTTAGAGCTAGAAATAGCAAGTTAAAATAAGG
LRRC8E	GACCACCAGGGCCCTATCCGAGG	2	GGAAAGGACGAAACACCGACCACCAGGGCCCTATCCGGTTTTAGAGCTAGAAATAGCAAGTTAAAATAAGG
LRRFIP2	CTCATTGTCTAACTGTGCATTGG	2	GGAAAGGACGAAACACCGTCATTGTCTAACTGTGCATGTTTTAGAGCTAGAAATAGCAAGTTAAAATAAGG
LSM6	AATTCTGGAGTGGATTATCGAGG	2	GGAAAGGACGAAACACCGATTCTGGAGTGGATTATCGGTTTTAGAGCTAGAAATAGCAAGTTAAAATAAGG
LTC4S	GAGCGGCGGCGACACGCGGAAGG	2	GGAAAGGACGAAACACCGAGCGGCGGCGACACGCGGAGTTTTAGAGCTAGAAATAGCAAGTTAAAATAAGG
LY75-CD302	GGGCAGCTCCGTACAGAGAGTGG	2	GGAAAGGACGAAACACCGGGCAGCTCCGTACAGAGAGGTTTTAGAGCTAGAAATAGCAAGTTAAAATAAGG
LY96	CGCAAAGAAGTTATTTGCCGAGG	3	GGAAAGGACGAAACACCGGCAAAGAAGTTATTTGCCGGTTTTAGAGCTAGAAATAGCAAGTTAAAATAAGG
LYL1	GTGGTGGGCATGGCTACCCCTGG	2	GGAAAGGACGAAACACCGTGGTGGGCATGGCTACCCCGTTTTAGAGCTAGAAATAGCAAGTTAAAATAAGG
LYPD1	GCGCAGGCGCTTCTCGTGGTTGG	2	GGAAAGGACGAAACACCGCGCAGGCGCTTCTCGTGGTGTTTTAGAGCTAGAAATAGCAAGTTAAAATAAGG
LYSMD1	CAGAGACCTGTTCAATGGTTTGG	3	GGAAAGGACGAAACACCGAGAGACCTGTTCAATGGTTGTTTTAGAGCTAGAAATAGCAAGTTAAAATAAGG
LZTR1	GAGTACCTGACGCTCAACTTCGG	2	GGAAAGGACGAAACACCGAGTACCTGACGCTCAACTTGTTTTAGAGCTAGAAATAGCAAGTTAAAATAAGG
MADD	GGCAGCGGCGCATGAGCCTTCGG	2	GGAAAGGACGAAACACCGGCAGCGGCGCATGAGCCTTGTTTTAGAGCTAGAAATAGCAAGTTAAAATAAGG
MAGEB5	TTAATGCAGGATCTGACGAAAGG	2	GGAAAGGACGAAACACCGTAATGCAGGATCTGACGAAGTTTTAGAGCTAGAAATAGCAAGTTAAAATAAGG
MAGED2	GAAACAGAATGCTGACCCGCAGG	2	GGAAAGGACGAAACACCGAAACAGAATGCTGACCCGCGTTTTAGAGCTAGAAATAGCAAGTTAAAATAAGG
MAGEE2	GGGGGCATCAACGACTAGCATGG	2	GGAAAGGACGAAACACCGGGGGCATCAACGACTAGCAGTTTTAGAGCTAGAAATAGCAAGTTAAAATAAGG
MAGIX	GCCGCGCACAGGGGACGCCGCGG	2	GGAAAGGACGAAACACCGCCGCGCACAGGGGACGCCGGTTTTAGAGCTAGAAATAGCAAGTTAAAATAAGG
MAN2C1	GAAGCACTGGCGCACCACGCTGG	2	GGAAAGGACGAAACACCGAAGCACTGGCGCACCACGCGTTTTAGAGCTAGAAATAGCAAGTTAAAATAAGG
MANSC4	TCGTTCTTCATCCAATAGATGGG	3	GGAAAGGACGAAACACCGCGTTCTTCATCCAATAGATGTTTTAGAGCTAGAAATAGCAAGTTAAAATAAGG
MAPK10	TGCAATTTCTTCATGAATTCTGG	0	GGAAAGGACGAAACACCGGCAATTTCTTCATGAATTCGTTTTAGAGCTAGAAATAGCAAGTTAAAATAAGG
MARK1	GTGTCCCGCTCGTTCACCGTCGG	2	GGAAAGGACGAAACACCGTGTCCCGCTCGTTCACCGTGTTTTAGAGCTAGAAATAGCAAGTTAAAATAAGG
MAST4	GATAAGAAGTGTAACTCGTCTGG	2	GGAAAGGACGAAACACCGATAAGAAGTGTAACTCGTCGTTTTAGAGCTAGAAATAGCAAGTTAAAATAAGG
MAT2A	GCCTTCCCCGACCGACTCTGAGG	2	GGAAAGGACGAAACACCGCCTTCCCCGACCGACTCTGGTTTTAGAGCTAGAAATAGCAAGTTAAAATAAGG
MBD6	GGAGCTACCTCCTCAGCGATGGG	2	GGAAAGGACGAAACACCGGAGCTACCTCCTCAGCGATGTTTTAGAGCTAGAAATAGCAAGTTAAAATAAGG
MC1R	CAGGTTCCGGTTCTTGGCGATGG	3	GGAAAGGACGAAACACCGAGGTTCCGGTTCTTGGCGAGTTTTAGAGCTAGAAATAGCAAGTTAAAATAAGG
MCM7	GTTCATCTTCACAATCCGATGGG	3	GGAAAGGACGAAACACCGTTCATCTTCACAATCCGATGTTTTAGAGCTAGAAATAGCAAGTTAAAATAAGG
METTL14	GCTGAAAGTGCCGACAGCATTGG	2	GGAAAGGACGAAACACCGCTGAAAGTGCCGACAGCATGTTTTAGAGCTAGAAATAGCAAGTTAAAATAAGG
MICAL1	GCCTGCTCGCTTGTCCAGCTTGG	2	GGAAAGGACGAAACACCGCCTGCTCGCTTGTCCAGCTGTTTTAGAGCTAGAAATAGCAAGTTAAAATAAGG
MICALL1	GGTAGCCCTCGCACTGGCGGCGG	2	GGAAAGGACGAAACACCGGTAGCCCTCGCACTGGCGGGTTTTAGAGCTAGAAATAGCAAGTTAAAATAAGG
MICU2	GGGGCTCGCTGTCAGCCGACAGG	2	GGAAAGGACGAAACACCGGGGCTCGCTGTCAGCCGACGTTTTAGAGCTAGAAATAGCAAGTTAAAATAAGG
MIDN	GAAGCTGCAGGAGTTCGGCGTGG	3	GGAAAGGACGAAACACCGAAGCTGCAGGAGTTCGGCGGTTTTAGAGCTAGAAATAGCAAGTTAAAATAAGG
MLNR	GTAGCGCTCGACGCTGAGCGCGG	2	GGAAAGGACGAAACACCGTAGCGCTCGACGCTGAGCGGTTTTAGAGCTAGAAATAGCAAGTTAAAATAAGG
MOCS3	GGAATGCGTGCCGTACACTCAGG	3	GGAAAGGACGAAACACCGGAATGCGTGCCGTACACTCGTTTTAGAGCTAGAAATAGCAAGTTAAAATAAGG
MOK	CTTGGAATAGACACTCCGGCAGG	2	GGAAAGGACGAAACACCGTTGGAATAGACACTCCGGCGTTTTAGAGCTAGAAATAGCAAGTTAAAATAAGG
MOK	GATTCAGGCGCCTCAGTGCTTGG	2	GGAAAGGACGAAACACCGATTCAGGCGCCTCAGTGCTGTTTTAGAGCTAGAAATAGCAAGTTAAAATAAGG
MON1B	GAGGCGCTGTCGGCTACCATGGG	2	GGAAAGGACGAAACACCGAGGCGCTGTCGGCTACCATGTTTTAGAGCTAGAAATAGCAAGTTAAAATAAGG
MPHOSPH8	TCCTGGACATGAAGACCGAGGGG	2	GGAAAGGACGAAACACCGCCTGGACATGAAGACCGAGGTTTTAGAGCTAGAAATAGCAAGTTAAAATAAGG
MPI	GTTGGCCAGCAGTGATCCACTGG	2	GGAAAGGACGAAACACCGTTGGCCAGCAGTGATCCACGTTTTAGAGCTAGAAATAGCAAGTTAAAATAAGG
MRAP	GGCAGAGGCGTTGGTCCCGTTGG	2	GGAAAGGACGAAACACCGGCAGAGGCGTTGGTCCCGTGTTTTAGAGCTAGAAATAGCAAGTTAAAATAAGG
MRGPRD	GAGGACAGAGAGACAGCGCTGGG	2	GGAAAGGACGAAACACCGAGGACAGAGAGACAGCGCTGTTTTAGAGCTAGAAATAGCAAGTTAAAATAAGG
MRPL1	CTATATGGAAGGCGAACCTGAGG	2	GGAAAGGACGAAACACCGTATATGGAAGGCGAACCTGGTTTTAGAGCTAGAAATAGCAAGTTAAAATAAGG
MRPL15	GCAGGCCCCGGAGTAGGTCCAGG	2	GGAAAGGACGAAACACCGCAGGCCCCGGAGTAGGTCCGTTTTAGAGCTAGAAATAGCAAGTTAAAATAAGG
MRPL18	AATTCACCAACCGGAACCCCCGG	2	GGAAAGGACGAAACACCGATTCACCAACCGGAACCCCGTTTTAGAGCTAGAAATAGCAAGTTAAAATAAGG
MRPL21	GTGAATGAGATGATCGTCACGGG	2	GGAAAGGACGAAACACCGTGAATGAGATGATCGTCACGTTTTAGAGCTAGAAATAGCAAGTTAAAATAAGG
MRPS27	ATGATCTATCTCTTCCCGAGAGG	2	GGAAAGGACGAAACACCGTGATCTATCTCTTCCCGAGGTTTTAGAGCTAGAAATAGCAAGTTAAAATAAGG
MS4A1	TCATGAAGAAGCTTTGCGTGGGG	3	GGAAAGGACGAAACACCGCATGAAGAAGCTTTGCGTGGTTTTAGAGCTAGAAATAGCAAGTTAAAATAAGG
MSR1	AATTCTTCGTTTCCCACTTCAGG	0	GGAAAGGACGAAACACCGATTCTTCGTTTCCCACTTCGTTTTAGAGCTAGAAATAGCAAGTTAAAATAAGG
MST1L	AACGCTGGCAAGGTACGCCGCGG	3	GGAAAGGACGAAACACCGACGCTGGCAAGGTACGCCGGTTTTAGAGCTAGAAATAGCAAGTTAAAATAAGG
MTHFR	GGAACATCTCGAACTATCTTTGG	2	GGAAAGGACGAAACACCGGAACATCTCGAACTATCTTGTTTTAGAGCTAGAAATAGCAAGTTAAAATAAGG
MTMR8	CCGGAAATTCTTGCAGCGGAGGG	2	GGAAAGGACGAAACACCGCGGAAATTCTTGCAGCGGAGTTTTAGAGCTAGAAATAGCAAGTTAAAATAAGG
MTOR	GTGCTGACCGCAATGAGGGCCGG	2	GGAAAGGACGAAACACCGTGCTGACCGCAATGAGGGCGTTTTAGAGCTAGAAATAGCAAGTTAAAATAAGG
MUC1	GATCGTCAGGTTATATCGAGAGG	3	GGAAAGGACGAAACACCGATCGTCAGGTTATATCGAGGTTTTAGAGCTAGAAATAGCAAGTTAAAATAAGG
MXRA7	AGGCAGCGCGGCCAGTAGCTCGG	2	GGAAAGGACGAAACACCGGGCAGCGCGGCCAGTAGCTGTTTTAGAGCTAGAAATAGCAAGTTAAAATAAGG
MYBBP1A	GCCCGGCCTGCCGACCGCTATGG	2	GGAAAGGACGAAACACCGCCCGGCCTGCCGACCGCTAGTTTTAGAGCTAGAAATAGCAAGTTAAAATAAGG
MYCBPAP	GCGCGGGGCACCGGTTGCTGTGG	2	GGAAAGGACGAAACACCGCGCGGGGCACCGGTTGCTGGTTTTAGAGCTAGAAATAGCAAGTTAAAATAAGG
MYCT1	TGTATCCATGGCAATCGGGCTGG	3	GGAAAGGACGAAACACCGGTATCCATGGCAATCGGGCGTTTTAGAGCTAGAAATAGCAAGTTAAAATAAGG
MYH7B	GTCTGCCCGCTACCTCCGCCAGG	2	GGAAAGGACGAAACACCGTCTGCCCGCTACCTCCGCCGTTTTAGAGCTAGAAATAGCAAGTTAAAATAAGG
MYO3A	GCTCAATGGCCGTGATACCCAGG	2	GGAAAGGACGAAACACCGCTCAATGGCCGTGATACCCGTTTTAGAGCTAGAAATAGCAAGTTAAAATAAGG
MYO7B	GGATCATGTCGTCCACACCCTGG	2	GGAAAGGACGAAACACCGGATCATGTCGTCCACACCCGTTTTAGAGCTAGAAATAGCAAGTTAAAATAAGG
MYOCD	GAAAAAATTGCTCTACGACCAGG	2	GGAAAGGACGAAACACCGAAAAAATTGCTCTACGACCGTTTTAGAGCTAGAAATAGCAAGTTAAAATAAGG
MYOF	GGAGATCAGCTTGTACGGCAGGG	3	GGAAAGGACGAAACACCGGAGATCAGCTTGTACGGCAGTTTTAGAGCTAGAAATAGCAAGTTAAAATAAGG
MYPN	GAAGGACTGCCGAAATGGCAAGG	3	GGAAAGGACGAAACACCGAAGGACTGCCGAAATGGCAGTTTTAGAGCTAGAAATAGCAAGTTAAAATAAGG
N4BP2L1	GAAGTCAGGATTGAACTCATAGG	3	GGAAAGGACGAAACACCGAAGTCAGGATTGAACTCATGTTTTAGAGCTAGAAATAGCAAGTTAAAATAAGG
N4BP2L2	AGCAAAACAAGCTATCGATCAGG	2	GGAAAGGACGAAACACCGGCAAAACAAGCTATCGATCGTTTTAGAGCTAGAAATAGCAAGTTAAAATAAGG
NAA20	GAAGCGGAACAGGTCGTCGCAGG	2	GGAAAGGACGAAACACCGAAGCGGAACAGGTCGTCGCGTTTTAGAGCTAGAAATAGCAAGTTAAAATAAGG
NCOA1	GGTCGGATGAACTGTCCCCGAGG	2	GGAAAGGACGAAACACCGGTCGGATGAACTGTCCCCGGTTTTAGAGCTAGAAATAGCAAGTTAAAATAAGG
NDNF	CCAACTGATATAAACCGGATGGG	2	GGAAAGGACGAAACACCGCAACTGATATAAACCGGATGTTTTAGAGCTAGAAATAGCAAGTTAAAATAAGG
NECAP1	GCGTCTACCGGATTCCGCCCCGG	2	GGAAAGGACGAAACACCGCGTCTACCGGATTCCGCCCGTTTTAGAGCTAGAAATAGCAAGTTAAAATAAGG
NEDD9	GCCAGTTCCTCGGCACACTCTGG	2	GGAAAGGACGAAACACCGCCAGTTCCTCGGCACACTCGTTTTAGAGCTAGAAATAGCAAGTTAAAATAAGG
NEFL	GTAGTACGGCTCGTAGCTGAAGG	2	GGAAAGGACGAAACACCGTAGTACGGCTCGTAGCTGAGTTTTAGAGCTAGAAATAGCAAGTTAAAATAAGG
NEFM	GAGCTACACGTTGGACTCGCTGG	2	GGAAAGGACGAAACACCGAGCTACACGTTGGACTCGCGTTTTAGAGCTAGAAATAGCAAGTTAAAATAAGG
NELFCD	GGCAAAGCGCTGCACTTCCTGGG	2	GGAAAGGACGAAACACCGGCAAAGCGCTGCACTTCCTGTTTTAGAGCTAGAAATAGCAAGTTAAAATAAGG
NEUROD4	GCATGGCCTGAATGACGCCCTGG	2	GGAAAGGACGAAACACCGCATGGCCTGAATGACGCCCGTTTTAGAGCTAGAAATAGCAAGTTAAAATAAGG
NFATC4	GGGGCTCCTGCCGGATCCATGGG	2	GGAAAGGACGAAACACCGGGGCTCCTGCCGGATCCATGTTTTAGAGCTAGAAATAGCAAGTTAAAATAAGG
NFKBIB	GTCGCACCATTCATCTGCGTCGG	2	GGAAAGGACGAAACACCGTCGCACCATTCATCTGCGTGTTTTAGAGCTAGAAATAGCAAGTTAAAATAAGG
NIPBL	GCTCGTTCTGATTTTAACCGAGG	3	GGAAAGGACGAAACACCGCTCGTTCTGATTTTAACCGGTTTTAGAGCTAGAAATAGCAAGTTAAAATAAGG
NLRP5	GATGCTAATGGACGTAGCCCAGG	2	GGAAAGGACGAAACACCGATGCTAATGGACGTAGCCCGTTTTAGAGCTAGAAATAGCAAGTTAAAATAAGG
NMNAT3	GACATCCGACTGGATCCGGGTGG	3	GGAAAGGACGAAACACCGACATCCGACTGGATCCGGGGTTTTAGAGCTAGAAATAGCAAGTTAAAATAAGG
NMUR1	GTCTCAGTGCCTCGTCAGTCAGG	2	GGAAAGGACGAAACACCGTCTCAGTGCCTCGTCAGTCGTTTTAGAGCTAGAAATAGCAAGTTAAAATAAGG
NOL3	CAATGCCTCGTACTCTGGCCCGG	2	GGAAAGGACGAAACACCGAATGCCTCGTACTCTGGCCGTTTTAGAGCTAGAAATAGCAAGTTAAAATAAGG
NOX1	GACAGCAGATTGCGACACACAGG	2	GGAAAGGACGAAACACCGACAGCAGATTGCGACACACGTTTTAGAGCTAGAAATAGCAAGTTAAAATAAGG
NPAP1	GGAGCGGGGGCGCCACGCCCTGG	2	GGAAAGGACGAAACACCGGAGCGGGGGCGCCACGCCCGTTTTAGAGCTAGAAATAGCAAGTTAAAATAAGG
NPAS1	GGAAGCGAGGTCAAATGCGTGGG	3	GGAAAGGACGAAACACCGGAAGCGAGGTCAAATGCGTGTTTTAGAGCTAGAAATAGCAAGTTAAAATAAGG
NPC1	GAGGCGGCTGTTCACACGCTGGG	2	GGAAAGGACGAAACACCGAGGCGGCTGTTCACACGCTGTTTTAGAGCTAGAAATAGCAAGTTAAAATAAGG
NPEPPS	GAACTCGCCCATCAATGGTTTGG	3	GGAAAGGACGAAACACCGAACTCGCCCATCAATGGTTGTTTTAGAGCTAGAAATAGCAAGTTAAAATAAGG
NPTX2	GAGGCCATCCGCGAGCTCACGGG	2	GGAAAGGACGAAACACCGAGGCCATCCGCGAGCTCACGTTTTAGAGCTAGAAATAGCAAGTTAAAATAAGG
NRD1	GCTCTGGGGAATCGAAACGCGGG	2	GGAAAGGACGAAACACCGCTCTGGGGAATCGAAACGCGTTTTAGAGCTAGAAATAGCAAGTTAAAATAAGG
NRG1	GCGAGGCTCCGGCAAGAAGCCGG	2	GGAAAGGACGAAACACCGCGAGGCTCCGGCAAGAAGCGTTTTAGAGCTAGAAATAGCAAGTTAAAATAAGG
NRK	GGCACCTCCACGACTACGGAGGG	2	GGAAAGGACGAAACACCGGCACCTCCACGACTACGGAGTTTTAGAGCTAGAAATAGCAAGTTAAAATAAGG
NUDT7	GTAGGGTCACGCTTACCTCCAGG	2	GGAAAGGACGAAACACCGTAGGGTCACGCTTACCTCCGTTTTAGAGCTAGAAATAGCAAGTTAAAATAAGG
NUP93	GCTCTGCGACGGAAGCACAAAGG	2	GGAAAGGACGAAACACCGCTCTGCGACGGAAGCACAAGTTTTAGAGCTAGAAATAGCAAGTTAAAATAAGG
NUPL2	CGGTGCTGGAACGAACATCCCGG	2	GGAAAGGACGAAACACCGGGTGCTGGAACGAACATCCGTTTTAGAGCTAGAAATAGCAAGTTAAAATAAGG
NUPR1	ACTCCTGCCTTGGTTACAGGAGG	2	GGAAAGGACGAAACACCGCTCCTGCCTTGGTTACAGGGTTTTAGAGCTAGAAATAGCAAGTTAAAATAAGG
NUTM1	GCCCTCAATTCGACTGCCCCGGG	2	GGAAAGGACGAAACACCGCCCTCAATTCGACTGCCCCGTTTTAGAGCTAGAAATAGCAAGTTAAAATAAGG
ODF2	TGAATGTGCGGCGGAGTGTCCGG	2	GGAAAGGACGAAACACCGGAATGTGCGGCGGAGTGTCGTTTTAGAGCTAGAAATAGCAAGTTAAAATAAGG
ODF3	GGGGGCCCCACGGAAGCTGTAGG	2	GGAAAGGACGAAACACCGGGGGCCCCACGGAAGCTGTGTTTTAGAGCTAGAAATAGCAAGTTAAAATAAGG
OPRM1	TCGGGGAGTACGGAAATCTAAGG	3	GGAAAGGACGAAACACCGCGGGGAGTACGGAAATCTAGTTTTAGAGCTAGAAATAGCAAGTTAAAATAAGG
OR1J2	GTACAAATCGATCCTCTATGAGG	1	GGAAAGGACGAAACACCGTACAAATCGATCCTCTATGGTTTTAGAGCTAGAAATAGCAAGTTAAAATAAGG
OR1J4	CATCATCCTGCTCATCCGGCTGG	3	GGAAAGGACGAAACACCGATCATCCTGCTCATCCGGCGTTTTAGAGCTAGAAATAGCAAGTTAAAATAAGG
OR1L3	GGTTGATGGCCATAGCCGCCAGG	2	GGAAAGGACGAAACACCGGTTGATGGCCATAGCCGCCGTTTTAGAGCTAGAAATAGCAAGTTAAAATAAGG
OR2AE1	GATGGCTGTCATGTCATGGTTGG	2	GGAAAGGACGAAACACCGATGGCTGTCATGTCATGGTGTTTTAGAGCTAGAAATAGCAAGTTAAAATAAGG
OR4D11	CATGCAGCTTGTATAGGATATGG	2	GGAAAGGACGAAACACCGATGCAGCTTGTATAGGATAGTTTTAGAGCTAGAAATAGCAAGTTAAAATAAGG
OR4S2	GCATGTCTCCCGGTTCATGATGG	2	GGAAAGGACGAAACACCGCATGTCTCCCGGTTCATGAGTTTTAGAGCTAGAAATAGCAAGTTAAAATAAGG
OR4X1	ACACATTCGCTGGTTCATGATGG	2	GGAAAGGACGAAACACCGCACATTCGCTGGTTCATGAGTTTTAGAGCTAGAAATAGCAAGTTAAAATAAGG
OR5B12	TCTACCTCATCACTCTGGTTGGG	2	GGAAAGGACGAAACACCGCTACCTCATCACTCTGGTTGTTTTAGAGCTAGAAATAGCAAGTTAAAATAAGG
OR5J2	AGGTAATGGCGTAAATCACCAGG	2	GGAAAGGACGAAACACCGGGTAATGGCGTAAATCACCGTTTTAGAGCTAGAAATAGCAAGTTAAAATAAGG
OR5L1	GTCACGTTGTTAGCCAACCTGGG	1	GGAAAGGACGAAACACCGTCACGTTGTTAGCCAACCTGTTTTAGAGCTAGAAATAGCAAGTTAAAATAAGG
OR5T1	GCTGGTTGTACCGATCATTGGGG	2	GGAAAGGACGAAACACCGCTGGTTGTACCGATCATTGGTTTTAGAGCTAGAAATAGCAAGTTAAAATAAGG
OR6C70	CCAGAAAAGAGAAATTACGGAGG	3	GGAAAGGACGAAACACCGCAGAAAAGAGAAATTACGGGTTTTAGAGCTAGAAATAGCAAGTTAAAATAAGG
OR8D2	GCTACTTCAAACCATTCTTCAGG	2	GGAAAGGACGAAACACCGCTACTTCAAACCATTCTTCGTTTTAGAGCTAGAAATAGCAAGTTAAAATAAGG
OR8U9	CATGGCCTATGACCGATATGTGG	0	GGAAAGGACGAAACACCGATGGCCTATGACCGATATGGTTTTAGAGCTAGAAATAGCAAGTTAAAATAAGG
OR9G9	GTAGCAGTCTCATATTGTGGTGG	2	GGAAAGGACGAAACACCGTAGCAGTCTCATATTGTGGGTTTTAGAGCTAGAAATAGCAAGTTAAAATAAGG
OSBPL2	GCAGAAGCGACTTCAGCGTGTGG	2	GGAAAGGACGAAACACCGCAGAAGCGACTTCAGCGTGGTTTTAGAGCTAGAAATAGCAAGTTAAAATAAGG
OSBPL7	GCCCAGTACTGCTCACCGGAAGG	2	GGAAAGGACGAAACACCGCCCAGTACTGCTCACCGGAGTTTTAGAGCTAGAAATAGCAAGTTAAAATAAGG
OSCP1	GGGCCCGCAGCCGTTGGTCGAGG	2	GGAAAGGACGAAACACCGGGCCCGCAGCCGTTGGTCGGTTTTAGAGCTAGAAATAGCAAGTTAAAATAAGG
OSGIN1	GCCCCTCCCGGTCATCATTGTGG	2	GGAAAGGACGAAACACCGCCCCTCCCGGTCATCATTGGTTTTAGAGCTAGAAATAGCAAGTTAAAATAAGG
OVGP1	GCAGCCCCATGCATGACCGGTGG	2	GGAAAGGACGAAACACCGCAGCCCCATGCATGACCGGGTTTTAGAGCTAGAAATAGCAAGTTAAAATAAGG
OXNAD1	ACAGAGCACCGCAACAACCCAGG	2	GGAAAGGACGAAACACCGCAGAGCACCGCAACAACCCGTTTTAGAGCTAGAAATAGCAAGTTAAAATAAGG
P2RY2	GCTGCCTGTGTCCTACGGCGTGG	3	GGAAAGGACGAAACACCGCTGCCTGTGTCCTACGGCGGTTTTAGAGCTAGAAATAGCAAGTTAAAATAAGG
PACSIN2	GAAGTCATCGTTCATCAGTGAGG	3	GGAAAGGACGAAACACCGAAGTCATCGTTCATCAGTGGTTTTAGAGCTAGAAATAGCAAGTTAAAATAAGG
PAEP	GTTGTTGGTCGCCATGGCCATGG	3	GGAAAGGACGAAACACCGTTGTTGGTCGCCATGGCCAGTTTTAGAGCTAGAAATAGCAAGTTAAAATAAGG
PAPSS1	TGGTATTCCATGCTACACTCTGG	3	GGAAAGGACGAAACACCGGGTATTCCATGCTACACTCGTTTTAGAGCTAGAAATAGCAAGTTAAAATAAGG
PARVB	GGAAGACCTGTATGACGGCCAGG	2	GGAAAGGACGAAACACCGGAAGACCTGTATGACGGCCGTTTTAGAGCTAGAAATAGCAAGTTAAAATAAGG
PCDHB12	GTGAGTGAGCTGTCTTCGCGGGG	2	GGAAAGGACGAAACACCGTGAGTGAGCTGTCTTCGCGGTTTTAGAGCTAGAAATAGCAAGTTAAAATAAGG
PCDHB7	GGGCTGGCGCCGAACCGCTTCGG	2	GGAAAGGACGAAACACCGGGCTGGCGCCGAACCGCTTGTTTTAGAGCTAGAAATAGCAAGTTAAAATAAGG
PCK2	GAGATCATCTCCTTCGGCAGCGG	2	GGAAAGGACGAAACACCGAGATCATCTCCTTCGGCAGGTTTTAGAGCTAGAAATAGCAAGTTAAAATAAGG
PDE4DIP	GTCGCTCCTCAAACTGGCGTCGG	2	GGAAAGGACGAAACACCGTCGCTCCTCAAACTGGCGTGTTTTAGAGCTAGAAATAGCAAGTTAAAATAAGG
PDE5A	GACAAGAGCAAGATTCGGTGTGG	3	GGAAAGGACGAAACACCGACAAGAGCAAGATTCGGTGGTTTTAGAGCTAGAAATAGCAAGTTAAAATAAGG
PDE6A	GGGAAGACGATCTCTTGGTCGGG	2	GGAAAGGACGAAACACCGGGAAGACGATCTCTTGGTCGTTTTAGAGCTAGAAATAGCAAGTTAAAATAAGG
PDIK1L	GTATTAGATCGTACTTTGGCTGG	2	GGAAAGGACGAAACACCGTATTAGATCGTACTTTGGCGTTTTAGAGCTAGAAATAGCAAGTTAAAATAAGG
PDS5B	GGAAAAATTACATATCCGCCTGG	3	GGAAAGGACGAAACACCGGAAAAATTACATATCCGCCGTTTTAGAGCTAGAAATAGCAAGTTAAAATAAGG
PDX1	GACCCATGCGCGTTCCAGCGAGG	2	GGAAAGGACGAAACACCGACCCATGCGCGTTCCAGCGGTTTTAGAGCTAGAAATAGCAAGTTAAAATAAGG
PEX5L	GACTGACCAAAGAACATCGCTGG	2	GGAAAGGACGAAACACCGACTGACCAAAGAACATCGCGTTTTAGAGCTAGAAATAGCAAGTTAAAATAAGG
PFKP	GCCGCTGGTCAGCACGCCGATGG	2	GGAAAGGACGAAACACCGCCGCTGGTCAGCACGCCGAGTTTTAGAGCTAGAAATAGCAAGTTAAAATAAGG
PHF19	ACAGATGGCCTGTACTACCTCGG	2	GGAAAGGACGAAACACCGCAGATGGCCTGTACTACCTGTTTTAGAGCTAGAAATAGCAAGTTAAAATAAGG
PHF21A	GCATTGTGATAGCTACTCCAGGG	3	GGAAAGGACGAAACACCGCATTGTGATAGCTACTCCAGTTTTAGAGCTAGAAATAGCAAGTTAAAATAAGG
PHF5A	ACATATGCGCACCAGAGTGCAGG	1	GGAAAGGACGAAACACCGCATATGCGCACCAGAGTGCGTTTTAGAGCTAGAAATAGCAAGTTAAAATAAGG
PHIP	GTAGTACCCGAGCTATCAGCTGG	2	GGAAAGGACGAAACACCGTAGTACCCGAGCTATCAGCGTTTTAGAGCTAGAAATAGCAAGTTAAAATAAGG
PHLDA1	TGGAGCTGGGCTTTCCCCCGCGG	2	GGAAAGGACGAAACACCGGGAGCTGGGCTTTCCCCCGGTTTTAGAGCTAGAAATAGCAAGTTAAAATAAGG
PHPT1	GATGTGGACATCGACTCCGACGG	2	GGAAAGGACGAAACACCGATGTGGACATCGACTCCGAGTTTTAGAGCTAGAAATAGCAAGTTAAAATAAGG
PIGG	CCACACCTCACTGCAGTCGAAGG	2	GGAAAGGACGAAACACCGCACACCTCACTGCAGTCGAGTTTTAGAGCTAGAAATAGCAAGTTAAAATAAGG
PIH1D1	GATTTGTGTCGATTCTGGTCTGG	2	GGAAAGGACGAAACACCGATTTGTGTCGATTCTGGTCGTTTTAGAGCTAGAAATAGCAAGTTAAAATAAGG
PIK3R4	GCGTATTCTGGTTATACGGAAGG	3	GGAAAGGACGAAACACCGCGTATTCTGGTTATACGGAGTTTTAGAGCTAGAAATAGCAAGTTAAAATAAGG
PISD	GCCAACGCGCTTGCTGTCACGGG	2	GGAAAGGACGAAACACCGCCAACGCGCTTGCTGTCACGTTTTAGAGCTAGAAATAGCAAGTTAAAATAAGG
PITPNA	GCCAGCATTCGAACAAACGTGGG	2	GGAAAGGACGAAACACCGCCAGCATTCGAACAAACGTGTTTTAGAGCTAGAAATAGCAAGTTAAAATAAGG
PITRM1	GCAGTTCCGTACTACTCCCATGG	2	GGAAAGGACGAAACACCGCAGTTCCGTACTACTCCCAGTTTTAGAGCTAGAAATAGCAAGTTAAAATAAGG
PLAU	GGCTCTGTCACCTACGTGTGTGG	2	GGAAAGGACGAAACACCGGCTCTGTCACCTACGTGTGGTTTTAGAGCTAGAAATAGCAAGTTAAAATAAGG
PLEC	GGAGCTGATCTCGTTCTGGATGG	3	GGAAAGGACGAAACACCGGAGCTGATCTCGTTCTGGAGTTTTAGAGCTAGAAATAGCAAGTTAAAATAAGG
PLIN4	GGTGGCCAACGCACATAGCTCGG	2	GGAAAGGACGAAACACCGGTGGCCAACGCACATAGCTGTTTTAGAGCTAGAAATAGCAAGTTAAAATAAGG
PMFBP1	GGAGAAGCTCCATTTGGCGCAGG	3	GGAAAGGACGAAACACCGGAGAAGCTCCATTTGGCGCGTTTTAGAGCTAGAAATAGCAAGTTAAAATAAGG
PNPLA3	GGTGCGGGGCGTGCTCGCTCAGG	2	GGAAAGGACGAAACACCGGTGCGGGGCGTGCTCGCTCGTTTTAGAGCTAGAAATAGCAAGTTAAAATAAGG
PNPLA6	GACAGAGGTATCCACGAGGGAGG	2	GGAAAGGACGAAACACCGACAGAGGTATCCACGAGGGGTTTTAGAGCTAGAAATAGCAAGTTAAAATAAGG
POLG2	GCACTGTCCCCGGGTAGCAAAGG	2	GGAAAGGACGAAACACCGCACTGTCCCCGGGTAGCAAGTTTTAGAGCTAGAAATAGCAAGTTAAAATAAGG
POLR2G	GAAGCAGAAGCTCTTCACCGAGG	3	GGAAAGGACGAAACACCGAAGCAGAAGCTCTTCACCGGTTTTAGAGCTAGAAATAGCAAGTTAAAATAAGG
PPAPDC3	GCCTTTCTGCCCGAGCTGCGGGG	2	GGAAAGGACGAAACACCGCCTTTCTGCCCGAGCTGCGGTTTTAGAGCTAGAAATAGCAAGTTAAAATAAGG
PPIE	GTACAAGACGCGCTTGGTGGTGG	2	GGAAAGGACGAAACACCGTACAAGACGCGCTTGGTGGGTTTTAGAGCTAGAAATAGCAAGTTAAAATAAGG
PPP3R2	GTTGTGGCGCAGCTCCGGCAGGG	2	GGAAAGGACGAAACACCGTTGTGGCGCAGCTCCGGCAGTTTTAGAGCTAGAAATAGCAAGTTAAAATAAGG
PREX2	TGTCTGTTCCAACATAAACGAGG	2	GGAAAGGACGAAACACCGGTCTGTTCCAACATAAACGGTTTTAGAGCTAGAAATAGCAAGTTAAAATAAGG
PRIM2	TGAACAATACCAGAGTAAGTTGG	1	GGAAAGGACGAAACACCGGAACAATACCAGAGTAAGTGTTTTAGAGCTAGAAATAGCAAGTTAAAATAAGG
PRKRA	AAGAACCAGCTTAATCCTATTGG	2	GGAAAGGACGAAACACCGAGAACCAGCTTAATCCTATGTTTTAGAGCTAGAAATAGCAAGTTAAAATAAGG
PRPF4	GACCGGAGCAACTAAGTCGTCGG	3	GGAAAGGACGAAACACCGACCGGAGCAACTAAGTCGTGTTTTAGAGCTAGAAATAGCAAGTTAAAATAAGG
PRPF4B	GATCTACTTCTTCTTCGGGTTGG	3	GGAAAGGACGAAACACCGATCTACTTCTTCTTCGGGTGTTTTAGAGCTAGAAATAGCAAGTTAAAATAAGG
PRR23C	GCCCAGCCCGGAAGACCCGGCGG	2	GGAAAGGACGAAACACCGCCCAGCCCGGAAGACCCGGGTTTTAGAGCTAGAAATAGCAAGTTAAAATAAGG
PRSS16	GAGCCTCCGAAGCAGATCCAGGG	2	GGAAAGGACGAAACACCGAGCCTCCGAAGCAGATCCAGTTTTAGAGCTAGAAATAGCAAGTTAAAATAAGG
PSMA4	GACCCTAGTGGAAATTACGGGGG	3	GGAAAGGACGAAACACCGACCCTAGTGGAAATTACGGGTTTTAGAGCTAGAAATAGCAAGTTAAAATAAGG
PSMB5	TCTGGGAACGGCTGTTGGCTCGG	2	GGAAAGGACGAAACACCGCTGGGAACGGCTGTTGGCTGTTTTAGAGCTAGAAATAGCAAGTTAAAATAAGG
PTBP2	CACTGCACTCTCGCTAACTGTGG	2	GGAAAGGACGAAACACCGACTGCACTCTCGCTAACTGGTTTTAGAGCTAGAAATAGCAAGTTAAAATAAGG
PTGES3	CTTACATTCAGTTGTCTCGGAGG	2	GGAAAGGACGAAACACCGTTACATTCAGTTGTCTCGGGTTTTAGAGCTAGAAATAGCAAGTTAAAATAAGG
PTK2	GTCAGCCATATTCTCCGCAATGG	2	GGAAAGGACGAAACACCGTCAGCCATATTCTCCGCAAGTTTTAGAGCTAGAAATAGCAAGTTAAAATAAGG
PTPLA	GGGGCGCCTGACGGAAGCGGCGG	2	GGAAAGGACGAAACACCGGGGCGCCTGACGGAAGCGGGTTTTAGAGCTAGAAATAGCAAGTTAAAATAAGG
PTPRA	AGATGAGACACCAATTATTGCGG	2	GGAAAGGACGAAACACCGGATGAGACACCAATTATTGGTTTTAGAGCTAGAAATAGCAAGTTAAAATAAGG
PTPRC	TGATGCCCACTCATATTGGGTGG	3	GGAAAGGACGAAACACCGGATGCCCACTCATATTGGGGTTTTAGAGCTAGAAATAGCAAGTTAAAATAAGG
PTPRD	GGTGGTTGAGCGTACTCGCACGG	2	GGAAAGGACGAAACACCGGTGGTTGAGCGTACTCGCAGTTTTAGAGCTAGAAATAGCAAGTTAAAATAAGG
PTPRT	GGCCTTGAACGTCTACGTGAAGG	2	GGAAAGGACGAAACACCGGCCTTGAACGTCTACGTGAGTTTTAGAGCTAGAAATAGCAAGTTAAAATAAGG
PTTG1IP	CGCAACCTCCAGTACGGCGTCGG	2	GGAAAGGACGAAACACCGGCAACCTCCAGTACGGCGTGTTTTAGAGCTAGAAATAGCAAGTTAAAATAAGG
PUS7L	CTTGAAAATAGGCTCATCGATGG	2	GGAAAGGACGAAACACCGTTGAAAATAGGCTCATCGAGTTTTAGAGCTAGAAATAGCAAGTTAAAATAAGG
PYCR2	GCTGGCCTATGCTCTGGCGCGGG	2	GGAAAGGACGAAACACCGCTGGCCTATGCTCTGGCGCGTTTTAGAGCTAGAAATAGCAAGTTAAAATAAGG
PYGL	GCTCAGGGATCGCGAGTGCAGGG	2	GGAAAGGACGAAACACCGCTCAGGGATCGCGAGTGCAGTTTTAGAGCTAGAAATAGCAAGTTAAAATAAGG
QSOX2	GCGGCGCGGCTGTACCGCGCGGG	2	GGAAAGGACGAAACACCGCGGCGCGGCTGTACCGCGCGTTTTAGAGCTAGAAATAGCAAGTTAAAATAAGG
R3HCC1L	GGTGGTATAGCCAATAGTACAGG	2	GGAAAGGACGAAACACCGGTGGTATAGCCAATAGTACGTTTTAGAGCTAGAAATAGCAAGTTAAAATAAGG
R3HDML	ACGGCTATGCGGCTCCTGAGTGG	2	GGAAAGGACGAAACACCGCGGCTATGCGGCTCCTGAGGTTTTAGAGCTAGAAATAGCAAGTTAAAATAAGG
RAB11FIP5	GTGGCGCTGGACGAGGTCTTCGG	2	GGAAAGGACGAAACACCGTGGCGCTGGACGAGGTCTTGTTTTAGAGCTAGAAATAGCAAGTTAAAATAAGG
RAB3IL1	TCAAGTTCCCCTCAAGTACAGGG	2	GGAAAGGACGAAACACCGCAAGTTCCCCTCAAGTACAGTTTTAGAGCTAGAAATAGCAAGTTAAAATAAGG
RAB42	GCGCGACCCGAAATTGGTAGCGG	2	GGAAAGGACGAAACACCGCGCGACCCGAAATTGGTAGGTTTTAGAGCTAGAAATAGCAAGTTAAAATAAGG
RAB9A	GCTCTTCCATACAATAGGTGTGG	3	GGAAAGGACGAAACACCGCTCTTCCATACAATAGGTGGTTTTAGAGCTAGAAATAGCAAGTTAAAATAAGG
RAD21L1	GAGTTGTTCGAATCTATAACAGG	0	GGAAAGGACGAAACACCGAGTTGTTCGAATCTATAACGTTTTAGAGCTAGAAATAGCAAGTTAAAATAAGG
RAD51D	TGTGGACTCGGTCACTGCGGTGG	2	GGAAAGGACGAAACACCGGTGGACTCGGTCACTGCGGGTTTTAGAGCTAGAAATAGCAAGTTAAAATAAGG
RAD54B	GGCGTATATGGGTCATGGCGTGG	2	GGAAAGGACGAAACACCGGCGTATATGGGTCATGGCGGTTTTAGAGCTAGAAATAGCAAGTTAAAATAAGG
RAP2C	GATGTAGAGATCTCTCATGGAGG	1	GGAAAGGACGAAACACCGATGTAGAGATCTCTCATGGGTTTTAGAGCTAGAAATAGCAAGTTAAAATAAGG
RASEF	GCCTGCGACGCGAACCGCTCGGG	2	GGAAAGGACGAAACACCGCCTGCGACGCGAACCGCTCGTTTTAGAGCTAGAAATAGCAAGTTAAAATAAGG
RASGRF1	CCTTTGCCATAGCAACCGCCGGG	3	GGAAAGGACGAAACACCGCTTTGCCATAGCAACCGCCGTTTTAGAGCTAGAAATAGCAAGTTAAAATAAGG
RASSF4	GAAGGGACTCTGATCATCGAGGG	2	GGAAAGGACGAAACACCGAAGGGACTCTGATCATCGAGTTTTAGAGCTAGAAATAGCAAGTTAAAATAAGG
RASSF8	CACTGAAGTCACAACTTGCCAGG	2	GGAAAGGACGAAACACCGACTGAAGTCACAACTTGCCGTTTTAGAGCTAGAAATAGCAAGTTAAAATAAGG
RBM18	GAAGGACACCGATTATGGATTGG	3	GGAAAGGACGAAACACCGAAGGACACCGATTATGGATGTTTTAGAGCTAGAAATAGCAAGTTAAAATAAGG
RBM3	GGATGGTCGTCAGATCCGTGTGG	3	GGAAAGGACGAAACACCGGATGGTCGTCAGATCCGTGGTTTTAGAGCTAGAAATAGCAAGTTAAAATAAGG
RBM4	GCCCACATGCAACTTTGTTGAGG	2	GGAAAGGACGAAACACCGCCCACATGCAACTTTGTTGGTTTTAGAGCTAGAAATAGCAAGTTAAAATAAGG
RBM4B	CAAACTTGGCTCGAAGCTCTTGG	2	GGAAAGGACGAAACACCGAAACTTGGCTCGAAGCTCTGTTTTAGAGCTAGAAATAGCAAGTTAAAATAAGG
RBP3	GGAAGCAGTAGTTATCCAAGAGG	2	GGAAAGGACGAAACACCGGAAGCAGTAGTTATCCAAGGTTTTAGAGCTAGAAATAGCAAGTTAAAATAAGG
RCBTB1	AATAGACGCGATCTCTTGAGGGG	2	GGAAAGGACGAAACACCGATAGACGCGATCTCTTGAGGTTTTAGAGCTAGAAATAGCAAGTTAAAATAAGG
RCCD1	GACGCCCGCCCGCAGCGGACTGG	2	GGAAAGGACGAAACACCGACGCCCGCCCGCAGCGGACGTTTTAGAGCTAGAAATAGCAAGTTAAAATAAGG
RDM1	GAGCCCAAAAGGCATGCGACCGG	3	GGAAAGGACGAAACACCGAGCCCAAAAGGCATGCGACGTTTTAGAGCTAGAAATAGCAAGTTAAAATAAGG
RFC4	GAAAGCCAAACCCGTTCCCTGGG	2	GGAAAGGACGAAACACCGAAAGCCAAACCCGTTCCCTGTTTTAGAGCTAGAAATAGCAAGTTAAAATAAGG
RGPD2	GTACAAAGCCGTTTACACACAGG	3	GGAAAGGACGAAACACCGTACAAAGCCGTTTACACACGTTTTAGAGCTAGAAATAGCAAGTTAAAATAAGG
RGS7BP	GGAATGTTGCTGACTATCTACGG	2	GGAAAGGACGAAACACCGGAATGTTGCTGACTATCTAGTTTTAGAGCTAGAAATAGCAAGTTAAAATAAGG
RHBDD2	AATGTCTGCGGGCTGTCCATCGG	2	GGAAAGGACGAAACACCGATGTCTGCGGGCTGTCCATGTTTTAGAGCTAGAAATAGCAAGTTAAAATAAGG
RHBDF1	GCTTCAGCTTCCCGTAGCGCTGG	2	GGAAAGGACGAAACACCGCTTCAGCTTCCCGTAGCGCGTTTTAGAGCTAGAAATAGCAAGTTAAAATAAGG
RHCG	GGCAGCCTTCGGCATCCAGTGGG	2	GGAAAGGACGAAACACCGGCAGCCTTCGGCATCCAGTGTTTTAGAGCTAGAAATAGCAAGTTAAAATAAGG
RHEB	TCCTGGGCTACCGGTCTGTGGGG	2	GGAAAGGACGAAACACCGCCTGGGCTACCGGTCTGTGGTTTTAGAGCTAGAAATAGCAAGTTAAAATAAGG
RHOT1	GTAAGGGCTTTTATACAAGCTGG	2	GGAAAGGACGAAACACCGTAAGGGCTTTTATACAAGCGTTTTAGAGCTAGAAATAGCAAGTTAAAATAAGG
RHOXF1	GAGAACGGCATGAACCGCGATGG	2	GGAAAGGACGAAACACCGAGAACGGCATGAACCGCGAGTTTTAGAGCTAGAAATAGCAAGTTAAAATAAGG
RIMBP2	GCTACCGGATCTCGACAGGAAGG	2	GGAAAGGACGAAACACCGCTACCGGATCTCGACAGGAGTTTTAGAGCTAGAAATAGCAAGTTAAAATAAGG
RIOK3	ATCACTGGCTGTATTAGTACAGG	2	GGAAAGGACGAAACACCGTCACTGGCTGTATTAGTACGTTTTAGAGCTAGAAATAGCAAGTTAAAATAAGG
RMI2	GCTCGGCTGAGGGACCCGAGCGG	2	GGAAAGGACGAAACACCGCTCGGCTGAGGGACCCGAGGTTTTAGAGCTAGAAATAGCAAGTTAAAATAAGG
RNF112	GGAGCTTCATCTTCTCGCCCAGG	2	GGAAAGGACGAAACACCGGAGCTTCATCTTCTCGCCCGTTTTAGAGCTAGAAATAGCAAGTTAAAATAAGG
RNF128	ATCATGATCGGCAATCTGAAAGG	3	GGAAAGGACGAAACACCGTCATGATCGGCAATCTGAAGTTTTAGAGCTAGAAATAGCAAGTTAAAATAAGG
RNF13	GACAGATGCCCACTATGATAAGG	2	GGAAAGGACGAAACACCGACAGATGCCCACTATGATAGTTTTAGAGCTAGAAATAGCAAGTTAAAATAAGG
RNF169	GGCTGCAGGTCCGAGTACTCGGG	2	GGAAAGGACGAAACACCGGCTGCAGGTCCGAGTACTCGTTTTAGAGCTAGAAATAGCAAGTTAAAATAAGG
RNF215	GCGGCGGCGATCTCAGCGCGGGG	2	GGAAAGGACGAAACACCGCGGCGGCGATCTCAGCGCGGTTTTAGAGCTAGAAATAGCAAGTTAAAATAAGG
RNF43	GGTTCTTGGTAAGATCGAGAGGG	2	GGAAAGGACGAAACACCGGTTCTTGGTAAGATCGAGAGTTTTAGAGCTAGAAATAGCAAGTTAAAATAAGG
RP1L1	GATCACCTTCCTCAAGCGAGGGG	3	GGAAAGGACGAAACACCGATCACCTTCCTCAAGCGAGGTTTTAGAGCTAGAAATAGCAAGTTAAAATAAGG
RP9	GCGGCGGCCGCGTGAGCCGCCGG	2	GGAAAGGACGAAACACCGCGGCGGCCGCGTGAGCCGCGTTTTAGAGCTAGAAATAGCAAGTTAAAATAAGG
RPF1	GGAAAGGCAGCCGCTTTCGGGGG	2	GGAAAGGACGAAACACCGGAAAGGCAGCCGCTTTCGGGTTTTAGAGCTAGAAATAGCAAGTTAAAATAAGG
RPGRIP1L	GATTTTCGCCTCGTTCTAAGTGG	2	GGAAAGGACGAAACACCGATTTTCGCCTCGTTCTAAGGTTTTAGAGCTAGAAATAGCAAGTTAAAATAAGG
RPL10L	CCAAAATCTCGTTTCTGCCGAGG	2	GGAAAGGACGAAACACCGCAAAATCTCGTTTCTGCCGGTTTTAGAGCTAGAAATAGCAAGTTAAAATAAGG
RPL17-C18orf32	TTGATTTGCATGATTTCGTGGGG	3	GGAAAGGACGAAACACCGTGATTTGCATGATTTCGTGGTTTTAGAGCTAGAAATAGCAAGTTAAAATAAGG
RPL18A	GTACTCTCGTAGCGTGCCCGAGG	2	GGAAAGGACGAAACACCGTACTCTCGTAGCGTGCCCGGTTTTAGAGCTAGAAATAGCAAGTTAAAATAAGG
RPL36A-HNRNPH2	GAAGAAGCGCATCACTTCATCGG	2	GGAAAGGACGAAACACCGAAGAAGCGCATCACTTCATGTTTTAGAGCTAGAAATAGCAAGTTAAAATAAGG
RPL8	GAGCGGCACGGCTACATCAAGGG	2	GGAAAGGACGAAACACCGAGCGGCACGGCTACATCAAGTTTTAGAGCTAGAAATAGCAAGTTAAAATAAGG
RPP30	TGCAGATTTGGACCTGCGAGCGG	2	GGAAAGGACGAAACACCGGCAGATTTGGACCTGCGAGGTTTTAGAGCTAGAAATAGCAAGTTAAAATAAGG
RPS4X	CAGCGGTTCATTAAAATCGATGG	3	GGAAAGGACGAAACACCGAGCGGTTCATTAAAATCGAGTTTTAGAGCTAGAAATAGCAAGTTAAAATAAGG
RRBP1	GACAGGAGCAACGATAATGGGGG	2	GGAAAGGACGAAACACCGACAGGAGCAACGATAATGGGTTTTAGAGCTAGAAATAGCAAGTTAAAATAAGG
RRM1	GCTGCCAGGATAGCATAGTCAGG	2	GGAAAGGACGAAACACCGCTGCCAGGATAGCATAGTCGTTTTAGAGCTAGAAATAGCAAGTTAAAATAAGG
RSG1	GCATTCTGCGCAAGAACCGCCGG	2	GGAAAGGACGAAACACCGCATTCTGCGCAAGAACCGCGTTTTAGAGCTAGAAATAGCAAGTTAAAATAAGG
RSL1D1	GCTATACGTATTGGTCACGTTGG	2	GGAAAGGACGAAACACCGCTATACGTATTGGTCACGTGTTTTAGAGCTAGAAATAGCAAGTTAAAATAAGG
RSPH10B	AATGGACTCTTCGTATTGGGTGG	3	GGAAAGGACGAAACACCGATGGACTCTTCGTATTGGGGTTTTAGAGCTAGAAATAGCAAGTTAAAATAAGG
RSPO2	CGATGGAGACGCAGTAAGCGAGG	2	GGAAAGGACGAAACACCGGATGGAGACGCAGTAAGCGGTTTTAGAGCTAGAAATAGCAAGTTAAAATAAGG
RSRC2	GACGCCATCGTAGTAGAAGCAGG	2	GGAAAGGACGAAACACCGACGCCATCGTAGTAGAAGCGTTTTAGAGCTAGAAATAGCAAGTTAAAATAAGG
RTDR1	GGGCAGGGCCCGATGGCCATAGG	2	GGAAAGGACGAAACACCGGGCAGGGCCCGATGGCCATGTTTTAGAGCTAGAAATAGCAAGTTAAAATAAGG
RUSC1-AS1	GGACATACCGCTGTTCCGAGGGG	3	GGAAAGGACGAAACACCGGACATACCGCTGTTCCGAGGTTTTAGAGCTAGAAATAGCAAGTTAAAATAAGG
S100A3	GCGCCCTGCGTATTCCTGGAAGG	2	GGAAAGGACGAAACACCGCGCCCTGCGTATTCCTGGAGTTTTAGAGCTAGAAATAGCAAGTTAAAATAAGG
S100A7L2	AGGTCTGGTGAACTTGATGAAGG	2	GGAAAGGACGAAACACCGGGTCTGGTGAACTTGATGAGTTTTAGAGCTAGAAATAGCAAGTTAAAATAAGG
S100Z	GCACTATCTTATCAACCAACTGG	2	GGAAAGGACGAAACACCGCACTATCTTATCAACCAACGTTTTAGAGCTAGAAATAGCAAGTTAAAATAAGG
SAA4	AACAGATATCTCTATGCTCGGGG	2	GGAAAGGACGAAACACCGACAGATATCTCTATGCTCGGTTTTAGAGCTAGAAATAGCAAGTTAAAATAAGG
SAMD3	TCTTGCACTTAATGATCGGATGG	2	GGAAAGGACGAAACACCGCTTGCACTTAATGATCGGAGTTTTAGAGCTAGAAATAGCAAGTTAAAATAAGG
SAMD9	GAGGAAGACTTCTATCGAGGTGG	2	GGAAAGGACGAAACACCGAGGAAGACTTCTATCGAGGGTTTTAGAGCTAGAAATAGCAAGTTAAAATAAGG
SAT1	ACTATTTTACCTATGACCCGTGG	2	GGAAAGGACGAAACACCGCTATTTTACCTATGACCCGGTTTTAGAGCTAGAAATAGCAAGTTAAAATAAGG
SBF2	GCTGGCTGACTACTTCATCGTGG	2	GGAAAGGACGAAACACCGCTGGCTGACTACTTCATCGGTTTTAGAGCTAGAAATAGCAAGTTAAAATAAGG
SCAMP1	AGCTGAACTTCTTAAGCGCCAGG	3	GGAAAGGACGAAACACCGGCTGAACTTCTTAAGCGCCGTTTTAGAGCTAGAAATAGCAAGTTAAAATAAGG
SCAND3	GCGCTGACGAGAGAGTTCCCTGG	2	GGAAAGGACGAAACACCGCGCTGACGAGAGAGTTCCCGTTTTAGAGCTAGAAATAGCAAGTTAAAATAAGG
SCCPDH	GGCAGGCGGGAGCTCCGCTCCGG	2	GGAAAGGACGAAACACCGGCAGGCGGGAGCTCCGCTCGTTTTAGAGCTAGAAATAGCAAGTTAAAATAAGG
SCEL	AACATATAAGGCCAATACCTTGG	3	GGAAAGGACGAAACACCGACATATAAGGCCAATACCTGTTTTAGAGCTAGAAATAGCAAGTTAAAATAAGG
SCG3	ATGGTCTTCATCAACTAGACGGG	2	GGAAAGGACGAAACACCGTGGTCTTCATCAACTAGACGTTTTAGAGCTAGAAATAGCAAGTTAAAATAAGG
SCN1A	TCAATGCCGAGACATTGCCCAGG	3	GGAAAGGACGAAACACCGCAATGCCGAGACATTGCCCGTTTTAGAGCTAGAAATAGCAAGTTAAAATAAGG
SCN2B	GCCACCCTCAACGTCCTCAATGG	2	GGAAAGGACGAAACACCGCCACCCTCAACGTCCTCAAGTTTTAGAGCTAGAAATAGCAAGTTAAAATAAGG
SCOC	ACACTTGGACCAACTGACCCCGG	2	GGAAAGGACGAAACACCGCACTTGGACCAACTGACCCGTTTTAGAGCTAGAAATAGCAAGTTAAAATAAGG
SCRN1	TTTCAATCGACCAAGTTCCAAGG	2	GGAAAGGACGAAACACCGTTCAATCGACCAAGTTCCAGTTTTAGAGCTAGAAATAGCAAGTTAAAATAAGG
SDE2	GCGAATCCACACCAGCGCCGCGG	2	GGAAAGGACGAAACACCGCGAATCCACACCAGCGCCGGTTTTAGAGCTAGAAATAGCAAGTTAAAATAAGG
SDHAF1	GCGGCAGGCCCGCATGCTGCCGG	2	GGAAAGGACGAAACACCGCGGCAGGCCCGCATGCTGCGTTTTAGAGCTAGAAATAGCAAGTTAAAATAAGG
SDSL	GTTGGCCAAGAGGGACGGCTGGG	2	GGAAAGGACGAAACACCGTTGGCCAAGAGGGACGGCTGTTTTAGAGCTAGAAATAGCAAGTTAAAATAAGG
SELT	TGCGGATGTCTGGGTACCGCTGG	2	GGAAAGGACGAAACACCGGCGGATGTCTGGGTACCGCGTTTTAGAGCTAGAAATAGCAAGTTAAAATAAGG
SENP5	GGACCATCAAGAGACCCGTAGGG	2	GGAAAGGACGAAACACCGGACCATCAAGAGACCCGTAGTTTTAGAGCTAGAAATAGCAAGTTAAAATAAGG
SEPT11	GAACAAAGTGTCCATTAACGTGG	2	GGAAAGGACGAAACACCGAACAAAGTGTCCATTAACGGTTTTAGAGCTAGAAATAGCAAGTTAAAATAAGG
SEPT8	CAACACGACCTTCGAGACTGAGG	2	GGAAAGGACGAAACACCGAACACGACCTTCGAGACTGGTTTTAGAGCTAGAAATAGCAAGTTAAAATAAGG
SERF2	AGGGAAAGCGCCGAGATGACGGG	2	GGAAAGGACGAAACACCGGGGAAAGCGCCGAGATGACGTTTTAGAGCTAGAAATAGCAAGTTAAAATAAGG
SHC3	GGGCGGCCGACGACAGGCCGCGG	2	GGAAAGGACGAAACACCGGGCGGCCGACGACAGGCCGGTTTTAGAGCTAGAAATAGCAAGTTAAAATAAGG
SHISA6	GCCGCGGGCTCCGTGGACGCTGG	2	GGAAAGGACGAAACACCGCCGCGGGCTCCGTGGACGCGTTTTAGAGCTAGAAATAGCAAGTTAAAATAAGG
SHOC2	GGAAGAGAATTCAATGCGTTTGG	3	GGAAAGGACGAAACACCGGAAGAGAATTCAATGCGTTGTTTTAGAGCTAGAAATAGCAAGTTAAAATAAGG
SHQ1	GACGTCGAACTCGGAGACCCGGG	2	GGAAAGGACGAAACACCGACGTCGAACTCGGAGACCCGTTTTAGAGCTAGAAATAGCAAGTTAAAATAAGG
SIPA1L1	GTGAGAACCTTCACTTCGGGGGG	2	GGAAAGGACGAAACACCGTGAGAACCTTCACTTCGGGGTTTTAGAGCTAGAAATAGCAAGTTAAAATAAGG
SIRPB2	GACACTTCTACTGAGGTGTATGG	2	GGAAAGGACGAAACACCGACACTTCTACTGAGGTGTAGTTTTAGAGCTAGAAATAGCAAGTTAAAATAAGG
SLAMF6	CCCCAGGATTTCCAGTGAACAGG	1	GGAAAGGACGAAACACCGCCCAGGATTTCCAGTGAACGTTTTAGAGCTAGAAATAGCAAGTTAAAATAAGG
SLC12A1	GCAACTAACGGGTTTGTTCGTGG	2	GGAAAGGACGAAACACCGCAACTAACGGGTTTGTTCGGTTTTAGAGCTAGAAATAGCAAGTTAAAATAAGG
SLC17A4	CAGTGATGGCAATTTAAACGTGG	2	GGAAAGGACGAAACACCGAGTGATGGCAATTTAAACGGTTTTAGAGCTAGAAATAGCAAGTTAAAATAAGG
SLC19A3	GGCGTAGTAGGCCACCTCGGCGG	2	GGAAAGGACGAAACACCGGCGTAGTAGGCCACCTCGGGTTTTAGAGCTAGAAATAGCAAGTTAAAATAAGG
SLC1A2	GACAACAGCGCTGGTTGCGTTGG	2	GGAAAGGACGAAACACCGACAACAGCGCTGGTTGCGTGTTTTAGAGCTAGAAATAGCAAGTTAAAATAAGG
SLC22A12	TGTCCAGTCCCGCACACCGTAGG	2	GGAAAGGACGAAACACCGGTCCAGTCCCGCACACCGTGTTTTAGAGCTAGAAATAGCAAGTTAAAATAAGG
SLC22A5	GAATGTGCTGTTCGTGACCATGG	2	GGAAAGGACGAAACACCGAATGTGCTGTTCGTGACCAGTTTTAGAGCTAGAAATAGCAAGTTAAAATAAGG
SLC25A36	CTGGTGCATCTGTTTGCCGGAGG	3	GGAAAGGACGAAACACCGTGGTGCATCTGTTTGCCGGGTTTTAGAGCTAGAAATAGCAAGTTAAAATAAGG
SLC26A10	GAATCTGAGCGGAATCGAGAAGG	2	GGAAAGGACGAAACACCGAATCTGAGCGGAATCGAGAGTTTTAGAGCTAGAAATAGCAAGTTAAAATAAGG
SLC26A7	GGAATGTGGATAAAATCGATTGG	0	GGAAAGGACGAAACACCGGAATGTGGATAAAATCGATGTTTTAGAGCTAGAAATAGCAAGTTAAAATAAGG
SLC29A2	TACTTCCAGGCGCGACTGGCCGG	2	GGAAAGGACGAAACACCGACTTCCAGGCGCGACTGGCGTTTTAGAGCTAGAAATAGCAAGTTAAAATAAGG
SLC2A12	GGTACCTGTTGAAAACACCGAGG	3	GGAAAGGACGAAACACCGGTACCTGTTGAAAACACCGGTTTTAGAGCTAGAAATAGCAAGTTAAAATAAGG
SLC2A7	GTTGCTGGCGACACTGAGCGCGG	2	GGAAAGGACGAAACACCGTTGCTGGCGACACTGAGCGGTTTTAGAGCTAGAAATAGCAAGTTAAAATAAGG
SLC30A5	TGGAAATCTAGACTTAGTCAAGG	2	GGAAAGGACGAAACACCGGGAAATCTAGACTTAGTCAGTTTTAGAGCTAGAAATAGCAAGTTAAAATAAGG
SLC37A4	AAGACCTGCTGTACTGACTGGGG	2	GGAAAGGACGAAACACCGAGACCTGCTGTACTGACTGGTTTTAGAGCTAGAAATAGCAAGTTAAAATAAGG
SLC38A5	GCCCTCCCTTCGGATGCTGTGGG	2	GGAAAGGACGAAACACCGCCCTCCCTTCGGATGCTGTGTTTTAGAGCTAGAAATAGCAAGTTAAAATAAGG
SLC39A3	ATCATCTGAGCCTGTTAGTGTGG	2	GGAAAGGACGAAACACCGTCATCTGAGCCTGTTAGTGGTTTTAGAGCTAGAAATAGCAAGTTAAAATAAGG
SLC41A2	TGGTTTTTCTGGTAAATCACTGG	3	GGAAAGGACGAAACACCGGGTTTTTCTGGTAAATCACGTTTTAGAGCTAGAAATAGCAAGTTAAAATAAGG
SLC51A	GCCTGTGTGGACCATCATCGGGG	2	GGAAAGGACGAAACACCGCCTGTGTGGACCATCATCGGTTTTAGAGCTAGAAATAGCAAGTTAAAATAAGG
SLC7A5	GAGCGCGGACGGCTCGGCGCCGG	2	GGAAAGGACGAAACACCGAGCGCGGACGGCTCGGCGCGTTTTAGAGCTAGAAATAGCAAGTTAAAATAAGG
SLC8B1	GAGATCCTCTCCGTTGCCGTTGG	3	GGAAAGGACGAAACACCGAGATCCTCTCCGTTGCCGTGTTTTAGAGCTAGAAATAGCAAGTTAAAATAAGG
SLCO1B7	CACTATCAGGATAACTCCTAAGG	2	GGAAAGGACGAAACACCGACTATCAGGATAACTCCTAGTTTTAGAGCTAGAAATAGCAAGTTAAAATAAGG
SLFN12L	GAGCTCAACGTGGCAATCTGCGG	2	GGAAAGGACGAAACACCGAGCTCAACGTGGCAATCTGGTTTTAGAGCTAGAAATAGCAAGTTAAAATAAGG
SLU7	CCAAGAGACGAATTACTGTCCGG	3	GGAAAGGACGAAACACCGCAAGAGACGAATTACTGTCGTTTTAGAGCTAGAAATAGCAAGTTAAAATAAGG
SMAD9	GGAATCGTGACGCATTTGCTGGG	3	GGAAAGGACGAAACACCGGAATCGTGACGCATTTGCTGTTTTAGAGCTAGAAATAGCAAGTTAAAATAAGG
SMAP2	GAATCTGTTCTTGAGTCCACTGG	2	GGAAAGGACGAAACACCGAATCTGTTCTTGAGTCCACGTTTTAGAGCTAGAAATAGCAAGTTAAAATAAGG
SMARCB1	GAGAACCTCGGAACATACGGAGG	2	GGAAAGGACGAAACACCGAGAACCTCGGAACATACGGGTTTTAGAGCTAGAAATAGCAAGTTAAAATAAGG
SMCR9	GAGCTTTGAGTGTTCTTCGAAGG	2	GGAAAGGACGAAACACCGAGCTTTGAGTGTTCTTCGAGTTTTAGAGCTAGAAATAGCAAGTTAAAATAAGG
SMG9	GTGTACCAGATCCAGAACCGGGG	2	GGAAAGGACGAAACACCGTGTACCAGATCCAGAACCGGTTTTAGAGCTAGAAATAGCAAGTTAAAATAAGG
SMYD1	GGCGGCGCGCATCATGTGGCGGG	3	GGAAAGGACGAAACACCGGCGGCGCGCATCATGTGGCGTTTTAGAGCTAGAAATAGCAAGTTAAAATAAGG
SNAPC2	ACCTCGCCCAGATAGCGCGCCGG	2	GGAAAGGACGAAACACCGCCTCGCCCAGATAGCGCGCGTTTTAGAGCTAGAAATAGCAAGTTAAAATAAGG
SNAPC4	GCACCCCAGCATCAACAAGCAGG	2	GGAAAGGACGAAACACCGCACCCCAGCATCAACAAGCGTTTTAGAGCTAGAAATAGCAAGTTAAAATAAGG
SNRNP40	GATAGAACAGCAGAAGCGTAAGG	3	GGAAAGGACGAAACACCGATAGAACAGCAGAAGCGTAGTTTTAGAGCTAGAAATAGCAAGTTAAAATAAGG
SNRNP70	GTTCCTGCCGCCCAACCTTCTGG	2	GGAAAGGACGAAACACCGTTCCTGCCGCCCAACCTTCGTTTTAGAGCTAGAAATAGCAAGTTAAAATAAGG
SNX17	TTCGGCAAGACCCATTGCTTGGG	3	GGAAAGGACGAAACACCGTCGGCAAGACCCATTGCTTGTTTTAGAGCTAGAAATAGCAAGTTAAAATAAGG
SNX4	CCGGCGCCCTTGGAGCCGCTGGG	2	GGAAAGGACGAAACACCGCGGCGCCCTTGGAGCCGCTGTTTTAGAGCTAGAAATAGCAAGTTAAAATAAGG
SNX6	AGGAGAAGGGTCAATGACGAAGG	3	GGAAAGGACGAAACACCGGGAGAAGGGTCAATGACGAGTTTTAGAGCTAGAAATAGCAAGTTAAAATAAGG
SOX9	GAGCCGGAGCCCGACGGGCAGGG	2	GGAAAGGACGAAACACCGAGCCGGAGCCCGACGGGCAGTTTTAGAGCTAGAAATAGCAAGTTAAAATAAGG
SPARC	TCAAACTCGCCAATGGGGGCTGG	2	GGAAAGGACGAAACACCGCAAACTCGCCAATGGGGGCGTTTTAGAGCTAGAAATAGCAAGTTAAAATAAGG
SPATA33	GACAGCCAAGCACCCGCCGCCGG	1	GGAAAGGACGAAACACCGACAGCCAAGCACCCGCCGCGTTTTAGAGCTAGAAATAGCAAGTTAAAATAAGG
SPDYE5	GTGGTCAGATGAATCTGCGGAGG	2	GGAAAGGACGAAACACCGTGGTCAGATGAATCTGCGGGTTTTAGAGCTAGAAATAGCAAGTTAAAATAAGG
SPERT	GCACAGCCGAACCCTTCCCGAGG	2	GGAAAGGACGAAACACCGCACAGCCGAACCCTTCCCGGTTTTAGAGCTAGAAATAGCAAGTTAAAATAAGG
SPG7	GACAACCGCGATGACCAGCAAGG	2	GGAAAGGACGAAACACCGACAACCGCGATGACCAGCAGTTTTAGAGCTAGAAATAGCAAGTTAAAATAAGG
SPIN2B	GCAGCCCACGATGTTCCTGCGGG	2	GGAAAGGACGAAACACCGCAGCCCACGATGTTCCTGCGTTTTAGAGCTAGAAATAGCAAGTTAAAATAAGG
SPPL3	CAGAAATGTAGACACTTGACTGG	2	GGAAAGGACGAAACACCGAGAAATGTAGACACTTGACGTTTTAGAGCTAGAAATAGCAAGTTAAAATAAGG
SPTY2D1	GTGGTGGGGCACTTTTAAGGGGG	2	GGAAAGGACGAAACACCGTGGTGGGGCACTTTTAAGGGTTTTAGAGCTAGAAATAGCAAGTTAAAATAAGG
SRGAP2D	GTTTTCTACTGCATTCTCGATGG	3	GGAAAGGACGAAACACCGTTTTCTACTGCATTCTCGAGTTTTAGAGCTAGAAATAGCAAGTTAAAATAAGG
SRR	TGGACAAGGGACAATTGCCCTGG	3	GGAAAGGACGAAACACCGGGACAAGGGACAATTGCCCGTTTTAGAGCTAGAAATAGCAAGTTAAAATAAGG
SRSF1	GCGGCAATCGTTGTTCCCTGCGG	3	GGAAAGGACGAAACACCGCGGCAATCGTTGTTCCCTGGTTTTAGAGCTAGAAATAGCAAGTTAAAATAAGG
SS18L1	GTCGCACTACAGCTCGGCGCAGG	2	GGAAAGGACGAAACACCGTCGCACTACAGCTCGGCGCGTTTTAGAGCTAGAAATAGCAAGTTAAAATAAGG
SSUH2	GCCACCTCCTCCGTCATCGCAGG	2	GGAAAGGACGAAACACCGCCACCTCCTCCGTCATCGCGTTTTAGAGCTAGAAATAGCAAGTTAAAATAAGG
ST3GAL6	TGAGAATCACTGTCGTATTAGGG	0	GGAAAGGACGAAACACCGGAGAATCACTGTCGTATTAGTTTTAGAGCTAGAAATAGCAAGTTAAAATAAGG
STAMBP	GCCCTCACCCGGTCTTCGGGCGG	2	GGAAAGGACGAAACACCGCCCTCACCCGGTCTTCGGGGTTTTAGAGCTAGAAATAGCAAGTTAAAATAAGG
STIP1	CATCGATGTTACCCACGCTCAGG	2	GGAAAGGACGAAACACCGATCGATGTTACCCACGCTCGTTTTAGAGCTAGAAATAGCAAGTTAAAATAAGG
STPG1	GAATGCATACACTATCCCATCGG	3	GGAAAGGACGAAACACCGAATGCATACACTATCCCATGTTTTAGAGCTAGAAATAGCAAGTTAAAATAAGG
STXBP1	GATGACAGACATCATGACCGAGG	3	GGAAAGGACGAAACACCGATGACAGACATCATGACCGGTTTTAGAGCTAGAAATAGCAAGTTAAAATAAGG
SUGP1	CACGGGCAGCTGCTTGGCGTGGG	3	GGAAAGGACGAAACACCGACGGGCAGCTGCTTGGCGTGTTTTAGAGCTAGAAATAGCAAGTTAAAATAAGG
SULT1B1	CAATGTCATCTGGTCTGCTATGG	2	GGAAAGGACGAAACACCGAATGTCATCTGGTCTGCTAGTTTTAGAGCTAGAAATAGCAAGTTAAAATAAGG
SUMF2	GGTGACAGGAAATATGTCGATGG	3	GGAAAGGACGAAACACCGGTGACAGGAAATATGTCGAGTTTTAGAGCTAGAAATAGCAAGTTAAAATAAGG
SYBU	GAATTCCCCGGTTGATTCTTCGG	2	GGAAAGGACGAAACACCGAATTCCCCGGTTGATTCTTGTTTTAGAGCTAGAAATAGCAAGTTAAAATAAGG
SYNJ1	GAATGTCTCATGTTCGAGTCTGG	2	GGAAAGGACGAAACACCGAATGTCTCATGTTCGAGTCGTTTTAGAGCTAGAAATAGCAAGTTAAAATAAGG
SYT10	CTGGCCGGCGAAGCACAGCTCGG	2	GGAAAGGACGAAACACCGTGGCCGGCGAAGCACAGCTGTTTTAGAGCTAGAAATAGCAAGTTAAAATAAGG
TAAR2	AAGATCTCTGGGTGTCCGAGTGG	2	GGAAAGGACGAAACACCGAGATCTCTGGGTGTCCGAGGTTTTAGAGCTAGAAATAGCAAGTTAAAATAAGG
TAAR5	GGCATGCTGATTATCGTGCTAGG	2	GGAAAGGACGAAACACCGGCATGCTGATTATCGTGCTGTTTTAGAGCTAGAAATAGCAAGTTAAAATAAGG
TACC2	GACAGGGGTCGTTGACTCCGGGG	2	GGAAAGGACGAAACACCGACAGGGGTCGTTGACTCCGGTTTTAGAGCTAGAAATAGCAAGTTAAAATAAGG
TANGO6	GTACAGTCTTCGAGTTGCATCGG	2	GGAAAGGACGAAACACCGTACAGTCTTCGAGTTGCATGTTTTAGAGCTAGAAATAGCAAGTTAAAATAAGG
TARM1	CAGGCACTGAGGGACGGCTTGGG	2	GGAAAGGACGAAACACCGAGGCACTGAGGGACGGCTTGTTTTAGAGCTAGAAATAGCAAGTTAAAATAAGG
TAS2R43	AAATGTAACCACTACCAGACTGG	2	GGAAAGGACGAAACACCGAATGTAACCACTACCAGACGTTTTAGAGCTAGAAATAGCAAGTTAAAATAAGG
TAZ	GCATGGACGACCCTCATCTCTGG	2	GGAAAGGACGAAACACCGCATGGACGACCCTCATCTCGTTTTAGAGCTAGAAATAGCAAGTTAAAATAAGG
TBATA	TGGATTTCGAGCGGATCCGCCGG	2	GGAAAGGACGAAACACCGGGATTTCGAGCGGATCCGCGTTTTAGAGCTAGAAATAGCAAGTTAAAATAAGG
TBC1D14	CACCACCGCACTCATCCTCGAGG	2	GGAAAGGACGAAACACCGACCACCGCACTCATCCTCGGTTTTAGAGCTAGAAATAGCAAGTTAAAATAAGG
TBC1D32	AATCTCTTCGGCACACTCCAGGG	2	GGAAAGGACGAAACACCGATCTCTTCGGCACACTCCAGTTTTAGAGCTAGAAATAGCAAGTTAAAATAAGG
TBX4	GGCGGCGACGACGTCGGCCCCGG	2	GGAAAGGACGAAACACCGGCGGCGACGACGTCGGCCCGTTTTAGAGCTAGAAATAGCAAGTTAAAATAAGG
TBXAS1	GTGGTTGCCAGCGTCGCCTTTGG	2	GGAAAGGACGAAACACCGTGGTTGCCAGCGTCGCCTTGTTTTAGAGCTAGAAATAGCAAGTTAAAATAAGG
TCF25	GACCTCTCCCCGTTCACCACAGG	2	GGAAAGGACGAAACACCGACCTCTCCCCGTTCACCACGTTTTAGAGCTAGAAATAGCAAGTTAAAATAAGG
TCF7	GCGGGCGGCGGCGACGACCTCGG	2	GGAAAGGACGAAACACCGCGGGCGGCGGCGACGACCTGTTTTAGAGCTAGAAATAGCAAGTTAAAATAAGG
TDRD12	AGAAATAAAACCCTTAACATTGG	0	GGAAAGGACGAAACACCGGAAATAAAACCCTTAACATGTTTTAGAGCTAGAAATAGCAAGTTAAAATAAGG
TEAD2	GCTGGGGCCGCCCTGGACGATGG	2	GGAAAGGACGAAACACCGCTGGGGCCGCCCTGGACGAGTTTTAGAGCTAGAAATAGCAAGTTAAAATAAGG
TECTA	GCCAAGAATGAACACCGCAGAGG	2	GGAAAGGACGAAACACCGCCAAGAATGAACACCGCAGGTTTTAGAGCTAGAAATAGCAAGTTAAAATAAGG
TEK	GAACCAGCACCAGGATCCGCTGG	2	GGAAAGGACGAAACACCGAACCAGCACCAGGATCCGCGTTTTAGAGCTAGAAATAGCAAGTTAAAATAAGG
TET1	GGATTTGGCTACGACCAGTGGGG	2	GGAAAGGACGAAACACCGGATTTGGCTACGACCAGTGGTTTTAGAGCTAGAAATAGCAAGTTAAAATAAGG
TEX12	AGCTGTGGACTATCTGGCACTGG	2	GGAAAGGACGAAACACCGGCTGTGGACTATCTGGCACGTTTTAGAGCTAGAAATAGCAAGTTAAAATAAGG
TEX29	CCTTGATTGTGATCATCGCTGGG	2	GGAAAGGACGAAACACCGCTTGATTGTGATCATCGCTGTTTTAGAGCTAGAAATAGCAAGTTAAAATAAGG
TGFBR3L	GAAAAGGGATGCGGTTGCGGCGG	2	GGAAAGGACGAAACACCGAAAAGGGATGCGGTTGCGGGTTTTAGAGCTAGAAATAGCAAGTTAAAATAAGG
TGM3	GGATGTGTACTACGACCCCATGG	2	GGAAAGGACGAAACACCGGATGTGTACTACGACCCCAGTTTTAGAGCTAGAAATAGCAAGTTAAAATAAGG
THAP9	GATCAGGGCTGTTAATCGTGTGG	3	GGAAAGGACGAAACACCGATCAGGGCTGTTAATCGTGGTTTTAGAGCTAGAAATAGCAAGTTAAAATAAGG
THBD	GACTGCTTCGCGCTCTACCCGGG	2	GGAAAGGACGAAACACCGACTGCTTCGCGCTCTACCCGTTTTAGAGCTAGAAATAGCAAGTTAAAATAAGG
THEG5	TGCATGTTCGCGAATCTTCAGGG	2	GGAAAGGACGAAACACCGGCATGTTCGCGAATCTTCAGTTTTAGAGCTAGAAATAGCAAGTTAAAATAAGG
THEMIS2	AGCAGACCCGCAGCACGCGCGGG	2	GGAAAGGACGAAACACCGGCAGACCCGCAGCACGCGCGTTTTAGAGCTAGAAATAGCAAGTTAAAATAAGG
THG1L	GAGGATATTGTGATCGCGTATGG	2	GGAAAGGACGAAACACCGAGGATATTGTGATCGCGTAGTTTTAGAGCTAGAAATAGCAAGTTAAAATAAGG
TIAM1	GCGTCTTGTGCGAGAGGCGCAGG	2	GGAAAGGACGAAACACCGCGTCTTGTGCGAGAGGCGCGTTTTAGAGCTAGAAATAGCAAGTTAAAATAAGG
TIMM17A	TCAAACTCCCTCGTAGTCTGTGG	3	GGAAAGGACGAAACACCGCAAACTCCCTCGTAGTCTGGTTTTAGAGCTAGAAATAGCAAGTTAAAATAAGG
TLR5	TTTAAAGGCTTTAACTCGCTTGG	2	GGAAAGGACGAAACACCGTTAAAGGCTTTAACTCGCTGTTTTAGAGCTAGAAATAGCAAGTTAAAATAAGG
TM7SF3	GCTGGCATCCGAACACCGGGTGG	2	GGAAAGGACGAAACACCGCTGGCATCCGAACACCGGGGTTTTAGAGCTAGAAATAGCAAGTTAAAATAAGG
TMC6	GTGCACTTCGCTTTCATCATAGG	2	GGAAAGGACGAAACACCGTGCACTTCGCTTTCATCATGTTTTAGAGCTAGAAATAGCAAGTTAAAATAAGG
TMED7-TICAM2	GAATCTGACTCATGATATCCTGG	1	GGAAAGGACGAAACACCGAATCTGACTCATGATATCCGTTTTAGAGCTAGAAATAGCAAGTTAAAATAAGG
TMEM116	TATGGTATCGCCATTTTCCTGGG	3	GGAAAGGACGAAACACCGATGGTATCGCCATTTTCCTGTTTTAGAGCTAGAAATAGCAAGTTAAAATAAGG
TMEM18	TGAGGAGCACGCAGAGCGCGTGG	2	GGAAAGGACGAAACACCGGAGGAGCACGCAGAGCGCGGTTTTAGAGCTAGAAATAGCAAGTTAAAATAAGG
TMEM196	GCTCCCAATAATCTGACCGCTGG	2	GGAAAGGACGAAACACCGCTCCCAATAATCTGACCGCGTTTTAGAGCTAGAAATAGCAAGTTAAAATAAGG
TMEM216	GCAGACCTACGTACTCCGCCTGG	2	GGAAAGGACGAAACACCGCAGACCTACGTACTCCGCCGTTTTAGAGCTAGAAATAGCAAGTTAAAATAAGG
TMEM237	TTGGCATACTGTAATTCTGCTGG	2	GGAAAGGACGAAACACCGTGGCATACTGTAATTCTGCGTTTTAGAGCTAGAAATAGCAAGTTAAAATAAGG
TMEM245	GCGCAGCGCCTGCTCGCCCAGGG	2	GGAAAGGACGAAACACCGCGCAGCGCCTGCTCGCCCAGTTTTAGAGCTAGAAATAGCAAGTTAAAATAAGG
TMEM38B	AGGTAGATATGAATAGCCCTGGG	3	GGAAAGGACGAAACACCGGGTAGATATGAATAGCCCTGTTTTAGAGCTAGAAATAGCAAGTTAAAATAAGG
TMEM56	GTACAAGGTAGTATGCATACAGG	1	GGAAAGGACGAAACACCGTACAAGGTAGTATGCATACGTTTTAGAGCTAGAAATAGCAAGTTAAAATAAGG
TMEM87A	AATGTGCCATTTGGACCGGTCGG	2	GGAAAGGACGAAACACCGATGTGCCATTTGGACCGGTGTTTTAGAGCTAGAAATAGCAAGTTAAAATAAGG
TMEM88	ACCGGGGTCCCGCAGGTGCGCGG	2	GGAAAGGACGAAACACCGCCGGGGTCCCGCAGGTGCGGTTTTAGAGCTAGAAATAGCAAGTTAAAATAAGG
TMPRSS6	GAAGGCACTAGATTCCCGGCGGG	2	GGAAAGGACGAAACACCGAAGGCACTAGATTCCCGGCGTTTTAGAGCTAGAAATAGCAAGTTAAAATAAGG
TNFAIP3	GCTGTCATAGCCGAGAACAATGG	2	GGAAAGGACGAAACACCGCTGTCATAGCCGAGAACAAGTTTTAGAGCTAGAAATAGCAAGTTAAAATAAGG
TNFSF13	GAGAGTGCCGGCTCTCTGACTGG	2	GGAAAGGACGAAACACCGAGAGTGCCGGCTCTCTGACGTTTTAGAGCTAGAAATAGCAAGTTAAAATAAGG
TNNT2	GTGCCTCCCAAGATCCCCGATGG	2	GGAAAGGACGAAACACCGTGCCTCCCAAGATCCCCGAGTTTTAGAGCTAGAAATAGCAAGTTAAAATAAGG
TNPO2	GAGCCAACGCGCTCTCTCAGTGG	2	GGAAAGGACGAAACACCGAGCCAACGCGCTCTCTCAGGTTTTAGAGCTAGAAATAGCAAGTTAAAATAAGG
TOX4	GCGAAGGCCCTGTGATCGTCAGG	2	GGAAAGGACGAAACACCGCGAAGGCCCTGTGATCGTCGTTTTAGAGCTAGAAATAGCAAGTTAAAATAAGG
TP53RK	GGCGGCCAGAGCTACTACGCCGG	2	GGAAAGGACGAAACACCGGCGGCCAGAGCTACTACGCGTTTTAGAGCTAGAAATAGCAAGTTAAAATAAGG
TPBG	GCGGCTGGCGCGACTAGCGCTGG	2	GGAAAGGACGAAACACCGCGGCTGGCGCGACTAGCGCGTTTTAGAGCTAGAAATAGCAAGTTAAAATAAGG
TPCN2	GCTCGATGTGGCTTTACCGACGG	3	GGAAAGGACGAAACACCGCTCGATGTGGCTTTACCGAGTTTTAGAGCTAGAAATAGCAAGTTAAAATAAGG
TPD52	GACATCTGAAACCTTATCCCAGG	3	GGAAAGGACGAAACACCGACATCTGAAACCTTATCCCGTTTTAGAGCTAGAAATAGCAAGTTAAAATAAGG
TPD52	GGTCTCTGTGGCACTGATCGTGG	1	GGAAAGGACGAAACACCGGTCTCTGTGGCACTGATCGGTTTTAGAGCTAGAAATAGCAAGTTAAAATAAGG
TPD52L1	CCTGAGTCACGCAGGGCAAAAGG	0	GGAAAGGACGAAACACCGCTGAGTCACGCAGGGCAAAGTTTTAGAGCTAGAAATAGCAAGTTAAAATAAGG
TPM2	AGCTTGCTTCTTGTCGGCTTCGG	2	GGAAAGGACGAAACACCGGCTTGCTTCTTGTCGGCTTGTTTTAGAGCTAGAAATAGCAAGTTAAAATAAGG
TPM4	GGCTGACCGCAAATACGAGGAGG	2	GGAAAGGACGAAACACCGGCTGACCGCAAATACGAGGGTTTTAGAGCTAGAAATAGCAAGTTAAAATAAGG
TRAK2	AACTTACAATGACATCGACATGG	2	GGAAAGGACGAAACACCGACTTACAATGACATCGACAGTTTTAGAGCTAGAAATAGCAAGTTAAAATAAGG
TRAPPC2L	GGGGTGCTGCGAATGTAGAGGGG	2	GGAAAGGACGAAACACCGGGGTGCTGCGAATGTAGAGGTTTTAGAGCTAGAAATAGCAAGTTAAAATAAGG
TRIM11	GACGCAGGTCTCATCCGCCTGGG	2	GGAAAGGACGAAACACCGACGCAGGTCTCATCCGCCTGTTTTAGAGCTAGAAATAGCAAGTTAAAATAAGG
TRIM17	GTGACCCTGCCGGTCCAGGCAGG	2	GGAAAGGACGAAACACCGTGACCCTGCCGGTCCAGGCGTTTTAGAGCTAGAAATAGCAAGTTAAAATAAGG
TRIM24	GAACGAGGCCGAGAGTCGGCAGG	2	GGAAAGGACGAAACACCGAACGAGGCCGAGAGTCGGCGTTTTAGAGCTAGAAATAGCAAGTTAAAATAAGG
TRIT1	GGGCACCGGCAAATCCACGCTGG	2	GGAAAGGACGAAACACCGGGCACCGGCAAATCCACGCGTTTTAGAGCTAGAAATAGCAAGTTAAAATAAGG
TSEN15	GGTGTTCGCGGCTTTGGCGACGG	3	GGAAAGGACGAAACACCGGTGTTCGCGGCTTTGGCGAGTTTTAGAGCTAGAAATAGCAAGTTAAAATAAGG
TSHB	AGTATACAATGCACATCGAAAGG	2	GGAAAGGACGAAACACCGGTATACAATGCACATCGAAGTTTTAGAGCTAGAAATAGCAAGTTAAAATAAGG
TSKS	GAGCAGTGACACGTTGGTGCAGG	2	GGAAAGGACGAAACACCGAGCAGTGACACGTTGGTGCGTTTTAGAGCTAGAAATAGCAAGTTAAAATAAGG
TTC19	GCAACAATGAGTTACCTCCTTGG	2	GGAAAGGACGAAACACCGCAACAATGAGTTACCTCCTGTTTTAGAGCTAGAAATAGCAAGTTAAAATAAGG
TTC36	ATTTGGAGACATTGTTGGATTGG	2	GGAAAGGACGAAACACCGTTTGGAGACATTGTTGGATGTTTTAGAGCTAGAAATAGCAAGTTAAAATAAGG
TTC39A	GGACCAGTGCATGACCGCCCTGG	2	GGAAAGGACGAAACACCGGACCAGTGCATGACCGCCCGTTTTAGAGCTAGAAATAGCAAGTTAAAATAAGG
TTYH2	GAAACAGCGAGACCAACGATGGG	2	GGAAAGGACGAAACACCGAAACAGCGAGACCAACGATGTTTTAGAGCTAGAAATAGCAAGTTAAAATAAGG
TXNRD3	GTACGCTCAATCCTTCTCCGTGG	3	GGAAAGGACGAAACACCGTACGCTCAATCCTTCTCCGGTTTTAGAGCTAGAAATAGCAAGTTAAAATAAGG
UBA6	GATGATGTGACATGAACGTATGG	2	GGAAAGGACGAAACACCGATGATGTGACATGAACGTAGTTTTAGAGCTAGAAATAGCAAGTTAAAATAAGG
UBAC2	AGCAGAAGGCTCTTCGACAGAGG	2	GGAAAGGACGAAACACCGGCAGAAGGCTCTTCGACAGGTTTTAGAGCTAGAAATAGCAAGTTAAAATAAGG
UBE2J1	GGCTAATGGTCGATTTGAAGTGG	2	GGAAAGGACGAAACACCGGCTAATGGTCGATTTGAAGGTTTTAGAGCTAGAAATAGCAAGTTAAAATAAGG
UBE2J2	GTTGCACTTAAACCTCCCGTTGG	2	GGAAAGGACGAAACACCGTTGCACTTAAACCTCCCGTGTTTTAGAGCTAGAAATAGCAAGTTAAAATAAGG
UBLCP1	CATGATGATGGGAACTCGTGAGG	2	GGAAAGGACGAAACACCGATGATGATGGGAACTCGTGGTTTTAGAGCTAGAAATAGCAAGTTAAAATAAGG
UBQLNL	GGAGCTTGATTCATACCAGTTGG	2	GGAAAGGACGAAACACCGGAGCTTGATTCATACCAGTGTTTTAGAGCTAGAAATAGCAAGTTAAAATAAGG
UBXN2B	ATATAGTTCGACCTTCAACTGGG	2	GGAAAGGACGAAACACCGTATAGTTCGACCTTCAACTGTTTTAGAGCTAGAAATAGCAAGTTAAAATAAGG
UFC1	ACAAGAATGCTGACAACGATTGG	2	GGAAAGGACGAAACACCGCAAGAATGCTGACAACGATGTTTTAGAGCTAGAAATAGCAAGTTAAAATAAGG
UFSP2	ACAGATATAACTGCATCGACAGG	2	GGAAAGGACGAAACACCGCAGATATAACTGCATCGACGTTTTAGAGCTAGAAATAGCAAGTTAAAATAAGG
UHRF1	GGCGGGCAGCGTTTGCCGAGCGG	2	GGAAAGGACGAAACACCGGCGGGCAGCGTTTGCCGAGGTTTTAGAGCTAGAAATAGCAAGTTAAAATAAGG
URM1	TGCTGATTAACGATGCCGACTGG	2	GGAAAGGACGAAACACCGGCTGATTAACGATGCCGACGTTTTAGAGCTAGAAATAGCAAGTTAAAATAAGG
UROS	TGGCCAGGATCCGTATATCAGGG	2	GGAAAGGACGAAACACCGGGCCAGGATCCGTATATCAGTTTTAGAGCTAGAAATAGCAAGTTAAAATAAGG
USB1	GTTGCCTCGCTCGTGGGGGAAGG	2	GGAAAGGACGAAACACCGTTGCCTCGCTCGTGGGGGAGTTTTAGAGCTAGAAATAGCAAGTTAAAATAAGG
USP29	TGTTTTTCAAAGTTAAACGCAGG	0	GGAAAGGACGAAACACCGGTTTTTCAAAGTTAAACGCGTTTTAGAGCTAGAAATAGCAAGTTAAAATAAGG
USP48	GACCGCTTACCGCATCTGGCTGG	3	GGAAAGGACGAAACACCGACCGCTTACCGCATCTGGCGTTTTAGAGCTAGAAATAGCAAGTTAAAATAAGG
USP6NL	CAAGTTTGAGTGCTACATCCTGG	2	GGAAAGGACGAAACACCGAAGTTTGAGTGCTACATCCGTTTTAGAGCTAGAAATAGCAAGTTAAAATAAGG
UTY	GCCGTCTCTTCGGGTTCGTGAGG	2	GGAAAGGACGAAACACCGCCGTCTCTTCGGGTTCGTGGTTTTAGAGCTAGAAATAGCAAGTTAAAATAAGG
VAMP1	CGTCTGTTACTGGTCATGTTAGG	2	GGAAAGGACGAAACACCGGTCTGTTACTGGTCATGTTGTTTTAGAGCTAGAAATAGCAAGTTAAAATAAGG
VAMP3	AAGTCTTCGATTACTGCCAGTGG	2	GGAAAGGACGAAACACCGAGTCTTCGATTACTGCCAGGTTTTAGAGCTAGAAATAGCAAGTTAAAATAAGG
VASH1	GGCCGCAGCGGACGTTGGAGTGG	2	GGAAAGGACGAAACACCGGCCGCAGCGGACGTTGGAGGTTTTAGAGCTAGAAATAGCAAGTTAAAATAAGG
VCPIP1	GCCAAGGACGACGGAGTCTGTGG	2	GGAAAGGACGAAACACCGCCAAGGACGACGGAGTCTGGTTTTAGAGCTAGAAATAGCAAGTTAAAATAAGG
VGLL3	CCCCACAGCCTACTATCAGCCGG	2	GGAAAGGACGAAACACCGCCCACAGCCTACTATCAGCGTTTTAGAGCTAGAAATAGCAAGTTAAAATAAGG
VHL	GAGGCAGGCGTCGAAGAGTACGG	3	GGAAAGGACGAAACACCGAGGCAGGCGTCGAAGAGTAGTTTTAGAGCTAGAAATAGCAAGTTAAAATAAGG
WASF1	TGTTACACAGCTTGATCCAAAGG	2	GGAAAGGACGAAACACCGGTTACACAGCTTGATCCAAGTTTTAGAGCTAGAAATAGCAAGTTAAAATAAGG
WDR1	GGCGTCTCCAAGATCATCGGCGG	2	GGAAAGGACGAAACACCGGCGTCTCCAAGATCATCGGGTTTTAGAGCTAGAAATAGCAAGTTAAAATAAGG
WDR4	GCTTCATCCTCACTGCCGACCGG	2	GGAAAGGACGAAACACCGCTTCATCCTCACTGCCGACGTTTTAGAGCTAGAAATAGCAAGTTAAAATAAGG
WDR65	GCTGATGACAAGATTGTCGTTGG	3	GGAAAGGACGAAACACCGCTGATGACAAGATTGTCGTGTTTTAGAGCTAGAAATAGCAAGTTAAAATAAGG
WDR76	GCTGGTAATGAAACTCCCGAAGG	2	GGAAAGGACGAAACACCGCTGGTAATGAAACTCCCGAGTTTTAGAGCTAGAAATAGCAAGTTAAAATAAGG
WDR81	GACCCTCACTCGCTTCATGCAGG	2	GGAAAGGACGAAACACCGACCCTCACTCGCTTCATGCGTTTTAGAGCTAGAAATAGCAAGTTAAAATAAGG
WDR92	GACCATGGGCAACTTCGCACGGG	3	GGAAAGGACGAAACACCGACCATGGGCAACTTCGCACGTTTTAGAGCTAGAAATAGCAAGTTAAAATAAGG
WLS	CAAGATCCGAGACATTGAAGAGG	2	GGAAAGGACGAAACACCGAAGATCCGAGACATTGAAGGTTTTAGAGCTAGAAATAGCAAGTTAAAATAAGG
WNT5A	GCGCCCCAAGGACCTGCCGCGGG	2	GGAAAGGACGAAACACCGCGCCCCAAGGACCTGCCGCGTTTTAGAGCTAGAAATAGCAAGTTAAAATAAGG
WRN	GTAGCAGTAAGTGCAACGATTGG	2	GGAAAGGACGAAACACCGTAGCAGTAAGTGCAACGATGTTTTAGAGCTAGAAATAGCAAGTTAAAATAAGG
XRCC2	GAAGTATACATCGTGCTGTTAGG	2	GGAAAGGACGAAACACCGAAGTATACATCGTGCTGTTGTTTTAGAGCTAGAAATAGCAAGTTAAAATAAGG
YY1AP1	TGAACAACATCAGATAGCGAAGG	3	GGAAAGGACGAAACACCGGAACAACATCAGATAGCGAGTTTTAGAGCTAGAAATAGCAAGTTAAAATAAGG
ZC2HC1A	CAGTAAAACCTCTCAAACCGAGG	2	GGAAAGGACGAAACACCGAGTAAAACCTCTCAAACCGGTTTTAGAGCTAGAAATAGCAAGTTAAAATAAGG
ZDHHC6	CAATGCCATGTTTGTCGGTCCGG	2	GGAAAGGACGAAACACCGAATGCCATGTTTGTCGGTCGTTTTAGAGCTAGAAATAGCAAGTTAAAATAAGG
ZFYVE19	GCTCTCCTGCAGCCAGCGTACGG	2	GGAAAGGACGAAACACCGCTCTCCTGCAGCCAGCGTAGTTTTAGAGCTAGAAATAGCAAGTTAAAATAAGG
ZGPAT	GGAGCTCATCGAGCTCACCGAGG	2	GGAAAGGACGAAACACCGGAGCTCATCGAGCTCACCGGTTTTAGAGCTAGAAATAGCAAGTTAAAATAAGG
ZHX1-C8orf76	ACTCTTGTCGTCTGTAGGCCAGG	2	GGAAAGGACGAAACACCGCTCTTGTCGTCTGTAGGCCGTTTTAGAGCTAGAAATAGCAAGTTAAAATAAGG
ZKSCAN2	GCAGTGTCCGCAAAGTGGAGAGG	2	GGAAAGGACGAAACACCGCAGTGTCCGCAAAGTGGAGGTTTTAGAGCTAGAAATAGCAAGTTAAAATAAGG
ZMYM3	GGGGGGCCCATCCTCGAGTTGGG	2	GGAAAGGACGAAACACCGGGGGGCCCATCCTCGAGTTGTTTTAGAGCTAGAAATAGCAAGTTAAAATAAGG
ZNF131	GACATCACCCTAATTGTCGACGG	3	GGAAAGGACGAAACACCGACATCACCCTAATTGTCGAGTTTTAGAGCTAGAAATAGCAAGTTAAAATAAGG
ZNF185	GTGGGAGCCCTTGTGCTCGGAGG	2	GGAAAGGACGAAACACCGTGGGAGCCCTTGTGCTCGGGTTTTAGAGCTAGAAATAGCAAGTTAAAATAAGG
ZNF280D	GATATCTCGCCAACAAAGATTGG	2	GGAAAGGACGAAACACCGATATCTCGCCAACAAAGATGTTTTAGAGCTAGAAATAGCAAGTTAAAATAAGG
ZNF304	GTACACGAACACATCCTCGAAGG	2	GGAAAGGACGAAACACCGTACACGAACACATCCTCGAGTTTTAGAGCTAGAAATAGCAAGTTAAAATAAGG
ZNF322	TCTCGTAATTGTGGATCCTCTGG	2	GGAAAGGACGAAACACCGCTCGTAATTGTGGATCCTCGTTTTAGAGCTAGAAATAGCAAGTTAAAATAAGG
ZNF343	ACACCATCGTATACACTCGATGG	2	GGAAAGGACGAAACACCGCACCATCGTATACACTCGAGTTTTAGAGCTAGAAATAGCAAGTTAAAATAAGG
ZNF382	CTATTGCCACTTCGTATCTGTGG	2	GGAAAGGACGAAACACCGTATTGCCACTTCGTATCTGGTTTTAGAGCTAGAAATAGCAAGTTAAAATAAGG
ZNF407	GAGCAGCCAGATTCTGACGACGG	2	GGAAAGGACGAAACACCGAGCAGCCAGATTCTGACGAGTTTTAGAGCTAGAAATAGCAAGTTAAAATAAGG
ZNF502	AATCTTGGTATTCATCCTCTTGG	2	GGAAAGGACGAAACACCGATCTTGGTATTCATCCTCTGTTTTAGAGCTAGAAATAGCAAGTTAAAATAAGG
ZNF507	GATGCAGTCGTCATTGCTATTGG	2	GGAAAGGACGAAACACCGATGCAGTCGTCATTGCTATGTTTTAGAGCTAGAAATAGCAAGTTAAAATAAGG
ZNF529	TCACTGTCATGAGTTCTCCGAGG	3	GGAAAGGACGAAACACCGCACTGTCATGAGTTCTCCGGTTTTAGAGCTAGAAATAGCAAGTTAAAATAAGG
ZNF534	GGATTACTTGACGGTTAGTAAGG	2	GGAAAGGACGAAACACCGGATTACTTGACGGTTAGTAGTTTTAGAGCTAGAAATAGCAAGTTAAAATAAGG
ZNF562	AAAGTCTTCACCTTAACTCCAGG	2	GGAAAGGACGAAACACCGAAGTCTTCACCTTAACTCCGTTTTAGAGCTAGAAATAGCAAGTTAAAATAAGG
ZNF655	GGCTGTGCACCTTACTCGAGAGG	2	GGAAAGGACGAAACACCGGCTGTGCACCTTACTCGAGGTTTTAGAGCTAGAAATAGCAAGTTAAAATAAGG
ZNF668	GCCCCCGGCTACAAGCGCTCGGG	2	GGAAAGGACGAAACACCGCCCCCGGCTACAAGCGCTCGTTTTAGAGCTAGAAATAGCAAGTTAAAATAAGG
ZNF669	GAGTCGCCGTGGCGTAGCCGGGG	2	GGAAAGGACGAAACACCGAGTCGCCGTGGCGTAGCCGGTTTTAGAGCTAGAAATAGCAAGTTAAAATAAGG
ZNF695	TATACAAACTCCGCTGAGCTGGG	2	GGAAAGGACGAAACACCGATACAAACTCCGCTGAGCTGTTTTAGAGCTAGAAATAGCAAGTTAAAATAAGG
ZNF70	GGGGTTCTGTGAGGTGCGTTAGG	2	GGAAAGGACGAAACACCGGGGTTCTGTGAGGTGCGTTGTTTTAGAGCTAGAAATAGCAAGTTAAAATAAGG
ZNF701	GTGCACATATTTCACCCCGAAGG	2	GGAAAGGACGAAACACCGTGCACATATTTCACCCCGAGTTTTAGAGCTAGAAATAGCAAGTTAAAATAAGG
ZNF761	CGCCATCATCGACTTCATACTGG	2	GGAAAGGACGAAACACCGGCCATCATCGACTTCATACGTTTTAGAGCTAGAAATAGCAAGTTAAAATAAGG
ZNF772	GCCCTGGGTACCTGACTGGGTGG	2	GGAAAGGACGAAACACCGCCCTGGGTACCTGACTGGGGTTTTAGAGCTAGAAATAGCAAGTTAAAATAAGG
ZNF781	AAGGTGGGCACGCTTTCTAAAGG	2	GGAAAGGACGAAACACCGAGGTGGGCACGCTTTCTAAGTTTTAGAGCTAGAAATAGCAAGTTAAAATAAGG
ZNF836	AAAATGCCAAACAGTGACGCTGG	2	GGAAAGGACGAAACACCGAAATGCCAAACAGTGACGCGTTTTAGAGCTAGAAATAGCAAGTTAAAATAAGG
ZNF837	GTTCTGGATCCGCTCCGGACAGG	2	GGAAAGGACGAAACACCGTTCTGGATCCGCTCCGGACGTTTTAGAGCTAGAAATAGCAAGTTAAAATAAGG
ZNF880	GTATTCTCTGATGTCGTGCAAGG	2	GGAAAGGACGAAACACCGTATTCTCTGATGTCGTGCAGTTTTAGAGCTAGAAATAGCAAGTTAAAATAAGG
ZNF92	GATGCATGTAAGGTGTACAAAGG	2	GGAAAGGACGAAACACCGATGCATGTAAGGTGTACAAGTTTTAGAGCTAGAAATAGCAAGTTAAAATAAGG
ZP2	AATACCCGGCGCAAGCTGTCAGG	2	GGAAAGGACGAAACACCGATACCCGGCGCAAGCTGTCGTTTTAGAGCTAGAAATAGCAAGTTAAAATAAGG
ZRANB1	GGTGAAATCTTCGTATAGCATGG	3	GGAAAGGACGAAACACCGGTGAAATCTTCGTATAGCAGTTTTAGAGCTAGAAATAGCAAGTTAAAATAAGG
ZSCAN18	GCGAGCTGACGAGGACGCTACGG	2	GGAAAGGACGAAACACCGCGAGCTGACGAGGACGCTAGTTTTAGAGCTAGAAATAGCAAGTTAAAATAAGG
ZSCAN20	GCTCTGGCTGCGGAGATGCCTGG	2	GGAAAGGACGAAACACCGCTCTGGCTGCGGAGATGCCGTTTTAGAGCTAGAAATAGCAAGTTAAAATAAGG
ZSCAN21	TTTGGGTACCATGATACCCCTGG	3	GGAAAGGACGAAACACCGTTGGGTACCATGATACCCCGTTTTAGAGCTAGAAATAGCAAGTTAAAATAAGG
A1BG	GGGCCGCTACCGCTGCCGCTCGG	2	GGAAAGGACGAAACACCGGGCCGCTACCGCTGCCGCTGTTTTAGAGCTAGAAATAGCAAGTTAAAATAAGG
A2ML1	GGTACTCATGCGATTTAGCCAGG	3	GGAAAGGACGAAACACCGGTACTCATGCGATTTAGCCGTTTTAGAGCTAGAAATAGCAAGTTAAAATAAGG
AACS	GTGCATGGTGCATTCCGCTGGGG	2	GGAAAGGACGAAACACCGTGCATGGTGCATTCCGCTGGTTTTAGAGCTAGAAATAGCAAGTTAAAATAAGG
AAMDC	GATTGGCCGAGGGATGAGTGAGG	3	GGAAAGGACGAAACACCGATTGGCCGAGGGATGAGTGGTTTTAGAGCTAGAAATAGCAAGTTAAAATAAGG
AASDHPPT	GGCTGCCGAGCCGAGCCGAATGG	2	GGAAAGGACGAAACACCGGCTGCCGAGCCGAGCCGAAGTTTTAGAGCTAGAAATAGCAAGTTAAAATAAGG
AASS	GAGGGAGGATGTGAACGCCTGGG	3	GGAAAGGACGAAACACCGAGGGAGGATGTGAACGCCTGTTTTAGAGCTAGAAATAGCAAGTTAAAATAAGG
ABAT	GGGACTTCCGTCTTCATCAGAGG	2	GGAAAGGACGAAACACCGGGACTTCCGTCTTCATCAGGTTTTAGAGCTAGAAATAGCAAGTTAAAATAAGG
ABCB5	ACCCAAAATGACGAATATCATGG	2	GGAAAGGACGAAACACCGCCCAAAATGACGAATATCAGTTTTAGAGCTAGAAATAGCAAGTTAAAATAAGG
ABCF3	GGGGACAGCAAGGATGACGCGGG	3	GGAAAGGACGAAACACCGGGGACAGCAAGGATGACGCGTTTTAGAGCTAGAAATAGCAAGTTAAAATAAGG
ABCG2	GGTCATTGGAAGCTGTCGCGGGG	2	GGAAAGGACGAAACACCGGTCATTGGAAGCTGTCGCGGTTTTAGAGCTAGAAATAGCAAGTTAAAATAAGG
ABHD11	GGGGGCCGAGTCCCTCACGCGGG	2	GGAAAGGACGAAACACCGGGGGCCGAGTCCCTCACGCGTTTTAGAGCTAGAAATAGCAAGTTAAAATAAGG
ABHD12B	GCGGCCACGCAGCTACGGGCTGG	3	GGAAAGGACGAAACACCGCGGCCACGCAGCTACGGGCGTTTTAGAGCTAGAAATAGCAAGTTAAAATAAGG
ABHD16B	GTGCGTCATCTGCTTCGTGAAGG	2	GGAAAGGACGAAACACCGTGCGTCATCTGCTTCGTGAGTTTTAGAGCTAGAAATAGCAAGTTAAAATAAGG
ACACA	GCAGAATTTGTTACTCGCTTTGG	2	GGAAAGGACGAAACACCGCAGAATTTGTTACTCGCTTGTTTTAGAGCTAGAAATAGCAAGTTAAAATAAGG
ACACA	GGGATCTCTAGCCTACAGGATGG	3	GGAAAGGACGAAACACCGGGATCTCTAGCCTACAGGAGTTTTAGAGCTAGAAATAGCAAGTTAAAATAAGG
ACADSB	CTGGCAGTGCGGTTGCTGCGCGG	2	GGAAAGGACGAAACACCGTGGCAGTGCGGTTGCTGCGGTTTTAGAGCTAGAAATAGCAAGTTAAAATAAGG
ACE	GGTGTGGAACGAGTATGCCGAGG	3	GGAAAGGACGAAACACCGGTGTGGAACGAGTATGCCGGTTTTAGAGCTAGAAATAGCAAGTTAAAATAAGG
ACO1	GGCAAATTTGTCGAGTTCTTCGG	2	GGAAAGGACGAAACACCGGCAAATTTGTCGAGTTCTTGTTTTAGAGCTAGAAATAGCAAGTTAAAATAAGG
ACOX3	GAGCTGGCGCTGTTCACGGAAGG	2	GGAAAGGACGAAACACCGAGCTGGCGCTGTTCACGGAGTTTTAGAGCTAGAAATAGCAAGTTAAAATAAGG
ACSL1	AGTCACCAGCATGAAGGCGATGG	3	GGAAAGGACGAAACACCGGTCACCAGCATGAAGGCGAGTTTTAGAGCTAGAAATAGCAAGTTAAAATAAGG
ACSM1	GAAGACGTTGGCTACACGGCGGG	2	GGAAAGGACGAAACACCGAAGACGTTGGCTACACGGCGTTTTAGAGCTAGAAATAGCAAGTTAAAATAAGG
ACTR3B	AGGTAGTTGACCAAGCTCAAAGG	2	GGAAAGGACGAAACACCGGGTAGTTGACCAAGCTCAAGTTTTAGAGCTAGAAATAGCAAGTTAAAATAAGG
ACTR6	AGCTCCATTATCCAGCACTAAGG	2	GGAAAGGACGAAACACCGGCTCCATTATCCAGCACTAGTTTTAGAGCTAGAAATAGCAAGTTAAAATAAGG
ACVR1C	TCAGCATCGCAGCTATGGACAGG	3	GGAAAGGACGAAACACCGCAGCATCGCAGCTATGGACGTTTTAGAGCTAGAAATAGCAAGTTAAAATAAGG
ADAL	AACTAATGGATCCATTCAAGTGG	2	GGAAAGGACGAAACACCGACTAATGGATCCATTCAAGGTTTTAGAGCTAGAAATAGCAAGTTAAAATAAGG
ADAM18	TCATTTGACTTAATCTTCCGTGG	2	GGAAAGGACGAAACACCGCATTTGACTTAATCTTCCGGTTTTAGAGCTAGAAATAGCAAGTTAAAATAAGG
ADAM21	AGTGACTCTGATGTACACGAGGG	3	GGAAAGGACGAAACACCGGTGACTCTGATGTACACGAGTTTTAGAGCTAGAAATAGCAAGTTAAAATAAGG
ADAMTS10	GATCGCCTTCCCCACCCGCGTGG	2	GGAAAGGACGAAACACCGATCGCCTTCCCCACCCGCGGTTTTAGAGCTAGAAATAGCAAGTTAAAATAAGG
ADAMTS2	GCGAGCCTGGCGTTCGCGGGCGG	2	GGAAAGGACGAAACACCGCGAGCCTGGCGTTCGCGGGGTTTTAGAGCTAGAAATAGCAAGTTAAAATAAGG
ADAMTS20	GAAACGCAGCTCCGAGGCGCTGG	2	GGAAAGGACGAAACACCGAAACGCAGCTCCGAGGCGCGTTTTAGAGCTAGAAATAGCAAGTTAAAATAAGG
ADAMTS6	GAGCAATGTCGTTTCCAGTATGG	2	GGAAAGGACGAAACACCGAGCAATGTCGTTTCCAGTAGTTTTAGAGCTAGAAATAGCAAGTTAAAATAAGG
ADAMTS8	GCGCTGCCGGGCAACCGCGTGGG	2	GGAAAGGACGAAACACCGCGCTGCCGGGCAACCGCGTGTTTTAGAGCTAGAAATAGCAAGTTAAAATAAGG
ADAMTSL4	GCCAGGGCCCCGAAGGTGTCTGG	2	GGAAAGGACGAAACACCGCCAGGGCCCCGAAGGTGTCGTTTTAGAGCTAGAAATAGCAAGTTAAAATAAGG
ADAP1	CCGGGCCAAGTACGAGCGACAGG	2	GGAAAGGACGAAACACCGCGGGCCAAGTACGAGCGACGTTTTAGAGCTAGAAATAGCAAGTTAAAATAAGG
ADAP2	AGCTTTCTACTACATCCCCCAGG	3	GGAAAGGACGAAACACCGGCTTTCTACTACATCCCCCGTTTTAGAGCTAGAAATAGCAAGTTAAAATAAGG
ADC	GCCTTCTTCGTGGCTGACCTGGG	2	GGAAAGGACGAAACACCGCCTTCTTCGTGGCTGACCTGTTTTAGAGCTAGAAATAGCAAGTTAAAATAAGG
ADCY5	GACACCCACGATGTTGGTGCAGG	2	GGAAAGGACGAAACACCGACACCCACGATGTTGGTGCGTTTTAGAGCTAGAAATAGCAAGTTAAAATAAGG
ADH1A	CCATGGTACCACTAACCACGTGG	2	GGAAAGGACGAAACACCGCATGGTACCACTAACCACGGTTTTAGAGCTAGAAATAGCAAGTTAAAATAAGG
ADO	GGCGATCCGTTGGATCAAGGAGG	2	GGAAAGGACGAAACACCGGCGATCCGTTGGATCAAGGGTTTTAGAGCTAGAAATAGCAAGTTAAAATAAGG
ADSL	GGCAAGCCGAGAGATCACTCTGG	3	GGAAAGGACGAAACACCGGCAAGCCGAGAGATCACTCGTTTTAGAGCTAGAAATAGCAAGTTAAAATAAGG
AEBP1	GAACTCCTCGATCTCGTCGTCGG	2	GGAAAGGACGAAACACCGAACTCCTCGATCTCGTCGTGTTTTAGAGCTAGAAATAGCAAGTTAAAATAAGG
AGAP11	GACTGCTTGCAAATGGGCGTGGG	2	GGAAAGGACGAAACACCGACTGCTTGCAAATGGGCGTGTTTTAGAGCTAGAAATAGCAAGTTAAAATAAGG
AGAP2	GCGCGGGCGCGCTTCAGCGCCGG	2	GGAAAGGACGAAACACCGCGCGGGCGCGCTTCAGCGCGTTTTAGAGCTAGAAATAGCAAGTTAAAATAAGG
AGAP6	GATGGCTCTACCGCTCCCGATGG	2	GGAAAGGACGAAACACCGATGGCTCTACCGCTCCCGAGTTTTAGAGCTAGAAATAGCAAGTTAAAATAAGG
AGO1	GAGGGCTACTACCACCCGCTGGG	2	GGAAAGGACGAAACACCGAGGGCTACTACCACCCGCTGTTTTAGAGCTAGAAATAGCAAGTTAAAATAAGG
AGO2	GGAAGCCCGTGTTTGACGGCAGG	2	GGAAAGGACGAAACACCGGAAGCCCGTGTTTGACGGCGTTTTAGAGCTAGAAATAGCAAGTTAAAATAAGG
AGO3	TCCCTGTCTGCAAGTCGGGCAGG	2	GGAAAGGACGAAACACCGCCCTGTCTGCAAGTCGGGCGTTTTAGAGCTAGAAATAGCAAGTTAAAATAAGG
AGRN	GCTGGACGGCGGCAACAAGGTGG	2	GGAAAGGACGAAACACCGCTGGACGGCGGCAACAAGGGTTTTAGAGCTAGAAATAGCAAGTTAAAATAAGG
AGT	GAGCTATGGGGCGTGGTCCATGG	2	GGAAAGGACGAAACACCGAGCTATGGGGCGTGGTCCAGTTTTAGAGCTAGAAATAGCAAGTTAAAATAAGG
AGTRAP	AACTTCGAAGTGCAGCGCACAGG	2	GGAAAGGACGAAACACCGACTTCGAAGTGCAGCGCACGTTTTAGAGCTAGAAATAGCAAGTTAAAATAAGG
AHCY	GAAGCTGCGGGTACTTGGTGTGG	2	GGAAAGGACGAAACACCGAAGCTGCGGGTACTTGGTGGTTTTAGAGCTAGAAATAGCAAGTTAAAATAAGG
AHDC1	GAACCCAAGTACTACCCCGGCGG	2	GGAAAGGACGAAACACCGAACCCAAGTACTACCCCGGGTTTTAGAGCTAGAAATAGCAAGTTAAAATAAGG
AIDA	GAGGCGCCGACTTCGACTCTTGG	0	GGAAAGGACGAAACACCGAGGCGCCGACTTCGACTCTGTTTTAGAGCTAGAAATAGCAAGTTAAAATAAGG
AIFM1	CCGTGTGCGTCCGAAGCCCGAGG	3	GGAAAGGACGAAACACCGCGTGTGCGTCCGAAGCCCGGTTTTAGAGCTAGAAATAGCAAGTTAAAATAAGG
AIFM2	GCGCTCACGGTTCATCGTGGTGG	2	GGAAAGGACGAAACACCGCGCTCACGGTTCATCGTGGGTTTTAGAGCTAGAAATAGCAAGTTAAAATAAGG
AIG1	GATGATATACCCGAAGCTGCTGG	2	GGAAAGGACGAAACACCGATGATATACCCGAAGCTGCGTTTTAGAGCTAGAAATAGCAAGTTAAAATAAGG
AKIP1	GGCCCGCAGCGCGTTCTCCCGGG	3	GGAAAGGACGAAACACCGGCCCGCAGCGCGTTCTCCCGTTTTAGAGCTAGAAATAGCAAGTTAAAATAAGG
AKR1B10	GATAAAGGTAATGCCATCGGTGG	1	GGAAAGGACGAAACACCGATAAAGGTAATGCCATCGGGTTTTAGAGCTAGAAATAGCAAGTTAAAATAAGG
AKR1D1	AACCTTCACCGATGTTGCACAGG	2	GGAAAGGACGAAACACCGACCTTCACCGATGTTGCACGTTTTAGAGCTAGAAATAGCAAGTTAAAATAAGG
AKT1S1	GGCCAGAGAGGACAACGAGGAGG	2	GGAAAGGACGAAACACCGGCCAGAGAGGACAACGAGGGTTTTAGAGCTAGAAATAGCAAGTTAAAATAAGG
AKT2	GTCTGGAGAATCCACGTGGAAGG	2	GGAAAGGACGAAACACCGTCTGGAGAATCCACGTGGAGTTTTAGAGCTAGAAATAGCAAGTTAAAATAAGG
ALB	GCAACTCTTCGTGAAACCTATGG	3	GGAAAGGACGAAACACCGCAACTCTTCGTGAAACCTAGTTTTAGAGCTAGAAATAGCAAGTTAAAATAAGG
ALDH2	GCCGCATGGACGCATCACACAGG	3	GGAAAGGACGAAACACCGCCGCATGGACGCATCACACGTTTTAGAGCTAGAAATAGCAAGTTAAAATAAGG
ALDH6A1	GCAAGAAGCATAGTTGCTCCAGG	2	GGAAAGGACGAAACACCGCAAGAAGCATAGTTGCTCCGTTTTAGAGCTAGAAATAGCAAGTTAAAATAAGG
ALOX12B	GCACATAGTTGCAGTACCAAGGG	2	GGAAAGGACGAAACACCGCACATAGTTGCAGTACCAAGTTTTAGAGCTAGAAATAGCAAGTTAAAATAAGG
ALOX15	GTTGGAACCGGCATAGAGCGAGG	3	GGAAAGGACGAAACACCGTTGGAACCGGCATAGAGCGGTTTTAGAGCTAGAAATAGCAAGTTAAAATAAGG
ALPK2	GATAACCCTAACCTACACCGAGG	3	GGAAAGGACGAAACACCGATAACCCTAACCTACACCGGTTTTAGAGCTAGAAATAGCAAGTTAAAATAAGG
ALX1	GCGCACGTGATGCTCGGCGCGGG	2	GGAAAGGACGAAACACCGCGCACGTGATGCTCGGCGCGTTTTAGAGCTAGAAATAGCAAGTTAAAATAAGG
AMICA1	CAGAACCGCGTACACTTGATGGG	2	GGAAAGGACGAAACACCGAGAACCGCGTACACTTGATGTTTTAGAGCTAGAAATAGCAAGTTAAAATAAGG
AMIGO2	GCTTGGAGCCGTCGTCAGACCGG	2	GGAAAGGACGAAACACCGCTTGGAGCCGTCGTCAGACGTTTTAGAGCTAGAAATAGCAAGTTAAAATAAGG
AMN	GGATTCGGCGTCTCAGACGTGGG	2	GGAAAGGACGAAACACCGGATTCGGCGTCTCAGACGTGTTTTAGAGCTAGAAATAGCAAGTTAAAATAAGG
AMY2A	GAGCGATATTTAGCTCCGAAGGG	2	GGAAAGGACGAAACACCGAGCGATATTTAGCTCCGAAGTTTTAGAGCTAGAAATAGCAAGTTAAAATAAGG
AMZ1	GACCTGAGCGAGGAGCCGGTGGG	2	GGAAAGGACGAAACACCGACCTGAGCGAGGAGCCGGTGTTTTAGAGCTAGAAATAGCAAGTTAAAATAAGG
ANGPT1	AGATATAACCGGATTCAACATGG	2	GGAAAGGACGAAACACCGGATATAACCGGATTCAACAGTTTTAGAGCTAGAAATAGCAAGTTAAAATAAGG
ANHX	GAACGACATCCACTACCGTCTGG	3	GGAAAGGACGAAACACCGAACGACATCCACTACCGTCGTTTTAGAGCTAGAAATAGCAAGTTAAAATAAGG
ANKK1	GTCGCCCTCGAAGTCGTCGCGGG	2	GGAAAGGACGAAACACCGTCGCCCTCGAAGTCGTCGCGTTTTAGAGCTAGAAATAGCAAGTTAAAATAAGG
ANKMY1	GCAGGATGGTTGCATGTACCAGG	2	GGAAAGGACGAAACACCGCAGGATGGTTGCATGTACCGTTTTAGAGCTAGAAATAGCAAGTTAAAATAAGG
ANKMY2	GACAGGATGAAGATTCGTTGTGG	2	GGAAAGGACGAAACACCGACAGGATGAAGATTCGTTGGTTTTAGAGCTAGAAATAGCAAGTTAAAATAAGG
ANKRD11	GAAGGAGCCTGTCACCCGGAAGG	2	GGAAAGGACGAAACACCGAAGGAGCCTGTCACCCGGAGTTTTAGAGCTAGAAATAGCAAGTTAAAATAAGG
ANKRD44	TGTCAATGTCTCCGACCGAGGGG	2	GGAAAGGACGAAACACCGGTCAATGTCTCCGACCGAGGTTTTAGAGCTAGAAATAGCAAGTTAAAATAAGG
ANKRD65	CTGGACTCCGAAGAGGCCCTGGG	2	GGAAAGGACGAAACACCGTGGACTCCGAAGAGGCCCTGTTTTAGAGCTAGAAATAGCAAGTTAAAATAAGG
ANLN	TCTTCGTGGCCGATTTGACAAGG	2	GGAAAGGACGAAACACCGCTTCGTGGCCGATTTGACAGTTTTAGAGCTAGAAATAGCAAGTTAAAATAAGG
ANP32A	TTCTTAAGTACAATCAACGTAGG	0	GGAAAGGACGAAACACCGTCTTAAGTACAATCAACGTGTTTTAGAGCTAGAAATAGCAAGTTAAAATAAGG
ANXA10	CATCCTGAGCAGCCATCGCAGGG	2	GGAAAGGACGAAACACCGATCCTGAGCAGCCATCGCAGTTTTAGAGCTAGAAATAGCAAGTTAAAATAAGG
ANXA11	GCAGGACCTCGGCATCTCGCAGG	3	GGAAAGGACGAAACACCGCAGGACCTCGGCATCTCGCGTTTTAGAGCTAGAAATAGCAAGTTAAAATAAGG
AOAH	GTGTGCCCATTCGAGAGGCTGGG	2	GGAAAGGACGAAACACCGTGTGCCCATTCGAGAGGCTGTTTTAGAGCTAGAAATAGCAAGTTAAAATAAGG
AP3S2	TGGTAGAAGCGGACTAGCCGTGG	2	GGAAAGGACGAAACACCGGGTAGAAGCGGACTAGCCGGTTTTAGAGCTAGAAATAGCAAGTTAAAATAAGG
AP4E1	AACAGCTGGAATCATTTCGCAGG	3	GGAAAGGACGAAACACCGACAGCTGGAATCATTTCGCGTTTTAGAGCTAGAAATAGCAAGTTAAAATAAGG
AP4E1	CCGCGGGCCCACCACCGGGCTGG	2	GGAAAGGACGAAACACCGCGCGGGCCCACCACCGGGCGTTTTAGAGCTAGAAATAGCAAGTTAAAATAAGG
AP5S1	AGGAGTACAGCACTCGGCAAAGG	2	GGAAAGGACGAAACACCGGGAGTACAGCACTCGGCAAGTTTTAGAGCTAGAAATAGCAAGTTAAAATAAGG
APBA3	GGTCTTGACAGCGGACTCCCAGG	2	GGAAAGGACGAAACACCGGTCTTGACAGCGGACTCCCGTTTTAGAGCTAGAAATAGCAAGTTAAAATAAGG
APBB1IP	TGATAAAATTAAGCTGGCGCTGG	2	GGAAAGGACGAAACACCGGATAAAATTAAGCTGGCGCGTTTTAGAGCTAGAAATAGCAAGTTAAAATAAGG
APBB2	ACGGAAGAATGCCAAAGCGCTGG	3	GGAAAGGACGAAACACCGCGGAAGAATGCCAAAGCGCGTTTTAGAGCTAGAAATAGCAAGTTAAAATAAGG
API5	GCCCACTTGCTCCGTGGCATCGG	2	GGAAAGGACGAAACACCGCCCACTTGCTCCGTGGCATGTTTTAGAGCTAGAAATAGCAAGTTAAAATAAGG
APITD1-CORT	CCCGCCGCGGCGCGAGCGACGGG	2	GGAAAGGACGAAACACCGCCGCCGCGGCGCGAGCGACGTTTTAGAGCTAGAAATAGCAAGTTAAAATAAGG
APOBEC3C	GTGACCTGGTACTTTGTGTTAGG	3	GGAAAGGACGAAACACCGTGACCTGGTACTTTGTGTTGTTTTAGAGCTAGAAATAGCAAGTTAAAATAAGG
APOBEC3D	CCAAACGTCAGTCGAATCACAGG	2	GGAAAGGACGAAACACCGCAAACGTCAGTCGAATCACGTTTTAGAGCTAGAAATAGCAAGTTAAAATAAGG
APTX	GAAGCAGTTGTGATTGGGCGTGG	3	GGAAAGGACGAAACACCGAAGCAGTTGTGATTGGGCGGTTTTAGAGCTAGAAATAGCAAGTTAAAATAAGG
AQP8	GGCGAGTGTCCTGGTACGAACGG	2	GGAAAGGACGAAACACCGGCGAGTGTCCTGGTACGAAGTTTTAGAGCTAGAAATAGCAAGTTAAAATAAGG
ARHGAP10	CGAGTTCCGCTTCGTGAGCGCGG	2	GGAAAGGACGAAACACCGGAGTTCCGCTTCGTGAGCGGTTTTAGAGCTAGAAATAGCAAGTTAAAATAAGG
ARHGAP11A	GCAATTCTTTTACTTCGCCTTGG	3	GGAAAGGACGAAACACCGCAATTCTTTTACTTCGCCTGTTTTAGAGCTAGAAATAGCAAGTTAAAATAAGG
ARHGAP24	GTCATATGGGGACCTTTCGGAGG	2	GGAAAGGACGAAACACCGTCATATGGGGACCTTTCGGGTTTTAGAGCTAGAAATAGCAAGTTAAAATAAGG
ARHGAP40	GGGGGCCCAGCTCAGTTCCGGGG	2	GGAAAGGACGAAACACCGGGGGCCCAGCTCAGTTCCGGTTTTAGAGCTAGAAATAGCAAGTTAAAATAAGG
ARHGEF11	GTAACTGAGTGACTCGCCGCCGG	2	GGAAAGGACGAAACACCGTAACTGAGTGACTCGCCGCGTTTTAGAGCTAGAAATAGCAAGTTAAAATAAGG
ARID1B	GGCGGCCGCTACGAGCACCCGGG	2	GGAAAGGACGAAACACCGGCGGCCGCTACGAGCACCCGTTTTAGAGCTAGAAATAGCAAGTTAAAATAAGG
ARID2	GATGATGATGAGGTACCACCAGG	2	GGAAAGGACGAAACACCGATGATGATGAGGTACCACCGTTTTAGAGCTAGAAATAGCAAGTTAAAATAAGG
ARID3C	GCTCGAGTCTCGCACTCGTACGG	2	GGAAAGGACGAAACACCGCTCGAGTCTCGCACTCGTAGTTTTAGAGCTAGAAATAGCAAGTTAAAATAAGG
ARID4A	TGACATCGGTTCCCACTGTCAGG	2	GGAAAGGACGAAACACCGGACATCGGTTCCCACTGTCGTTTTAGAGCTAGAAATAGCAAGTTAAAATAAGG
ARL13B	TGTCATTGAATGTCTATCTCTGG	2	GGAAAGGACGAAACACCGGTCATTGAATGTCTATCTCGTTTTAGAGCTAGAAATAGCAAGTTAAAATAAGG
ARL16	CAGCGTCTTCCCGACGCCCGTGG	2	GGAAAGGACGAAACACCGAGCGTCTTCCCGACGCCCGGTTTTAGAGCTAGAAATAGCAAGTTAAAATAAGG
ARL5C	GAGCACACGGTCATCATCGTGGG	2	GGAAAGGACGAAACACCGAGCACACGGTCATCATCGTGTTTTAGAGCTAGAAATAGCAAGTTAAAATAAGG
ARL6IP4	GGAGGCCGAGCAGTTCCTCGAGG	2	GGAAAGGACGAAACACCGGAGGCCGAGCAGTTCCTCGGTTTTAGAGCTAGAAATAGCAAGTTAAAATAAGG
ARL6IP6	GGCGAAGTCGACGAGGAGGAGGG	2	GGAAAGGACGAAACACCGGCGAAGTCGACGAGGAGGAGTTTTAGAGCTAGAAATAGCAAGTTAAAATAAGG
ARMC7	GGTCATAAGCGAAGTTGGCGAGG	2	GGAAAGGACGAAACACCGGTCATAAGCGAAGTTGGCGGTTTTAGAGCTAGAAATAGCAAGTTAAAATAAGG
ARPP19	AAAGCAAGATATCCTCATCTGGG	1	GGAAAGGACGAAACACCGAAGCAAGATATCCTCATCTGTTTTAGAGCTAGAAATAGCAAGTTAAAATAAGG
ARSK	TCAACTTTATGAAGACACGTGGG	2	GGAAAGGACGAAACACCGCAACTTTATGAAGACACGTGTTTTAGAGCTAGAAATAGCAAGTTAAAATAAGG
ARVCF	GGCCTCCTGCTCCTTCACCGAGG	3	GGAAAGGACGAAACACCGGCCTCCTGCTCCTTCACCGGTTTTAGAGCTAGAAATAGCAAGTTAAAATAAGG
ASAH1	TGAAAAGCGCGCTGAGACTTGGG	2	GGAAAGGACGAAACACCGGAAAAGCGCGCTGAGACTTGTTTTAGAGCTAGAAATAGCAAGTTAAAATAAGG
ASB10	GGCCAGTACTGGAGTCCGCGAGG	2	GGAAAGGACGAAACACCGGCCAGTACTGGAGTCCGCGGTTTTAGAGCTAGAAATAGCAAGTTAAAATAAGG
ASB2	GCCCCGAGTGCTGATCTGCGTGG	3	GGAAAGGACGAAACACCGCCCCGAGTGCTGATCTGCGGTTTTAGAGCTAGAAATAGCAAGTTAAAATAAGG
ASIC2	GGGTTTGTAGTGCTTGAAGTTGG	2	GGAAAGGACGAAACACCGGGTTTGTAGTGCTTGAAGTGTTTTAGAGCTAGAAATAGCAAGTTAAAATAAGG
ASPH	GCCTTCCCATATCTTGCTCGTGG	2	GGAAAGGACGAAACACCGCCTTCCCATATCTTGCTCGGTTTTAGAGCTAGAAATAGCAAGTTAAAATAAGG
ASPSCR1	GCCCGCTTCCCGGAGCCGTGAGG	2	GGAAAGGACGAAACACCGCCCGCTTCCCGGAGCCGTGGTTTTAGAGCTAGAAATAGCAAGTTAAAATAAGG
ASTL	GCGCCCACGTGTCTCCAGAAGGG	2	GGAAAGGACGAAACACCGCGCCCACGTGTCTCCAGAAGTTTTAGAGCTAGAAATAGCAAGTTAAAATAAGG
ASTN2	GTCGGGCTCCCGCGAGGCAGCGG	2	GGAAAGGACGAAACACCGTCGGGCTCCCGCGAGGCAGGTTTTAGAGCTAGAAATAGCAAGTTAAAATAAGG
ASXL1	AGAAGAAGAAGGAGCGCACGTGG	0	GGAAAGGACGAAACACCGGAAGAAGAAGGAGCGCACGGTTTTAGAGCTAGAAATAGCAAGTTAAAATAAGG
ATAD1	CACTTATCGGTCAGTGTCGAAGG	2	GGAAAGGACGAAACACCGACTTATCGGTCAGTGTCGAGTTTTAGAGCTAGAAATAGCAAGTTAAAATAAGG
ATAD3A	GTGGCTCTTCGGCATTAACAAGG	2	GGAAAGGACGAAACACCGTGGCTCTTCGGCATTAACAGTTTTAGAGCTAGAAATAGCAAGTTAAAATAAGG
ATAD3C	GCGACATCGCCATAATGACAAGG	2	GGAAAGGACGAAACACCGCGACATCGCCATAATGACAGTTTTAGAGCTAGAAATAGCAAGTTAAAATAAGG
ATF6	GTTATTCAGTCTCGTCTCCTCGG	2	GGAAAGGACGAAACACCGTTATTCAGTCTCGTCTCCTGTTTTAGAGCTAGAAATAGCAAGTTAAAATAAGG
ATG10	GGAGGCTTTCGAGCTACCCTTGG	2	GGAAAGGACGAAACACCGGAGGCTTTCGAGCTACCCTGTTTTAGAGCTAGAAATAGCAAGTTAAAATAAGG
ATG7	GAAGCTGAACGAGTATCGGCTGG	3	GGAAAGGACGAAACACCGAAGCTGAACGAGTATCGGCGTTTTAGAGCTAGAAATAGCAAGTTAAAATAAGG
ATMIN	GGGTGCCCGGGCCGTCCCGGCGG	2	GGAAAGGACGAAACACCGGGTGCCCGGGCCGTCCCGGGTTTTAGAGCTAGAAATAGCAAGTTAAAATAAGG
ATP11A	GGACAGCAGGACCATCTACGTGG	2	GGAAAGGACGAAACACCGGACAGCAGGACCATCTACGGTTTTAGAGCTAGAAATAGCAAGTTAAAATAAGG
ATP1A4	GCTGAGCACCAAGTACTCCGTGG	3	GGAAAGGACGAAACACCGCTGAGCACCAAGTACTCCGGTTTTAGAGCTAGAAATAGCAAGTTAAAATAAGG
ATP1B2	CCCCAAGTACCAGGACCGACTGG	2	GGAAAGGACGAAACACCGCCCAAGTACCAGGACCGACGTTTTAGAGCTAGAAATAGCAAGTTAAAATAAGG
ATP1B3	GCTTCAGACTCTCAACGATGAGG	2	GGAAAGGACGAAACACCGCTTCAGACTCTCAACGATGGTTTTAGAGCTAGAAATAGCAAGTTAAAATAAGG
ATP5C1	ACCAGCTCGAATATATGGATTGG	3	GGAAAGGACGAAACACCGCCAGCTCGAATATATGGATGTTTTAGAGCTAGAAATAGCAAGTTAAAATAAGG
ATP5F1	CGGCGGCGGAAAGTACCACCCGG	2	GGAAAGGACGAAACACCGGGCGGCGGAAAGTACCACCGTTTTAGAGCTAGAAATAGCAAGTTAAAATAAGG
ATP5J2	GAGCATCTCGGGGATTACCATGG	3	GGAAAGGACGAAACACCGAGCATCTCGGGGATTACCAGTTTTAGAGCTAGAAATAGCAAGTTAAAATAAGG
ATP5J2	GCCAAGCTGGATCTTGATGCGGG	2	GGAAAGGACGAAACACCGCCAAGCTGGATCTTGATGCGTTTTAGAGCTAGAAATAGCAAGTTAAAATAAGG
ATP5O	GTTCAGGTATACGGTATTGAAGG	1	GGAAAGGACGAAACACCGTTCAGGTATACGGTATTGAGTTTTAGAGCTAGAAATAGCAAGTTAAAATAAGG
ATP6AP1L	GGCTGCCCACGCGTTGGCAGCGG	3	GGAAAGGACGAAACACCGGCTGCCCACGCGTTGGCAGGTTTTAGAGCTAGAAATAGCAAGTTAAAATAAGG
ATP6V0A4	GCATATATGACCGGAAAGTTGGG	2	GGAAAGGACGAAACACCGCATATATGACCGGAAAGTTGTTTTAGAGCTAGAAATAGCAAGTTAAAATAAGG
ATP6V0D1	CTTGGGCACGAGCTCAGCGATGG	2	GGAAAGGACGAAACACCGTTGGGCACGAGCTCAGCGAGTTTTAGAGCTAGAAATAGCAAGTTAAAATAAGG
ATP6V1A	GTGGGCCACAGCGAATTGGTTGG	3	GGAAAGGACGAAACACCGTGGGCCACAGCGAATTGGTGTTTTAGAGCTAGAAATAGCAAGTTAAAATAAGG
ATP6V1D	CTGTCGAAATCGAAGAGTTAAGG	1	GGAAAGGACGAAACACCGTGTCGAAATCGAAGAGTTAGTTTTAGAGCTAGAAATAGCAAGTTAAAATAAGG
ATP6V1G1	GCGGGCCTCGGACACCTTCTCGG	1	GGAAAGGACGAAACACCGCGGGCCTCGGACACCTTCTGTTTTAGAGCTAGAAATAGCAAGTTAAAATAAGG
ATP6V1H	GATGTAGCAAGAACACTGCGTGG	2	GGAAAGGACGAAACACCGATGTAGCAAGAACACTGCGGTTTTAGAGCTAGAAATAGCAAGTTAAAATAAGG
ATP8A1	GCTCAGCCATTTGGAATCGAAGG	2	GGAAAGGACGAAACACCGCTCAGCCATTTGGAATCGAGTTTTAGAGCTAGAAATAGCAAGTTAAAATAAGG
ATP8B4	GTCTCTGTATGCGATGGCCAAGG	3	GGAAAGGACGAAACACCGTCTCTGTATGCGATGGCCAGTTTTAGAGCTAGAAATAGCAAGTTAAAATAAGG
ATP9B	GCCGCCGCTGCGCTACGCACCGG	3	GGAAAGGACGAAACACCGCCGCCGCTGCGCTACGCACGTTTTAGAGCTAGAAATAGCAAGTTAAAATAAGG
ATPAF1	GTTTGATTTGATCTGGAACCGGG	1	GGAAAGGACGAAACACCGTTTGATTTGATCTGGAACCGTTTTAGAGCTAGAAATAGCAAGTTAAAATAAGG
ATRX	CAGGATCGTCACGATCAAAGAGG	2	GGAAAGGACGAAACACCGAGGATCGTCACGATCAAAGGTTTTAGAGCTAGAAATAGCAAGTTAAAATAAGG
ATXN1	GGGATCTCGCGCTTCTTGGGAGG	2	GGAAAGGACGAAACACCGGGATCTCGCGCTTCTTGGGGTTTTAGAGCTAGAAATAGCAAGTTAAAATAAGG
ATXN10	TCCAGGTCTTGGATGGGCGCCGG	2	GGAAAGGACGAAACACCGCCAGGTCTTGGATGGGCGCGTTTTAGAGCTAGAAATAGCAAGTTAAAATAAGG
ATXN2L	GTACCGCCTACGGATCGCCATGG	3	GGAAAGGACGAAACACCGTACCGCCTACGGATCGCCAGTTTTAGAGCTAGAAATAGCAAGTTAAAATAAGG
AUNIP	GGAGGCCTGCGGCGTGTGGCTGG	2	GGAAAGGACGAAACACCGGAGGCCTGCGGCGTGTGGCGTTTTAGAGCTAGAAATAGCAAGTTAAAATAAGG
AVP	GTTCTGGAAGTAGCACGCGGAGG	2	GGAAAGGACGAAACACCGTTCTGGAAGTAGCACGCGGGTTTTAGAGCTAGAAATAGCAAGTTAAAATAAGG
AVPR2	GCACCCATACACGTCTTCATTGG	2	GGAAAGGACGAAACACCGCACCCATACACGTCTTCATGTTTTAGAGCTAGAAATAGCAAGTTAAAATAAGG
B3GALT5	CATGGCCATCCGGCAGACGTGGG	2	GGAAAGGACGAAACACCGATGGCCATCCGGCAGACGTGTTTTAGAGCTAGAAATAGCAAGTTAAAATAAGG
B3GALT6	GCTGCGGCCCGACATCGCCCTGG	3	GGAAAGGACGAAACACCGCTGCGGCCCGACATCGCCCGTTTTAGAGCTAGAAATAGCAAGTTAAAATAAGG
B3GAT2	GCCCCCGCGGCCCACCGCGTAGG	2	GGAAAGGACGAAACACCGCCCCCGCGGCCCACCGCGTGTTTTAGAGCTAGAAATAGCAAGTTAAAATAAGG
B3GNT1	GCAGTCCGGACAGCAGCGACAGG	2	GGAAAGGACGAAACACCGCAGTCCGGACAGCAGCGACGTTTTAGAGCTAGAAATAGCAAGTTAAAATAAGG
BACH2	CAGCAGAGAAAACATCCGCGAGG	3	GGAAAGGACGAAACACCGAGCAGAGAAAACATCCGCGGTTTTAGAGCTAGAAATAGCAAGTTAAAATAAGG
BAG3	GGCCCTCAGAGGGCACGCGCGGG	2	GGAAAGGACGAAACACCGGCCCTCAGAGGGCACGCGCGTTTTAGAGCTAGAAATAGCAAGTTAAAATAAGG
BAIAP3	GAGTGCCAGCGCCGACCCGCAGG	2	GGAAAGGACGAAACACCGAGTGCCAGCGCCGACCCGCGTTTTAGAGCTAGAAATAGCAAGTTAAAATAAGG
BANF2	TTTCTCCAATGGGTTCGGAGAGG	3	GGAAAGGACGAAACACCGTTCTCCAATGGGTTCGGAGGTTTTAGAGCTAGAAATAGCAAGTTAAAATAAGG
BBS9	GAGATTGAACGTTTGGAGCTTGG	2	GGAAAGGACGAAACACCGAGATTGAACGTTTGGAGCTGTTTTAGAGCTAGAAATAGCAAGTTAAAATAAGG
BCAS2	GCGCTGCCGTATTTTGATCAAGG	2	GGAAAGGACGAAACACCGCGCTGCCGTATTTTGATCAGTTTTAGAGCTAGAAATAGCAAGTTAAAATAAGG
BCAT1	TCCTTCTCCGGTACACTCTGCGG	2	GGAAAGGACGAAACACCGCCTTCTCCGGTACACTCTGGTTTTAGAGCTAGAAATAGCAAGTTAAAATAAGG
BCKDHA	GCTAAACCGTGGTTTGAGCCAGG	3	GGAAAGGACGAAACACCGCTAAACCGTGGTTTGAGCCGTTTTAGAGCTAGAAATAGCAAGTTAAAATAAGG
BCL2L2-PABPN1	AAAAAGTTCATCGGAGACCTGGG	2	GGAAAGGACGAAACACCGAAAAGTTCATCGGAGACCTGTTTTAGAGCTAGAAATAGCAAGTTAAAATAAGG
BDNF	GGGCAGGGTCAGAGTGGCGCCGG	2	GGAAAGGACGAAACACCGGGCAGGGTCAGAGTGGCGCGTTTTAGAGCTAGAAATAGCAAGTTAAAATAAGG
BEAN1	ACACTGGGAGCTTTACCTACTGG	2	GGAAAGGACGAAACACCGCACTGGGAGCTTTACCTACGTTTTAGAGCTAGAAATAGCAAGTTAAAATAAGG
BEND6	CAGCCGACTTCGACAGTCTTTGG	2	GGAAAGGACGAAACACCGAGCCGACTTCGACAGTCTTGTTTTAGAGCTAGAAATAGCAAGTTAAAATAAGG
BEND7	AGATTGCTGAACGACAGCACTGG	2	GGAAAGGACGAAACACCGGATTGCTGAACGACAGCACGTTTTAGAGCTAGAAATAGCAAGTTAAAATAAGG
BFSP1	GAAGCTCCTGACGGAGCGGGAGG	2	GGAAAGGACGAAACACCGAAGCTCCTGACGGAGCGGGGTTTTAGAGCTAGAAATAGCAAGTTAAAATAAGG
BHMT2	TGCTGCCTGTGACCTCGCCAGGG	2	GGAAAGGACGAAACACCGGCTGCCTGTGACCTCGCCAGTTTTAGAGCTAGAAATAGCAAGTTAAAATAAGG
BIVM	GGGCAAGCTACCTCTCGCATGGG	2	GGAAAGGACGAAACACCGGGCAAGCTACCTCTCGCATGTTTTAGAGCTAGAAATAGCAAGTTAAAATAAGG
BLM	ATTTGCTCGCTTTCAGAGGAGGG	2	GGAAAGGACGAAACACCGTTTGCTCGCTTTCAGAGGAGTTTTAGAGCTAGAAATAGCAAGTTAAAATAAGG
BLOC1S1	GGAAGCTGGAACGCTCACCTCGG	2	GGAAAGGACGAAACACCGGAAGCTGGAACGCTCACCTGTTTTAGAGCTAGAAATAGCAAGTTAAAATAAGG
BLOC1S2	CCGGGTCGCCAGTACGCCCTCGG	2	GGAAAGGACGAAACACCGCGGGTCGCCAGTACGCCCTGTTTTAGAGCTAGAAATAGCAAGTTAAAATAAGG
BNC1	GATTTTTAGGCGAACGGGGATGG	2	GGAAAGGACGAAACACCGATTTTTAGGCGAACGGGGAGTTTTAGAGCTAGAAATAGCAAGTTAAAATAAGG
BORA	GTGGGTGAAGAAATAGGCGAAGG	3	GGAAAGGACGAAACACCGTGGGTGAAGAAATAGGCGAGTTTTAGAGCTAGAAATAGCAAGTTAAAATAAGG
BRAF	GGCAGGAAGACTCTAACGATAGG	3	GGAAAGGACGAAACACCGGCAGGAAGACTCTAACGATGTTTTAGAGCTAGAAATAGCAAGTTAAAATAAGG
BRCA1	ACGTCTGTCTACATTGAATTGGG	2	GGAAAGGACGAAACACCGCGTCTGTCTACATTGAATTGTTTTAGAGCTAGAAATAGCAAGTTAAAATAAGG
BRCA1	GAGGCTTGCCTTCTTCCGATAGG	3	GGAAAGGACGAAACACCGAGGCTTGCCTTCTTCCGATGTTTTAGAGCTAGAAATAGCAAGTTAAAATAAGG
BRD9	GAGGCTGACGACTTTGATCCTGG	2	GGAAAGGACGAAACACCGAGGCTGACGACTTTGATCCGTTTTAGAGCTAGAAATAGCAAGTTAAAATAAGG
BRINP2	GGAGGTGCCTCTATAATCGGGGG	3	GGAAAGGACGAAACACCGGAGGTGCCTCTATAATCGGGTTTTAGAGCTAGAAATAGCAAGTTAAAATAAGG
BRS3	AGGTAGTGAGTTGCATCCACTGG	2	GGAAAGGACGAAACACCGGGTAGTGAGTTGCATCCACGTTTTAGAGCTAGAAATAGCAAGTTAAAATAAGG
BRWD3	GATTCCGCGCCGCTTAGATTGGG	2	GGAAAGGACGAAACACCGATTCCGCGCCGCTTAGATTGTTTTAGAGCTAGAAATAGCAAGTTAAAATAAGG
BSG	GCTGCGCTGTTCGTGCTGCTGGG	2	GGAAAGGACGAAACACCGCTGCGCTGTTCGTGCTGCTGTTTTAGAGCTAGAAATAGCAAGTTAAAATAAGG
BSN	GGGAGCTGTCCGCCACCGGCCGG	2	GGAAAGGACGAAACACCGGGAGCTGTCCGCCACCGGCGTTTTAGAGCTAGAAATAGCAAGTTAAAATAAGG
BTBD16	GCTGTTTGGGCAAACGCCACCGG	2	GGAAAGGACGAAACACCGCTGTTTGGGCAAACGCCACGTTTTAGAGCTAGAAATAGCAAGTTAAAATAAGG
BTBD3	GCGCGTGCCCGGTCACCGGGAGG	2	GGAAAGGACGAAACACCGCGCGTGCCCGGTCACCGGGGTTTTAGAGCTAGAAATAGCAAGTTAAAATAAGG
BTBD7	GGATCTTGTGCGCTTGCGAATGG	3	GGAAAGGACGAAACACCGGATCTTGTGCGCTTGCGAAGTTTTAGAGCTAGAAATAGCAAGTTAAAATAAGG
BTG3	AGAAAAACCATCGAAAGGACAGG	3	GGAAAGGACGAAACACCGGAAAAACCATCGAAAGGACGTTTTAGAGCTAGAAATAGCAAGTTAAAATAAGG
BTG4	TTCTCACCTGGGACTTCCGAAGG	2	GGAAAGGACGAAACACCGTCTCACCTGGGACTTCCGAGTTTTAGAGCTAGAAATAGCAAGTTAAAATAAGG
BTK	AAATGATCTACAGCTGCGGAAGG	2	GGAAAGGACGAAACACCGAATGATCTACAGCTGCGGAGTTTTAGAGCTAGAAATAGCAAGTTAAAATAAGG
BUB1	GCAAGGAGAAGCTTATTCGTGGG	3	GGAAAGGACGAAACACCGCAAGGAGAAGCTTATTCGTGTTTTAGAGCTAGAAATAGCAAGTTAAAATAAGG
C10orf10	GACATCACCGCACGTTTCAGTGG	2	GGAAAGGACGAAACACCGACATCACCGCACGTTTCAGGTTTTAGAGCTAGAAATAGCAAGTTAAAATAAGG
C10orf11	GCTGACCAGCTCGTTGGGACAGG	3	GGAAAGGACGAAACACCGCTGACCAGCTCGTTGGGACGTTTTAGAGCTAGAAATAGCAAGTTAAAATAAGG
C10orf128	GTGGGTGTCGCCATATCTGCTGG	2	GGAAAGGACGAAACACCGTGGGTGTCGCCATATCTGCGTTTTAGAGCTAGAAATAGCAAGTTAAAATAAGG
C11orf16	GGTCGGCAACGTGGAGACATGGG	2	GGAAAGGACGAAACACCGGTCGGCAACGTGGAGACATGTTTTAGAGCTAGAAATAGCAAGTTAAAATAAGG
C11orf58	CATACTGGTCGTCTTGTTATAGG	2	GGAAAGGACGAAACACCGATACTGGTCGTCTTGTTATGTTTTAGAGCTAGAAATAGCAAGTTAAAATAAGG
C11orf68	GCCTTCGCTGCGTTCGACGCCGG	2	GGAAAGGACGAAACACCGCCTTCGCTGCGTTCGACGCGTTTTAGAGCTAGAAATAGCAAGTTAAAATAAGG
C11orf70	ACTGGGGAGCTCGGGGACTTGGG	1	GGAAAGGACGAAACACCGCTGGGGAGCTCGGGGACTTGTTTTAGAGCTAGAAATAGCAAGTTAAAATAAGG
C11orf70	GACCTTTCAGTCCTATCGGAAGG	3	GGAAAGGACGAAACACCGACCTTTCAGTCCTATCGGAGTTTTAGAGCTAGAAATAGCAAGTTAAAATAAGG
C11orf71	CCCATGGCGACCTCAGACCGCGG	2	GGAAAGGACGAAACACCGCCATGGCGACCTCAGACCGGTTTTAGAGCTAGAAATAGCAAGTTAAAATAAGG
C11orf74	TCAATTAATCAAAGACGTCTTGG	0	GGAAAGGACGAAACACCGCAATTAATCAAAGACGTCTGTTTTAGAGCTAGAAATAGCAAGTTAAAATAAGG
C11orf80	GCGGGCGGGTACCCTTCGACTGG	2	GGAAAGGACGAAACACCGCGGGCGGGTACCCTTCGACGTTTTAGAGCTAGAAATAGCAAGTTAAAATAAGG
C11orf82	CTGGGTCTGGTAGAACAATCTGG	2	GGAAAGGACGAAACACCGTGGGTCTGGTAGAACAATCGTTTTAGAGCTAGAAATAGCAAGTTAAAATAAGG
C12orf10	GTCGAGCAACTCGTGCACTCAGG	2	GGAAAGGACGAAACACCGTCGAGCAACTCGTGCACTCGTTTTAGAGCTAGAAATAGCAAGTTAAAATAAGG
C14orf159	ACCTGCCTACGGGGATGCCATGG	2	GGAAAGGACGAAACACCGCCTGCCTACGGGGATGCCAGTTTTAGAGCTAGAAATAGCAAGTTAAAATAAGG
C14orf178	TAAGATCATGTTCTCCGGGCCGG	2	GGAAAGGACGAAACACCGAAGATCATGTTCTCCGGGCGTTTTAGAGCTAGAAATAGCAAGTTAAAATAAGG
C14orf28	ACCAAGATCGATCATTTTGTAGG	2	GGAAAGGACGAAACACCGCCAAGATCGATCATTTTGTGTTTTAGAGCTAGAAATAGCAAGTTAAAATAAGG
C15orf40	GAGTATTGGGTGTTGCCCGAAGG	2	GGAAAGGACGAAACACCGAGTATTGGGTGTTGCCCGAGTTTTAGAGCTAGAAATAGCAAGTTAAAATAAGG
C16orf46	GCAGATGTCGCTAATTGCCCTGG	3	GGAAAGGACGAAACACCGCAGATGTCGCTAATTGCCCGTTTTAGAGCTAGAAATAGCAAGTTAAAATAAGG
C16orf52	GGCGATGGCGAAGATATCGGCGG	3	GGAAAGGACGAAACACCGGCGATGGCGAAGATATCGGGTTTTAGAGCTAGAAATAGCAAGTTAAAATAAGG
C16orf54	GCGTTCAGCCAACACAGCGGTGG	2	GGAAAGGACGAAACACCGCGTTCAGCCAACACAGCGGGTTTTAGAGCTAGAAATAGCAAGTTAAAATAAGG
C16orf59	GGATGGGACCCGTGTTGGGATGG	2	GGAAAGGACGAAACACCGGATGGGACCCGTGTTGGGAGTTTTAGAGCTAGAAATAGCAAGTTAAAATAAGG
C16orf71	GCCAGCTCCTCCGACAGGTCTGG	2	GGAAAGGACGAAACACCGCCAGCTCCTCCGACAGGTCGTTTTAGAGCTAGAAATAGCAAGTTAAAATAAGG
C16orf74	GTGCTTGTCGTTCAGGACGGGGG	2	GGAAAGGACGAAACACCGTGCTTGTCGTTCAGGACGGGTTTTAGAGCTAGAAATAGCAAGTTAAAATAAGG
C16orf92	GCTGACGCCGTGGCACGCTTGGG	2	GGAAAGGACGAAACACCGCTGACGCCGTGGCACGCTTGTTTTAGAGCTAGAAATAGCAAGTTAAAATAAGG
C16orf96	GGGCAGATGAGCCCTCCGGGAGG	2	GGAAAGGACGAAACACCGGGCAGATGAGCCCTCCGGGGTTTTAGAGCTAGAAATAGCAAGTTAAAATAAGG
C17orf51	GGAGAAAAATCACGACGGAAAGG	2	GGAAAGGACGAAACACCGGAGAAAAATCACGACGGAAGTTTTAGAGCTAGAAATAGCAAGTTAAAATAAGG
C17orf58	GTACATATGCAGCGTCATTCAGG	1	GGAAAGGACGAAACACCGTACATATGCAGCGTCATTCGTTTTAGAGCTAGAAATAGCAAGTTAAAATAAGG
C17orf98	GTCGCAGGCGACACTCGCTCAGG	2	GGAAAGGACGAAACACCGTCGCAGGCGACACTCGCTCGTTTTAGAGCTAGAAATAGCAAGTTAAAATAAGG
C19orf47	GCTGTTGGTGATCATTCGGGAGG	3	GGAAAGGACGAAACACCGCTGTTGGTGATCATTCGGGGTTTTAGAGCTAGAAATAGCAAGTTAAAATAAGG
C19orf70	GGGGCCCAGCGACAAGAGCCAGG	3	GGAAAGGACGAAACACCGGGGCCCAGCGACAAGAGCCGTTTTAGAGCTAGAAATAGCAAGTTAAAATAAGG
C1orf116	ATGCTGGGCCCGTGTCTCCTTGG	2	GGAAAGGACGAAACACCGTGCTGGGCCCGTGTCTCCTGTTTTAGAGCTAGAAATAGCAAGTTAAAATAAGG
C1orf122	GAGGCTGCCGGCGTGGACCGCGG	2	GGAAAGGACGAAACACCGAGGCTGCCGGCGTGGACCGGTTTTAGAGCTAGAAATAGCAAGTTAAAATAAGG
C1orf162	AGGGTGCAGGGCTAGTTGTTGGG	2	GGAAAGGACGAAACACCGGGGTGCAGGGCTAGTTGTTGTTTTAGAGCTAGAAATAGCAAGTTAAAATAAGG
C1orf185	GATTTAATCTTCGCCATTGATGG	0	GGAAAGGACGAAACACCGATTTAATCTTCGCCATTGAGTTTTAGAGCTAGAAATAGCAAGTTAAAATAAGG
C1orf87	GATAAGGACTGGTCTCCGGTTGG	2	GGAAAGGACGAAACACCGATAAGGACTGGTCTCCGGTGTTTTAGAGCTAGAAATAGCAAGTTAAAATAAGG
C1orf94	CTTGCTGCTCTTGACCTCGGCGG	2	GGAAAGGACGAAACACCGTTGCTGCTCTTGACCTCGGGTTTTAGAGCTAGAAATAGCAAGTTAAAATAAGG
C1orf95	GTCTCGGCGTCTTTGTGCGAGGG	2	GGAAAGGACGAAACACCGTCTCGGCGTCTTTGTGCGAGTTTTAGAGCTAGAAATAGCAAGTTAAAATAAGG
C1QTNF4	GATGGCGGTGACCTTCGACAAGG	2	GGAAAGGACGAAACACCGATGGCGGTGACCTTCGACAGTTTTAGAGCTAGAAATAGCAAGTTAAAATAAGG
C20orf194	GGACATCTGGTACGAAGCACTGG	2	GGAAAGGACGAAACACCGGACATCTGGTACGAAGCACGTTTTAGAGCTAGAAATAGCAAGTTAAAATAAGG
C20orf195	GGGCAGGACCTCGATGTAGTAGG	2	GGAAAGGACGAAACACCGGGCAGGACCTCGATGTAGTGTTTTAGAGCTAGAAATAGCAAGTTAAAATAAGG
C20orf202	GTCTGCCCAAGACTCGGGCTGGG	2	GGAAAGGACGAAACACCGTCTGCCCAAGACTCGGGCTGTTTTAGAGCTAGAAATAGCAAGTTAAAATAAGG
C20orf96	TCACTTCAAGCCCACTACGGTGG	2	GGAAAGGACGAAACACCGCACTTCAAGCCCACTACGGGTTTTAGAGCTAGAAATAGCAAGTTAAAATAAGG
C21orf58	GGGGGTGCCTCTGTGGCGTTGGG	2	GGAAAGGACGAAACACCGGGGGTGCCTCTGTGGCGTTGTTTTAGAGCTAGAAATAGCAAGTTAAAATAAGG
C21orf91	GCTTAGATCGAGGACAACCCTGG	2	GGAAAGGACGAAACACCGCTTAGATCGAGGACAACCCGTTTTAGAGCTAGAAATAGCAAGTTAAAATAAGG
C22orf31	CCTGAGTACAAGCTTAACCAGGG	3	GGAAAGGACGAAACACCGCTGAGTACAAGCTTAACCAGTTTTAGAGCTAGAAATAGCAAGTTAAAATAAGG
C22orf34	GGATTGGGGACAATCCTGCGGGG	2	GGAAAGGACGAAACACCGGATTGGGGACAATCCTGCGGTTTTAGAGCTAGAAATAGCAAGTTAAAATAAGG
C2CD3	GCAGTAGATCAACCACTCCGAGG	2	GGAAAGGACGAAACACCGCAGTAGATCAACCACTCCGGTTTTAGAGCTAGAAATAGCAAGTTAAAATAAGG
C2CD5	TGATCGAATTCGCACACCAAGGG	2	GGAAAGGACGAAACACCGGATCGAATTCGCACACCAAGTTTTAGAGCTAGAAATAGCAAGTTAAAATAAGG
C2orf50	GGCTCTGAAGGCGCAGCGGGTGG	2	GGAAAGGACGAAACACCGGCTCTGAAGGCGCAGCGGGGTTTTAGAGCTAGAAATAGCAAGTTAAAATAAGG
C2orf71	GTAAACAGCGTTGCAAAGAGTGG	2	GGAAAGGACGAAACACCGTAAACAGCGTTGCAAAGAGGTTTTAGAGCTAGAAATAGCAAGTTAAAATAAGG
C3orf18	GGGTCCATCCATACTACGGAGGG	2	GGAAAGGACGAAACACCGGGTCCATCCATACTACGGAGTTTTAGAGCTAGAAATAGCAAGTTAAAATAAGG
C3orf58	GGAGTTACTTTAATGCGCCATGG	2	GGAAAGGACGAAACACCGGAGTTACTTTAATGCGCCAGTTTTAGAGCTAGAAATAGCAAGTTAAAATAAGG
C5AR1	GATGGCATTGATGGTCCGCTTGG	2	GGAAAGGACGAAACACCGATGGCATTGATGGTCCGCTGTTTTAGAGCTAGAAATAGCAAGTTAAAATAAGG
C5orf24	GCCGGCCACGCTTACCAGATCGG	2	GGAAAGGACGAAACACCGCCGGCCACGCTTACCAGATGTTTTAGAGCTAGAAATAGCAAGTTAAAATAAGG
C5orf30	CACCCTGCTCCCCGATGCGGAGG	2	GGAAAGGACGAAACACCGACCCTGCTCCCCGATGCGGGTTTTAGAGCTAGAAATAGCAAGTTAAAATAAGG
C5orf34	AGGGAAGAGCTGCCTTCGCCTGG	2	GGAAAGGACGAAACACCGGGGAAGAGCTGCCTTCGCCGTTTTAGAGCTAGAAATAGCAAGTTAAAATAAGG
C5orf52	GACACAGCCGACTAGGCCCTCGG	2	GGAAAGGACGAAACACCGACACAGCCGACTAGGCCCTGTTTTAGAGCTAGAAATAGCAAGTTAAAATAAGG
C5orf60	TGTAGAGGCGTAAGATAATCAGG	1	GGAAAGGACGAAACACCGGTAGAGGCGTAAGATAATCGTTTTAGAGCTAGAAATAGCAAGTTAAAATAAGG
C6orf118	GTTCAGGTACCTGAACCCCCAGG	3	GGAAAGGACGAAACACCGTTCAGGTACCTGAACCCCCGTTTTAGAGCTAGAAATAGCAAGTTAAAATAAGG
C6orf163	GTATTCATGGATCCGTTTGAAGG	0	GGAAAGGACGAAACACCGTATTCATGGATCCGTTTGAGTTTTAGAGCTAGAAATAGCAAGTTAAAATAAGG
C6orf211	CAAGATGGTTCTACTCACCGTGG	2	GGAAAGGACGAAACACCGAAGATGGTTCTACTCACCGGTTTTAGAGCTAGAAATAGCAAGTTAAAATAAGG
C6orf222	GCTGAACTTCTTCGTGAGGACGG	2	GGAAAGGACGAAACACCGCTGAACTTCTTCGTGAGGAGTTTTAGAGCTAGAAATAGCAAGTTAAAATAAGG
C6orf229	CAGTGACACGCCAGAATTTCTGG	1	GGAAAGGACGAAACACCGAGTGACACGCCAGAATTTCGTTTTAGAGCTAGAAATAGCAAGTTAAAATAAGG
C6orf62	TAGACTGATATCGAGGAGCATGG	2	GGAAAGGACGAAACACCGAGACTGATATCGAGGAGCAGTTTTAGAGCTAGAAATAGCAAGTTAAAATAAGG
C6orf89	GTCATAAATGCTGATCTCGTTGG	3	GGAAAGGACGAAACACCGTCATAAATGCTGATCTCGTGTTTTAGAGCTAGAAATAGCAAGTTAAAATAAGG
C7orf49	CGTTTTAGTCTCGGATTGTAAGG	2	GGAAAGGACGAAACACCGGTTTTAGTCTCGGATTGTAGTTTTAGAGCTAGAAATAGCAAGTTAAAATAAGG
C7orf50	GAGGCTGCACCAAGTGGCGAAGG	2	GGAAAGGACGAAACACCGAGGCTGCACCAAGTGGCGAGTTTTAGAGCTAGAAATAGCAAGTTAAAATAAGG
C7orf61	GTAGTCTTGGCCAACACGCAGGG	2	GGAAAGGACGAAACACCGTAGTCTTGGCCAACACGCAGTTTTAGAGCTAGAAATAGCAAGTTAAAATAAGG
C7orf72	AAAATCCACTAGGGTTGGTATGG	2	GGAAAGGACGAAACACCGAAATCCACTAGGGTTGGTAGTTTTAGAGCTAGAAATAGCAAGTTAAAATAAGG
C8G	CAAGAGGGTCGCAGTCCCAGGGG	2	GGAAAGGACGAAACACCGAAGAGGGTCGCAGTCCCAGGTTTTAGAGCTAGAAATAGCAAGTTAAAATAAGG
C8orf22	ATGGCATCCGTACCTTCCATTGG	2	GGAAAGGACGAAACACCGTGGCATCCGTACCTTCCATGTTTTAGAGCTAGAAATAGCAAGTTAAAATAAGG
C8orf86	AAATCATTTGCAGACGCCGCTGG	2	GGAAAGGACGAAACACCGAATCATTTGCAGACGCCGCGTTTTAGAGCTAGAAATAGCAAGTTAAAATAAGG
C9orf142	CAGTAGCACACGAAGCGGGGCGG	2	GGAAAGGACGAAACACCGAGTAGCACACGAAGCGGGGGTTTTAGAGCTAGAAATAGCAAGTTAAAATAAGG
C9orf169	GGCTGCCAGTCGCTCAACTCAGG	2	GGAAAGGACGAAACACCGGCTGCCAGTCGCTCAACTCGTTTTAGAGCTAGAAATAGCAAGTTAAAATAAGG
C9orf9	GGAACATGAGCAGAACCCGCCGG	3	GGAAAGGACGAAACACCGGAACATGAGCAGAACCCGCGTTTTAGAGCTAGAAATAGCAAGTTAAAATAAGG
C9orf92	GCCATCTCGCGTCTAGCTGGGGG	2	GGAAAGGACGAAACACCGCCATCTCGCGTCTAGCTGGGTTTTAGAGCTAGAAATAGCAAGTTAAAATAAGG
CA6	GGGCACTGGACGAAGCGCACTGG	2	GGAAAGGACGAAACACCGGGCACTGGACGAAGCGCACGTTTTAGAGCTAGAAATAGCAAGTTAAAATAAGG
CABLES2	GAGGCCGGTGGGCACCTGCGTGG	2	GGAAAGGACGAAACACCGAGGCCGGTGGGCACCTGCGGTTTTAGAGCTAGAAATAGCAAGTTAAAATAAGG
CABP1	TCTCAGCGAAGCCCTTGCGCAGG	2	GGAAAGGACGAAACACCGCTCAGCGAAGCCCTTGCGCGTTTTAGAGCTAGAAATAGCAAGTTAAAATAAGG
CABP7	GTGTTTGACCGTGACGGCAATGG	2	GGAAAGGACGAAACACCGTGTTTGACCGTGACGGCAAGTTTTAGAGCTAGAAATAGCAAGTTAAAATAAGG
CACNA1I	GGGGGCTGGTGGTCTGTCGCAGG	2	GGAAAGGACGAAACACCGGGGGCTGGTGGTCTGTCGCGTTTTAGAGCTAGAAATAGCAAGTTAAAATAAGG
CACNA1S	GAGCAAGATGATCGTCTCGAAGG	2	GGAAAGGACGAAACACCGAGCAAGATGATCGTCTCGAGTTTTAGAGCTAGAAATAGCAAGTTAAAATAAGG
CACNG4	GCCGTTGCAGATGTGCGCGCTGG	2	GGAAAGGACGAAACACCGCCGTTGCAGATGTGCGCGCGTTTTAGAGCTAGAAATAGCAAGTTAAAATAAGG
CADM1	GCGAGTGTAGTGCTGCCGAGCGG	2	GGAAAGGACGAAACACCGCGAGTGTAGTGCTGCCGAGGTTTTAGAGCTAGAAATAGCAAGTTAAAATAAGG
CALCOCO2	CATCCTGGTTGTTACCACTCAGG	2	GGAAAGGACGAAACACCGATCCTGGTTGTTACCACTCGTTTTAGAGCTAGAAATAGCAAGTTAAAATAAGG
CALU	GATGTAGAGCGACAGTGGAAGGG	2	GGAAAGGACGAAACACCGATGTAGAGCGACAGTGGAAGTTTTAGAGCTAGAAATAGCAAGTTAAAATAAGG
CAMKMT	CGCTGCTCGCGCGGTCTCGCCGG	2	GGAAAGGACGAAACACCGGCTGCTCGCGCGGTCTCGCGTTTTAGAGCTAGAAATAGCAAGTTAAAATAAGG
CAPN3	GGCACGATGACGTACTCGCTGGG	2	GGAAAGGACGAAACACCGGCACGATGACGTACTCGCTGTTTTAGAGCTAGAAATAGCAAGTTAAAATAAGG
CAPN5	GGGTCGCTTCCACCTGACGGCGG	2	GGAAAGGACGAAACACCGGGTCGCTTCCACCTGACGGGTTTTAGAGCTAGAAATAGCAAGTTAAAATAAGG
CAPS2	TTTGAAGACCAGCCTATCATTGG	2	GGAAAGGACGAAACACCGTTGAAGACCAGCCTATCATGTTTTAGAGCTAGAAATAGCAAGTTAAAATAAGG
CAPZB	GAGGTTTTTCTCGATTTGCTGGG	3	GGAAAGGACGAAACACCGAGGTTTTTCTCGATTTGCTGTTTTAGAGCTAGAAATAGCAAGTTAAAATAAGG
CARS	CAGCACGCGTAGCTATGTCCAGG	2	GGAAAGGACGAAACACCGAGCACGCGTAGCTATGTCCGTTTTAGAGCTAGAAATAGCAAGTTAAAATAAGG
CASP7	GTCGCTCCGCAGCAAGGGTCTGG	3	GGAAAGGACGAAACACCGTCGCTCCGCAGCAAGGGTCGTTTTAGAGCTAGAAATAGCAAGTTAAAATAAGG
CBFA2T2	TTGGCCCCCGGGATTCATGAGGG	2	GGAAAGGACGAAACACCGTGGCCCCCGGGATTCATGAGTTTTAGAGCTAGAAATAGCAAGTTAAAATAAGG
CBL	GTAGATCCGTTTGATCCTAGAGG	2	GGAAAGGACGAAACACCGTAGATCCGTTTGATCCTAGGTTTTAGAGCTAGAAATAGCAAGTTAAAATAAGG
CBR1	AGGAATACGCATAGAAAGTGTGG	2	GGAAAGGACGAAACACCGGGAATACGCATAGAAAGTGGTTTTAGAGCTAGAAATAGCAAGTTAAAATAAGG
CCAR1	GAGGACAGAAGAATCCGCCATGG	2	GGAAAGGACGAAACACCGAGGACAGAAGAATCCGCCAGTTTTAGAGCTAGAAATAGCAAGTTAAAATAAGG
CCDC112	TACCACAACCGTCGTCAGTGCGG	2	GGAAAGGACGAAACACCGACCACAACCGTCGTCAGTGGTTTTAGAGCTAGAAATAGCAAGTTAAAATAAGG
CCDC155	GCTGGGAATGCCGGTCAGCTTGG	2	GGAAAGGACGAAACACCGCTGGGAATGCCGGTCAGCTGTTTTAGAGCTAGAAATAGCAAGTTAAAATAAGG
CCDC160	ATGTCTTGTCTTAGTAGAGCTGG	1	GGAAAGGACGAAACACCGTGTCTTGTCTTAGTAGAGCGTTTTAGAGCTAGAAATAGCAAGTTAAAATAAGG
CCDC167	CTCCAGGTCTCTCCGACACTGGG	0	GGAAAGGACGAAACACCGTCCAGGTCTCTCCGACACTGTTTTAGAGCTAGAAATAGCAAGTTAAAATAAGG
CCDC170	GGCACCCAGCGCGATATGGCTGG	3	GGAAAGGACGAAACACCGGCACCCAGCGCGATATGGCGTTTTAGAGCTAGAAATAGCAAGTTAAAATAAGG
CCDC172	CTTAATTTTTTCACGACATCTGG	0	GGAAAGGACGAAACACCGTTAATTTTTTCACGACATCGTTTTAGAGCTAGAAATAGCAAGTTAAAATAAGG
CCDC176	AAACACAGAGCGGATACATCAGG	2	GGAAAGGACGAAACACCGAACACAGAGCGGATACATCGTTTTAGAGCTAGAAATAGCAAGTTAAAATAAGG
CCDC36	ATATCTCCTCCGAACAGCTGGGG	2	GGAAAGGACGAAACACCGTATCTCCTCCGAACAGCTGGTTTTAGAGCTAGAAATAGCAAGTTAAAATAAGG
CCDC43	GCTATCGCGGCCACTTCGCTGGG	2	GGAAAGGACGAAACACCGCTATCGCGGCCACTTCGCTGTTTTAGAGCTAGAAATAGCAAGTTAAAATAAGG
CCDC63	AGGCAGAGCTCCGGAAGCTAAGG	2	GGAAAGGACGAAACACCGGGCAGAGCTCCGGAAGCTAGTTTTAGAGCTAGAAATAGCAAGTTAAAATAAGG
CCDC63	CCTCATAGTCCTCCTTAGTTTGG	2	GGAAAGGACGAAACACCGCTCATAGTCCTCCTTAGTTGTTTTAGAGCTAGAAATAGCAAGTTAAAATAAGG
CCDC71	GTTGGAAGCCATCATCTCGCAGG	3	GGAAAGGACGAAACACCGTTGGAAGCCATCATCTCGCGTTTTAGAGCTAGAAATAGCAAGTTAAAATAAGG
CCDC83	TGCTGTAAAGCTCATTGACAAGG	2	GGAAAGGACGAAACACCGGCTGTAAAGCTCATTGACAGTTTTAGAGCTAGAAATAGCAAGTTAAAATAAGG
CCDC88A	GGAAGTGACTGATATGTCGCAGG	3	GGAAAGGACGAAACACCGGAAGTGACTGATATGTCGCGTTTTAGAGCTAGAAATAGCAAGTTAAAATAAGG
CCDC88B	GGAAGAGCCGCCCCTTTGGTTGG	2	GGAAAGGACGAAACACCGGAAGAGCCGCCCCTTTGGTGTTTTAGAGCTAGAAATAGCAAGTTAAAATAAGG
CCDC94	GTGCAGAACGAGGTCTACCTGGG	2	GGAAAGGACGAAACACCGTGCAGAACGAGGTCTACCTGTTTTAGAGCTAGAAATAGCAAGTTAAAATAAGG
CCL4	GCTGCTTTTCTTACACTGCGAGG	2	GGAAAGGACGAAACACCGCTGCTTTTCTTACACTGCGGTTTTAGAGCTAGAAATAGCAAGTTAAAATAAGG
CCNB2	GCTCTGCAGTGACTACGTTAAGG	2	GGAAAGGACGAAACACCGCTCTGCAGTGACTACGTTAGTTTTAGAGCTAGAAATAGCAAGTTAAAATAAGG
CCNC	CTTGAAATATACCGTAGCAGTGG	2	GGAAAGGACGAAACACCGTTGAAATATACCGTAGCAGGTTTTAGAGCTAGAAATAGCAAGTTAAAATAAGG
CCND2	GAGCAGGTTGCGGTCCCGCACGG	2	GGAAAGGACGAAACACCGAGCAGGTTGCGGTCCCGCAGTTTTAGAGCTAGAAATAGCAAGTTAAAATAAGG
CCNI	AGGCCTAGTTGACACTGCAATGG	2	GGAAAGGACGAAACACCGGGCCTAGTTGACACTGCAAGTTTTAGAGCTAGAAATAGCAAGTTAAAATAAGG
CCR5	ACAATGTGTCAACTCTTGACAGG	2	GGAAAGGACGAAACACCGCAATGTGTCAACTCTTGACGTTTTAGAGCTAGAAATAGCAAGTTAAAATAAGG
CCSAP	TGCACTACCGCCTAGGCCGCCGG	2	GGAAAGGACGAAACACCGGCACTACCGCCTAGGCCGCGTTTTAGAGCTAGAAATAGCAAGTTAAAATAAGG
CCT7	GAAAGCTCGAATGATGATCTGGG	2	GGAAAGGACGAAACACCGAAAGCTCGAATGATGATCTGTTTTAGAGCTAGAAATAGCAAGTTAAAATAAGG
CD109	GACAGATGCAAACCTCACGAAGG	2	GGAAAGGACGAAACACCGACAGATGCAAACCTCACGAGTTTTAGAGCTAGAAATAGCAAGTTAAAATAAGG
CD1E	GCTAATATCTGGATCTCGAAGGG	2	GGAAAGGACGAAACACCGCTAATATCTGGATCTCGAAGTTTTAGAGCTAGAAATAGCAAGTTAAAATAAGG
CD274	CTCTACCACATATAGGTCCTTGG	2	GGAAAGGACGAAACACCGTCTACCACATATAGGTCCTGTTTTAGAGCTAGAAATAGCAAGTTAAAATAAGG
CD276	GTCATGCTGGGCTTCGAGTAGGG	2	GGAAAGGACGAAACACCGTCATGCTGGGCTTCGAGTAGTTTTAGAGCTAGAAATAGCAAGTTAAAATAAGG
CD28	CAAAAGGGCTTAGAAGGTCCGGG	2	GGAAAGGACGAAACACCGAAAAGGGCTTAGAAGGTCCGTTTTAGAGCTAGAAATAGCAAGTTAAAATAAGG
CD33	GTTCTTGTCGTAGTAGGGTATGG	3	GGAAAGGACGAAACACCGTTCTTGTCGTAGTAGGGTAGTTTTAGAGCTAGAAATAGCAAGTTAAAATAAGG
CD3E	AGGGCATGTCAATATTACTGTGG	3	GGAAAGGACGAAACACCGGGGCATGTCAATATTACTGGTTTTAGAGCTAGAAATAGCAAGTTAAAATAAGG
CD44	GGGACTGTCTTCGTCTGGGATGG	2	GGAAAGGACGAAACACCGGGACTGTCTTCGTCTGGGAGTTTTAGAGCTAGAAATAGCAAGTTAAAATAAGG
CD5L	GTCTCCATCTGGAGTGCGGCTGG	2	GGAAAGGACGAAACACCGTCTCCATCTGGAGTGCGGCGTTTTAGAGCTAGAAATAGCAAGTTAAAATAAGG
CD69	CCACATTCATTACAGCACACAGG	2	GGAAAGGACGAAACACCGCACATTCATTACAGCACACGTTTTAGAGCTAGAAATAGCAAGTTAAAATAAGG
CD74	TGTTGGAGATAAGGTCGCGCTGG	2	GGAAAGGACGAAACACCGGTTGGAGATAAGGTCGCGCGTTTTAGAGCTAGAAATAGCAAGTTAAAATAAGG
CD84	CTTAGGTCCGAACTACAATCTGG	2	GGAAAGGACGAAACACCGTTAGGTCCGAACTACAATCGTTTTAGAGCTAGAAATAGCAAGTTAAAATAAGG
CD8A	GACCGCCTTGCTCCTGCCGCTGG	2	GGAAAGGACGAAACACCGACCGCCTTGCTCCTGCCGCGTTTTAGAGCTAGAAATAGCAAGTTAAAATAAGG
CD99	GATTTGGCATCGGTTTGGGTGGG	3	GGAAAGGACGAAACACCGATTTGGCATCGGTTTGGGTGTTTTAGAGCTAGAAATAGCAAGTTAAAATAAGG
CD99L2	GACAAGGAACGCCGAGCGCCAGG	2	GGAAAGGACGAAACACCGACAAGGAACGCCGAGCGCCGTTTTAGAGCTAGAAATAGCAAGTTAAAATAAGG
CDA	TGAACGGACCGCTATCCAGAAGG	2	GGAAAGGACGAAACACCGGAACGGACCGCTATCCAGAGTTTTAGAGCTAGAAATAGCAAGTTAAAATAAGG
CDC20	GCCAACCGATCCCACAGCGCCGG	2	GGAAAGGACGAAACACCGCCAACCGATCCCACAGCGCGTTTTAGAGCTAGAAATAGCAAGTTAAAATAAGG
CDC23	GGTATAGGCATCCATATCCTGGG	3	GGAAAGGACGAAACACCGGTATAGGCATCCATATCCTGTTTTAGAGCTAGAAATAGCAAGTTAAAATAAGG
CDC26	TGAGAACATTCGAAAGGACCTGG	2	GGAAAGGACGAAACACCGGAGAACATTCGAAAGGACCGTTTTAGAGCTAGAAATAGCAAGTTAAAATAAGG
CDC34	GCCGCCCTCGTAGTAGGTGTTGG	2	GGAAAGGACGAAACACCGCCGCCCTCGTAGTAGGTGTGTTTTAGAGCTAGAAATAGCAAGTTAAAATAAGG
CDC40	GCAGCTCTGGCCGCTTCCTATGG	2	GGAAAGGACGAAACACCGCAGCTCTGGCCGCTTCCTAGTTTTAGAGCTAGAAATAGCAAGTTAAAATAAGG
CDC42EP3	GAGGGCCAGCACGATGTCTTTGG	3	GGAAAGGACGAAACACCGAGGGCCAGCACGATGTCTTGTTTTAGAGCTAGAAATAGCAAGTTAAAATAAGG
CDC5L	GTCTGTACAACTTGTCGCTGTGG	2	GGAAAGGACGAAACACCGTCTGTACAACTTGTCGCTGGTTTTAGAGCTAGAAATAGCAAGTTAAAATAAGG
CDC73	ACCCAGAGAGTACTACACATTGG	3	GGAAAGGACGAAACACCGCCCAGAGAGTACTACACATGTTTTAGAGCTAGAAATAGCAAGTTAAAATAAGG
CDCA7L	CGCAGCTCTCCTCTGACGAGAGG	2	GGAAAGGACGAAACACCGGCAGCTCTCCTCTGACGAGGTTTTAGAGCTAGAAATAGCAAGTTAAAATAAGG
CDH16	TACAGAGCTCGGCTGAGCCGGGG	2	GGAAAGGACGAAACACCGACAGAGCTCGGCTGAGCCGGTTTTAGAGCTAGAAATAGCAAGTTAAAATAAGG
CDH17	ATATTTGTGATAGAACGGGAGGG	3	GGAAAGGACGAAACACCGTATTTGTGATAGAACGGGAGTTTTAGAGCTAGAAATAGCAAGTTAAAATAAGG
CDH18	TTTATCATTGACGATACCACGGG	3	GGAAAGGACGAAACACCGTTATCATTGACGATACCACGTTTTAGAGCTAGAAATAGCAAGTTAAAATAAGG
CDH19	AATAGACATCGCTACTGGAAGGG	2	GGAAAGGACGAAACACCGATAGACATCGCTACTGGAAGTTTTAGAGCTAGAAATAGCAAGTTAAAATAAGG
CDH23	GGTCAGACTGAACTTCTCGTAGG	3	GGAAAGGACGAAACACCGGTCAGACTGAACTTCTCGTGTTTTAGAGCTAGAAATAGCAAGTTAAAATAAGG
CDK16	GATCCCAACAATCCATCGTTAGG	2	GGAAAGGACGAAACACCGATCCCAACAATCCATCGTTGTTTTAGAGCTAGAAATAGCAAGTTAAAATAAGG
CDK16	GGCTGACACGACGGAGGCGGCGG	2	GGAAAGGACGAAACACCGGCTGACACGACGGAGGCGGGTTTTAGAGCTAGAAATAGCAAGTTAAAATAAGG
CDK18	GCTCAGCCGCATGTCCCGCCGGG	2	GGAAAGGACGAAACACCGCTCAGCCGCATGTCCCGCCGTTTTAGAGCTAGAAATAGCAAGTTAAAATAAGG
CDK5	CTTCCAGCTACTAAAAGGGCTGG	3	GGAAAGGACGAAACACCGTTCCAGCTACTAAAAGGGCGTTTTAGAGCTAGAAATAGCAAGTTAAAATAAGG
CDK5RAP1	GACCCGGCCTGAAGTAGCGGCGG	2	GGAAAGGACGAAACACCGACCCGGCCTGAAGTAGCGGGTTTTAGAGCTAGAAATAGCAAGTTAAAATAAGG
CDKN2B	GAAGCCGGCGCGGATCCCAACGG	3	GGAAAGGACGAAACACCGAAGCCGGCGCGGATCCCAAGTTTTAGAGCTAGAAATAGCAAGTTAAAATAAGG
CDR2	GGCATTCAATCGTTTCAGTCAGG	3	GGAAAGGACGAAACACCGGCATTCAATCGTTTCAGTCGTTTTAGAGCTAGAAATAGCAAGTTAAAATAAGG
CDX2	GGGGGGCTGACGAAGTTCTGCGG	2	GGAAAGGACGAAACACCGGGGGGCTGACGAAGTTCTGGTTTTAGAGCTAGAAATAGCAAGTTAAAATAAGG
CDYL	GGACCCCGTCGAGCAGGGTCAGG	2	GGAAAGGACGAAACACCGGACCCCGTCGAGCAGGGTCGTTTTAGAGCTAGAAATAGCAAGTTAAAATAAGG
CEACAM19	ATGGGACAGCGAGACATCGTGGG	2	GGAAAGGACGAAACACCGTGGGACAGCGAGACATCGTGTTTTAGAGCTAGAAATAGCAAGTTAAAATAAGG
CEACAM8	CCTGCAGATGGCGCATCCCCTGG	2	GGAAAGGACGAAACACCGCTGCAGATGGCGCATCCCCGTTTTAGAGCTAGAAATAGCAAGTTAAAATAAGG
CEBPA	GATGTAGGCGCTGATGTCGATGG	3	GGAAAGGACGAAACACCGATGTAGGCGCTGATGTCGAGTTTTAGAGCTAGAAATAGCAAGTTAAAATAAGG
CELA3B	GGCAGTCACAACCCAGTCGGGGG	2	GGAAAGGACGAAACACCGGCAGTCACAACCCAGTCGGGTTTTAGAGCTAGAAATAGCAAGTTAAAATAAGG
CELF3	GAAGCGTCTTCTGTTCGTGCAGG	2	GGAAAGGACGAAACACCGAAGCGTCTTCTGTTCGTGCGTTTTAGAGCTAGAAATAGCAAGTTAAAATAAGG
CENPI	TTCAGACCACGCTTTCAGCCTGG	3	GGAAAGGACGAAACACCGTCAGACCACGCTTTCAGCCGTTTTAGAGCTAGAAATAGCAAGTTAAAATAAGG
CENPP	GGTCCTCACACGCTCGCCGCAGG	2	GGAAAGGACGAAACACCGGTCCTCACACGCTCGCCGCGTTTTAGAGCTAGAAATAGCAAGTTAAAATAAGG
CENPV	GGCTGAGGCGCTCGTCGCCGCGG	2	GGAAAGGACGAAACACCGGCTGAGGCGCTCGTCGCCGGTTTTAGAGCTAGAAATAGCAAGTTAAAATAAGG
CEP135	TACAGAACGACAACTTACTCTGG	2	GGAAAGGACGAAACACCGACAGAACGACAACTTACTCGTTTTAGAGCTAGAAATAGCAAGTTAAAATAAGG
CEP192	GCCCGTTCCTCCAATGCGGCTGG	3	GGAAAGGACGAAACACCGCCCGTTCCTCCAATGCGGCGTTTTAGAGCTAGAAATAGCAAGTTAAAATAAGG
CEP76	CAATGATTCCTCGACGTCTAAGG	2	GGAAAGGACGAAACACCGAATGATTCCTCGACGTCTAGTTTTAGAGCTAGAAATAGCAAGTTAAAATAAGG
CEPT1	TTTAGTTGGTGTCTTGACAATGG	3	GGAAAGGACGAAACACCGTTAGTTGGTGTCTTGACAAGTTTTAGAGCTAGAAATAGCAAGTTAAAATAAGG
CERK	GCAGCGCTGCGCCGTGAGCCTGG	2	GGAAAGGACGAAACACCGCAGCGCTGCGCCGTGAGCCGTTTTAGAGCTAGAAATAGCAAGTTAAAATAAGG
CERS6	GGCGGACCTGAAGAACACGGAGG	3	GGAAAGGACGAAACACCGGCGGACCTGAAGAACACGGGTTTTAGAGCTAGAAATAGCAAGTTAAAATAAGG
CETN2	TTTGATCTTTTCGATGCGGATGG	3	GGAAAGGACGAAACACCGTTGATCTTTTCGATGCGGAGTTTTAGAGCTAGAAATAGCAAGTTAAAATAAGG
CFC1	CTACTCCCGGGCTTTCGGAGAGG	3	GGAAAGGACGAAACACCGTACTCCCGGGCTTTCGGAGGTTTTAGAGCTAGAAATAGCAAGTTAAAATAAGG
CFI	CTGGCAGAAGACTTTATCGCAGG	3	GGAAAGGACGAAACACCGTGGCAGAAGACTTTATCGCGTTTTAGAGCTAGAAATAGCAAGTTAAAATAAGG
CFL2	GCATATCGGCAATCATTCAGAGG	2	GGAAAGGACGAAACACCGCATATCGGCAATCATTCAGGTTTTAGAGCTAGAAATAGCAAGTTAAAATAAGG
CGN	GAGATGGGCACTCTACGTCGAGG	2	GGAAAGGACGAAACACCGAGATGGGCACTCTACGTCGGTTTTAGAGCTAGAAATAGCAAGTTAAAATAAGG
CGRRF1	ACCCAGATCTCGCTATCCATTGG	3	GGAAAGGACGAAACACCGCCCAGATCTCGCTATCCATGTTTTAGAGCTAGAAATAGCAAGTTAAAATAAGG
CH25H	CCACAACTGCTCCGACCCCCAGG	2	GGAAAGGACGAAACACCGCACAACTGCTCCGACCCCCGTTTTAGAGCTAGAAATAGCAAGTTAAAATAAGG
CHCHD4	GTCACAGATGAATACGACACAGG	2	GGAAAGGACGAAACACCGTCACAGATGAATACGACACGTTTTAGAGCTAGAAATAGCAAGTTAAAATAAGG
CHCHD5	TCACCGCTCGCTACTGTGGCCGG	2	GGAAAGGACGAAACACCGCACCGCTCGCTACTGTGGCGTTTTAGAGCTAGAAATAGCAAGTTAAAATAAGG
CHEK1	GTACTTACTGCAATGCTCGCTGG	2	GGAAAGGACGAAACACCGTACTTACTGCAATGCTCGCGTTTTAGAGCTAGAAATAGCAAGTTAAAATAAGG
CHKA	GTATGGAGCGATTTTGCAGATGG	2	GGAAAGGACGAAACACCGTATGGAGCGATTTTGCAGAGTTTTAGAGCTAGAAATAGCAAGTTAAAATAAGG
CHL1	GAAAATTACGCTACAGTGGTTGG	2	GGAAAGGACGAAACACCGAAAATTACGCTACAGTGGTGTTTTAGAGCTAGAAATAGCAAGTTAAAATAAGG
CHMP2B	CCAAACAACTTGTGCATCTACGG	1	GGAAAGGACGAAACACCGCAAACAACTTGTGCATCTAGTTTTAGAGCTAGAAATAGCAAGTTAAAATAAGG
CHMP6	GGCAGCTGCTGCGGGACGGCAGG	1	GGAAAGGACGAAACACCGGCAGCTGCTGCGGGACGGCGTTTTAGAGCTAGAAATAGCAAGTTAAAATAAGG
CHMP7	GCGAGGTGAACAGCACCGACTGG	2	GGAAAGGACGAAACACCGCGAGGTGAACAGCACCGACGTTTTAGAGCTAGAAATAGCAAGTTAAAATAAGG
CHORDC1	GAAAGACCGGAACACCTGGGTGG	2	GGAAAGGACGAAACACCGAAAGACCGGAACACCTGGGGTTTTAGAGCTAGAAATAGCAAGTTAAAATAAGG
CHRDL2	AGGGGTGCCAGCTCTCGCCGGGG	2	GGAAAGGACGAAACACCGGGGGTGCCAGCTCTCGCCGGTTTTAGAGCTAGAAATAGCAAGTTAAAATAAGG
CHRNB1	GCCCGGGGGTTGCCAACGCACGG	2	GGAAAGGACGAAACACCGCCCGGGGGTTGCCAACGCAGTTTTAGAGCTAGAAATAGCAAGTTAAAATAAGG
CHST14	GGCTGCTGCTCATGATCGAGCGG	2	GGAAAGGACGAAACACCGGCTGCTGCTCATGATCGAGGTTTTAGAGCTAGAAATAGCAAGTTAAAATAAGG
CHST8	GCTGGGGGGCGAGCTCCGTAGGG	2	GGAAAGGACGAAACACCGCTGGGGGGCGAGCTCCGTAGTTTTAGAGCTAGAAATAGCAAGTTAAAATAAGG
CHTF18	GGGGTCCCCCTGTTCACCGCGGG	2	GGAAAGGACGAAACACCGGGGTCCCCCTGTTCACCGCGTTTTAGAGCTAGAAATAGCAAGTTAAAATAAGG
CHTOP	AGTCCACAGCCTATTGTGATAGG	3	GGAAAGGACGAAACACCGGTCCACAGCCTATTGTGATGTTTTAGAGCTAGAAATAGCAAGTTAAAATAAGG
CHUK	TAGTTTAGTAGTAGAACCCATGG	2	GGAAAGGACGAAACACCGAGTTTAGTAGTAGAACCCAGTTTTAGAGCTAGAAATAGCAAGTTAAAATAAGG
CHURC1	GTAAGAAAGATCCATTCTCCAGG	2	GGAAAGGACGAAACACCGTAAGAAAGATCCATTCTCCGTTTTAGAGCTAGAAATAGCAAGTTAAAATAAGG
CIC	GGCCTCGCTCGGCTGCACGGAGG	2	GGAAAGGACGAAACACCGGCCTCGCTCGGCTGCACGGGTTTTAGAGCTAGAAATAGCAAGTTAAAATAAGG
CITED2	GAGCACATACACTACGGCGCGGG	2	GGAAAGGACGAAACACCGAGCACATACACTACGGCGCGTTTTAGAGCTAGAAATAGCAAGTTAAAATAAGG
CKAP2	GCCAATGTTACAATCCGGAAAGG	2	GGAAAGGACGAAACACCGCCAATGTTACAATCCGGAAGTTTTAGAGCTAGAAATAGCAAGTTAAAATAAGG
CKM	GCAGCCCACGGTCATGATGAAGG	2	GGAAAGGACGAAACACCGCAGCCCACGGTCATGATGAGTTTTAGAGCTAGAAATAGCAAGTTAAAATAAGG
CLCA2	TGAATGGGCCCACCTCCGTTGGG	2	GGAAAGGACGAAACACCGGAATGGGCCCACCTCCGTTGTTTTAGAGCTAGAAATAGCAAGTTAAAATAAGG
CLDN11	GGCCGACTGCGTCATGGCCACGG	3	GGAAAGGACGAAACACCGGCCGACTGCGTCATGGCCAGTTTTAGAGCTAGAAATAGCAAGTTAAAATAAGG
CLDN16	CCTGGCCCCACTTAAGTGGCGGG	3	GGAAAGGACGAAACACCGCTGGCCCCACTTAAGTGGCGTTTTAGAGCTAGAAATAGCAAGTTAAAATAAGG
CLDN22	AGAACTGTAGCTCAACTAGCTGG	2	GGAAAGGACGAAACACCGGAACTGTAGCTCAACTAGCGTTTTAGAGCTAGAAATAGCAAGTTAAAATAAGG
CLEC10A	GGGTTTCAAGCAGGAACGGCAGG	2	GGAAAGGACGAAACACCGGGTTTCAAGCAGGAACGGCGTTTTAGAGCTAGAAATAGCAAGTTAAAATAAGG
CLEC11A	GCACGCGTTGGACACCCGCGTGG	2	GGAAAGGACGAAACACCGCACGCGTTGGACACCCGCGGTTTTAGAGCTAGAAATAGCAAGTTAAAATAAGG
CLEC2D	AAGCCCCCAAGAGAAACCGTTGG	3	GGAAAGGACGAAACACCGAGCCCCCAAGAGAAACCGTGTTTTAGAGCTAGAAATAGCAAGTTAAAATAAGG
CLEC4D	AAAACTACAGCAATAACCGAAGG	3	GGAAAGGACGAAACACCGAAACTACAGCAATAACCGAGTTTTAGAGCTAGAAATAGCAAGTTAAAATAAGG
CLIC5	AGGGTTATATTCATCAACCCAGG	2	GGAAAGGACGAAACACCGGGGTTATATTCATCAACCCGTTTTAGAGCTAGAAATAGCAAGTTAAAATAAGG
CLLU1	GCTGCTAGCAGAATTGTCTGCGG	3	GGAAAGGACGAAACACCGCTGCTAGCAGAATTGTCTGGTTTTAGAGCTAGAAATAGCAAGTTAAAATAAGG
CLN3	GCGGCGCTTTTCGGATTCCGAGG	2	GGAAAGGACGAAACACCGCGGCGCTTTTCGGATTCCGGTTTTAGAGCTAGAAATAGCAAGTTAAAATAAGG
CLPTM1L	GAAGAAGCCGACGAGTGCCCTGG	2	GGAAAGGACGAAACACCGAAGAAGCCGACGAGTGCCCGTTTTAGAGCTAGAAATAGCAAGTTAAAATAAGG
CLSTN1	GTGGCCTGTACTGAGGCGACTGG	2	GGAAAGGACGAAACACCGTGGCCTGTACTGAGGCGACGTTTTAGAGCTAGAAATAGCAAGTTAAAATAAGG
CLTCL1	GGCCGTCGGATCGGAGCCATTGG	2	GGAAAGGACGAAACACCGGCCGTCGGATCGGAGCCATGTTTTAGAGCTAGAAATAGCAAGTTAAAATAAGG
CLVS1	GGAGTCTAAAGGCATCCGCTTGG	3	GGAAAGGACGAAACACCGGAGTCTAAAGGCATCCGCTGTTTTAGAGCTAGAAATAGCAAGTTAAAATAAGG
CMAS	GCAGCCCTAATTCTGGCCCGGGG	2	GGAAAGGACGAAACACCGCAGCCCTAATTCTGGCCCGGTTTTAGAGCTAGAAATAGCAAGTTAAAATAAGG
CMIP	GGCGCCCATCTTCGTGCCTTCGG	2	GGAAAGGACGAAACACCGGCGCCCATCTTCGTGCCTTGTTTTAGAGCTAGAAATAGCAAGTTAAAATAAGG
CMKLR1	GTATTCATCACCGTAACTGATGG	2	GGAAAGGACGAAACACCGTATTCATCACCGTAACTGAGTTTTAGAGCTAGAAATAGCAAGTTAAAATAAGG
CMSS1	TGGTGGGAGAACCAGCCGACTGG	2	GGAAAGGACGAAACACCGGGTGGGAGAACCAGCCGACGTTTTAGAGCTAGAAATAGCAAGTTAAAATAAGG
CMTR2	AATATCTGGGCTGAATGACGCGG	2	GGAAAGGACGAAACACCGATATCTGGGCTGAATGACGGTTTTAGAGCTAGAAATAGCAAGTTAAAATAAGG
CNBD1	CGTTTGTTTGAGGTCGAGCTAGG	2	GGAAAGGACGAAACACCGGTTTGTTTGAGGTCGAGCTGTTTTAGAGCTAGAAATAGCAAGTTAAAATAAGG
CNDP2	GGCCGGCTGGATAAACGCCCTGG	3	GGAAAGGACGAAACACCGGCCGGCTGGATAAACGCCCGTTTTAGAGCTAGAAATAGCAAGTTAAAATAAGG
CNIH2	GAGGGAGGCGCACAGCACCAGGG	2	GGAAAGGACGAAACACCGAGGGAGGCGCACAGCACCAGTTTTAGAGCTAGAAATAGCAAGTTAAAATAAGG
CNOT10	ATTGGTTAGTAACGTACACATGG	1	GGAAAGGACGAAACACCGTTGGTTAGTAACGTACACAGTTTTAGAGCTAGAAATAGCAAGTTAAAATAAGG
CNOT2	GATAAGCTGCGATTTAACTGAGG	3	GGAAAGGACGAAACACCGATAAGCTGCGATTTAACTGGTTTTAGAGCTAGAAATAGCAAGTTAAAATAAGG
CNPY4	TCGCACCGGTCGATCTCGAGAGG	2	GGAAAGGACGAAACACCGCGCACCGGTCGATCTCGAGGTTTTAGAGCTAGAAATAGCAAGTTAAAATAAGG
CNTFR	TCTCTGGGCGTAGACAACTGCGG	2	GGAAAGGACGAAACACCGCTCTGGGCGTAGACAACTGGTTTTAGAGCTAGAAATAGCAAGTTAAAATAAGG
CNTN5	GGCACGTCTGCGGAAATCTCAGG	3	GGAAAGGACGAAACACCGGCACGTCTGCGGAAATCTCGTTTTAGAGCTAGAAATAGCAAGTTAAAATAAGG
CNTRL	GCAAATAGCCATAGATAGCCTGG	2	GGAAAGGACGAAACACCGCAAATAGCCATAGATAGCCGTTTTAGAGCTAGAAATAGCAAGTTAAAATAAGG
CNTROB	GTCTAACCCTTCATGAGGCGGGG	2	GGAAAGGACGAAACACCGTCTAACCCTTCATGAGGCGGTTTTAGAGCTAGAAATAGCAAGTTAAAATAAGG
COASY	GAAGCTGGCCTGATCGTGGAGGG	2	GGAAAGGACGAAACACCGAAGCTGGCCTGATCGTGGAGTTTTAGAGCTAGAAATAGCAAGTTAAAATAAGG
COBLL1	GGGCGGTGCTTATTTACTAGAGG	2	GGAAAGGACGAAACACCGGGCGGTGCTTATTTACTAGGTTTTAGAGCTAGAAATAGCAAGTTAAAATAAGG
COG3	GGCGGCGGAGCGGGACGCTAGGG	2	GGAAAGGACGAAACACCGGCGGCGGAGCGGGACGCTAGTTTTAGAGCTAGAAATAGCAAGTTAAAATAAGG
COL11A1	GCATCGGGTAGCAATCAGCGTGG	3	GGAAAGGACGAAACACCGCATCGGGTAGCAATCAGCGGTTTTAGAGCTAGAAATAGCAAGTTAAAATAAGG
COL18A1	GGCCCTCTACGTGGACTGTGAGG	2	GGAAAGGACGAAACACCGGCCCTCTACGTGGACTGTGGTTTTAGAGCTAGAAATAGCAAGTTAAAATAAGG
COL20A1	GCGCCGCCTCCGCTACAAGGGGG	2	GGAAAGGACGAAACACCGCGCCGCCTCCGCTACAAGGGTTTTAGAGCTAGAAATAGCAAGTTAAAATAAGG
COL25A1	GGGCACAATGCTGTTCGGCAGGG	3	GGAAAGGACGAAACACCGGGCACAATGCTGTTCGGCAGTTTTAGAGCTAGAAATAGCAAGTTAAAATAAGG
COL4A2	GCCCTTGGGTCCCGTTACTCCGG	2	GGAAAGGACGAAACACCGCCCTTGGGTCCCGTTACTCGTTTTAGAGCTAGAAATAGCAAGTTAAAATAAGG
COL6A3	GACGGCTCGGCCCTGTACACGGG	2	GGAAAGGACGAAACACCGACGGCTCGGCCCTGTACACGTTTTAGAGCTAGAAATAGCAAGTTAAAATAAGG
COL8A1	TCCTTGCCCATTCTTGGCGCCGG	3	GGAAAGGACGAAACACCGCCTTGCCCATTCTTGGCGCGTTTTAGAGCTAGAAATAGCAAGTTAAAATAAGG
COL8A2	GCCCCCTGGCTTCTCCCGGATGG	2	GGAAAGGACGAAACACCGCCCCCTGGCTTCTCCCGGAGTTTTAGAGCTAGAAATAGCAAGTTAAAATAAGG
COPG2	GACAAGAAGGACGAGGAGTCTGG	2	GGAAAGGACGAAACACCGACAAGAAGGACGAGGAGTCGTTTTAGAGCTAGAAATAGCAAGTTAAAATAAGG
COPRS	CCCGCCGCTGCCTAGCGCGCGGG	2	GGAAAGGACGAAACACCGCCGCCGCTGCCTAGCGCGCGTTTTAGAGCTAGAAATAGCAAGTTAAAATAAGG
COPS2	TGATGAGGAGGACTACGACCTGG	2	GGAAAGGACGAAACACCGGATGAGGAGGACTACGACCGTTTTAGAGCTAGAAATAGCAAGTTAAAATAAGG
CORO2A	GGTCAATAACCCGAATCTTGCGG	2	GGAAAGGACGAAACACCGGTCAATAACCCGAATCTTGGTTTTAGAGCTAGAAATAGCAAGTTAAAATAAGG
COX4I1	CGCTCCCAGCTTATATGGATCGG	3	GGAAAGGACGAAACACCGGCTCCCAGCTTATATGGATGTTTTAGAGCTAGAAATAGCAAGTTAAAATAAGG
COX4I2	GCGACGGTTCATCTCCGCAAAGG	2	GGAAAGGACGAAACACCGCGACGGTTCATCTCCGCAAGTTTTAGAGCTAGAAATAGCAAGTTAAAATAAGG
COX6B1	AGAGATATCGCCTCCTTTAGCGG	0	GGAAAGGACGAAACACCGGAGATATCGCCTCCTTTAGGTTTTAGAGCTAGAAATAGCAAGTTAAAATAAGG
CPA6	AACTGTTCCCTCTGATACATAGG	2	GGAAAGGACGAAACACCGACTGTTCCCTCTGATACATGTTTTAGAGCTAGAAATAGCAAGTTAAAATAAGG
CPD	GATACAGCCTCTGTCGTGTCAGG	2	GGAAAGGACGAAACACCGATACAGCCTCTGTCGTGTCGTTTTAGAGCTAGAAATAGCAAGTTAAAATAAGG
CPNE3	CAAGAAGCTAACTCGACCACTGG	1	GGAAAGGACGAAACACCGAAGAAGCTAACTCGACCACGTTTTAGAGCTAGAAATAGCAAGTTAAAATAAGG
CPNE8	TGTACATTGGGAGAGATCGTTGG	2	GGAAAGGACGAAACACCGGTACATTGGGAGAGATCGTGTTTTAGAGCTAGAAATAGCAAGTTAAAATAAGG
CRCP	CCGCGCGCCAAGGTGCTCGCCGG	2	GGAAAGGACGAAACACCGCGCGCGCCAAGGTGCTCGCGTTTTAGAGCTAGAAATAGCAAGTTAAAATAAGG
CRHR1	CTTCTTCTGGATGTTCGGCGAGG	3	GGAAAGGACGAAACACCGTTCTTCTGGATGTTCGGCGGTTTTAGAGCTAGAAATAGCAAGTTAAAATAAGG
CROT	GGAGATCCAACAGTACGCTGGGG	3	GGAAAGGACGAAACACCGGAGATCCAACAGTACGCTGGTTTTAGAGCTAGAAATAGCAAGTTAAAATAAGG
CRYBA1	GCTCAGACCAACCCTACGCCGGG	2	GGAAAGGACGAAACACCGCTCAGACCAACCCTACGCCGTTTTAGAGCTAGAAATAGCAAGTTAAAATAAGG
CRYGD	AACTCGGCGCGCGTGGACAGCGG	2	GGAAAGGACGAAACACCGACTCGGCGCGCGTGGACAGGTTTTAGAGCTAGAAATAGCAAGTTAAAATAAGG
CSNK1A1	GATCAACATCACCAACGGCGAGG	3	GGAAAGGACGAAACACCGATCAACATCACCAACGGCGGTTTTAGAGCTAGAAATAGCAAGTTAAAATAAGG
CSNK2A1	GAAAGCTACGACTAATAGACTGG	3	GGAAAGGACGAAACACCGAAAGCTACGACTAATAGACGTTTTAGAGCTAGAAATAGCAAGTTAAAATAAGG
CSPP1	GAACTCAGGGTTGCAGCGTCTGG	2	GGAAAGGACGAAACACCGAACTCAGGGTTGCAGCGTCGTTTTAGAGCTAGAAATAGCAAGTTAAAATAAGG
CSRNP2	GCTCACGCAGAATCTCTCGATGG	2	GGAAAGGACGAAACACCGCTCACGCAGAATCTCTCGAGTTTTAGAGCTAGAAATAGCAAGTTAAAATAAGG
CSRNP3	GTTCTCTCAACATCTCCCGGTGG	2	GGAAAGGACGAAACACCGTTCTCTCAACATCTCCCGGGTTTTAGAGCTAGAAATAGCAAGTTAAAATAAGG
CSRP2BP	GCTCCTGATCGTCGAATCCGAGG	2	GGAAAGGACGAAACACCGCTCCTGATCGTCGAATCCGGTTTTAGAGCTAGAAATAGCAAGTTAAAATAAGG
CST9L	GGACTACTATGCCTACAGACTGG	3	GGAAAGGACGAAACACCGGACTACTATGCCTACAGACGTTTTAGAGCTAGAAATAGCAAGTTAAAATAAGG
CTBP2	GTGATCGTGCGGATAGGCAGTGG	3	GGAAAGGACGAAACACCGTGATCGTGCGGATAGGCAGGTTTTAGAGCTAGAAATAGCAAGTTAAAATAAGG
CTNNAL1	GCCGGAGCAGTCTACGGCTCCGG	2	GGAAAGGACGAAACACCGCCGGAGCAGTCTACGGCTCGTTTTAGAGCTAGAAATAGCAAGTTAAAATAAGG
CTSV	TGTTGGGCTTTTAGTGCGACTGG	2	GGAAAGGACGAAACACCGGTTGGGCTTTTAGTGCGACGTTTTAGAGCTAGAAATAGCAAGTTAAAATAAGG
CUL1	CCCTTTTTCGACTTAGAAGGAGG	2	GGAAAGGACGAAACACCGCCTTTTTCGACTTAGAAGGGTTTTAGAGCTAGAAATAGCAAGTTAAAATAAGG
CUL5	GCAAAGCCGTATCATCTTGATGG	2	GGAAAGGACGAAACACCGCAAAGCCGTATCATCTTGAGTTTTAGAGCTAGAAATAGCAAGTTAAAATAAGG
CUL7	GCGGGTGCAGCTCTGTTCCGCGG	2	GGAAAGGACGAAACACCGCGGGTGCAGCTCTGTTCCGGTTTTAGAGCTAGAAATAGCAAGTTAAAATAAGG
CUX2	GCCGGGCCCACGCTGACCGAGGG	2	GGAAAGGACGAAACACCGCCGGGCCCACGCTGACCGAGTTTTAGAGCTAGAAATAGCAAGTTAAAATAAGG
CWF19L1	GTATCTTGGTTTCAAGCCCGTGG	3	GGAAAGGACGAAACACCGTATCTTGGTTTCAAGCCCGGTTTTAGAGCTAGAAATAGCAAGTTAAAATAAGG
CWF19L2	GACATTGTAGCCGAAAGATATGG	2	GGAAAGGACGAAACACCGACATTGTAGCCGAAAGATAGTTTTAGAGCTAGAAATAGCAAGTTAAAATAAGG
CXCR2	TAAGATGACCAGCATCACGAGGG	3	GGAAAGGACGAAACACCGAAGATGACCAGCATCACGAGTTTTAGAGCTAGAAATAGCAAGTTAAAATAAGG
CXCR6	TCACCAGGAACACATCCGTCAGG	3	GGAAAGGACGAAACACCGCACCAGGAACACATCCGTCGTTTTAGAGCTAGAAATAGCAAGTTAAAATAAGG
CXorf57	GGCTTGGGCACCGTGTCGCGTGG	2	GGAAAGGACGAAACACCGGCTTGGGCACCGTGTCGCGGTTTTAGAGCTAGAAATAGCAAGTTAAAATAAGG
CXorf58	TACTCTGCGAACTTTTTGTAAGG	3	GGAAAGGACGAAACACCGACTCTGCGAACTTTTTGTAGTTTTAGAGCTAGAAATAGCAAGTTAAAATAAGG
CYB561	GCGTGGCTCGGGCTGTACCGAGG	2	GGAAAGGACGAAACACCGCGTGGCTCGGGCTGTACCGGTTTTAGAGCTAGAAATAGCAAGTTAAAATAAGG
CYB561D1	GGGAGCCGAGACTGACCCGCTGG	2	GGAAAGGACGAAACACCGGGAGCCGAGACTGACCCGCGTTTTAGAGCTAGAAATAGCAAGTTAAAATAAGG
CYB561D1	TCTTCTGCTCCCGAAAAGCACGG	3	GGAAAGGACGAAACACCGCTTCTGCTCCCGAAAAGCAGTTTTAGAGCTAGAAATAGCAAGTTAAAATAAGG
CYB5A	TGGTCAAATCGTACACCTTGTGG	1	GGAAAGGACGAAACACCGGGTCAAATCGTACACCTTGGTTTTAGAGCTAGAAATAGCAAGTTAAAATAAGG
CYB5R1	CTGTGGGCTCCTACTTGGTTCGG	2	GGAAAGGACGAAACACCGTGTGGGCTCCTACTTGGTTGTTTTAGAGCTAGAAATAGCAAGTTAAAATAAGG
CYB5R2	GCAGTCCAAAGCGGAACCTCCGG	2	GGAAAGGACGAAACACCGCAGTCCAAAGCGGAACCTCGTTTTAGAGCTAGAAATAGCAAGTTAAAATAAGG
CYB5RL	TCTATCACCGAGATCTGGCAAGG	2	GGAAAGGACGAAACACCGCTATCACCGAGATCTGGCAGTTTTAGAGCTAGAAATAGCAAGTTAAAATAAGG
CYBRD1	GCTGTGCAGACTGTACATATTGG	2	GGAAAGGACGAAACACCGCTGTGCAGACTGTACATATGTTTTAGAGCTAGAAATAGCAAGTTAAAATAAGG
CYorf17	CCAGCCAGTAACAGACTCGTTGG	2	GGAAAGGACGAAACACCGCAGCCAGTAACAGACTCGTGTTTTAGAGCTAGAAATAGCAAGTTAAAATAAGG
CYP26B1	GCGCCGGTCACGCGTATCAGCGG	2	GGAAAGGACGAAACACCGCGCCGGTCACGCGTATCAGGTTTTAGAGCTAGAAATAGCAAGTTAAAATAAGG
CYP2A13	GCTTCTCCATCGCCACCCTAAGG	2	GGAAAGGACGAAACACCGCTTCTCCATCGCCACCCTAGTTTTAGAGCTAGAAATAGCAAGTTAAAATAAGG
CYP2A7	TGCCCACCCCGAAGTCCCTCAGG	2	GGAAAGGACGAAACACCGGCCCACCCCGAAGTCCCTCGTTTTAGAGCTAGAAATAGCAAGTTAAAATAAGG
CYP51A1	TTTGCCTAGTTTCAGACGCAGGG	2	GGAAAGGACGAAACACCGTTGCCTAGTTTCAGACGCAGTTTTAGAGCTAGAAATAGCAAGTTAAAATAAGG
CYP8B1	GGAGAGGGGGTCCATGACGAAGG	3	GGAAAGGACGAAACACCGGAGAGGGGGTCCATGACGAGTTTTAGAGCTAGAAATAGCAAGTTAAAATAAGG
CYS1	CGTGGCGCCCCCCGACGGCAGGG	2	GGAAAGGACGAAACACCGGTGGCGCCCCCCGACGGCAGTTTTAGAGCTAGAAATAGCAAGTTAAAATAAGG
CYTH4	GTTGCAGAGGCAGTATCGAGTGG	3	GGAAAGGACGAAACACCGTTGCAGAGGCAGTATCGAGGTTTTAGAGCTAGAAATAGCAAGTTAAAATAAGG
DAGLB	GACCAAGTCGTCGCTGGCGATGG	2	GGAAAGGACGAAACACCGACCAAGTCGTCGCTGGCGAGTTTTAGAGCTAGAAATAGCAAGTTAAAATAAGG
DAOA	CTGAGACCGGATCTCCTTACAGG	1	GGAAAGGACGAAACACCGTGAGACCGGATCTCCTTACGTTTTAGAGCTAGAAATAGCAAGTTAAAATAAGG
DAOA	GATTTTACCCAATGTATATCTGG	0	GGAAAGGACGAAACACCGATTTTACCCAATGTATATCGTTTTAGAGCTAGAAATAGCAAGTTAAAATAAGG
DBNDD1	CCCCTTCTTCTACTCCACGGAGG	2	GGAAAGGACGAAACACCGCCCTTCTTCTACTCCACGGGTTTTAGAGCTAGAAATAGCAAGTTAAAATAAGG
DBNDD1	GATGGCGCGAATTAACGCGGGGG	3	GGAAAGGACGAAACACCGATGGCGCGAATTAACGCGGGTTTTAGAGCTAGAAATAGCAAGTTAAAATAAGG
DBT	GATAAAGGGCCGAAAAACACTGG	3	GGAAAGGACGAAACACCGATAAAGGGCCGAAAAACACGTTTTAGAGCTAGAAATAGCAAGTTAAAATAAGG
DCAF10	CTTTACATGGTCACACTAGCTGG	1	GGAAAGGACGAAACACCGTTTACATGGTCACACTAGCGTTTTAGAGCTAGAAATAGCAAGTTAAAATAAGG
DCAF8L1	GCAGCCACAGAGCCATCGACCGG	2	GGAAAGGACGAAACACCGCAGCCACAGAGCCATCGACGTTTTAGAGCTAGAAATAGCAAGTTAAAATAAGG
DCDC1	GCTGAATGCACGAGTCTGTTGGG	2	GGAAAGGACGAAACACCGCTGAATGCACGAGTCTGTTGTTTTAGAGCTAGAAATAGCAAGTTAAAATAAGG
DCHS2	GGGAGGAGAGATACACCCCATGG	2	GGAAAGGACGAAACACCGGGAGGAGAGATACACCCCAGTTTTAGAGCTAGAAATAGCAAGTTAAAATAAGG
DCLK2	GTGCTCCAGCTCGATACTCCTGG	2	GGAAAGGACGAAACACCGTGCTCCAGCTCGATACTCCGTTTTAGAGCTAGAAATAGCAAGTTAAAATAAGG
DCP1B	GTCCACGATGCGGTTGATATAGG	2	GGAAAGGACGAAACACCGTCCACGATGCGGTTGATATGTTTTAGAGCTAGAAATAGCAAGTTAAAATAAGG
DCPS	GAGGAAGCGCGAATTGGACGTGG	2	GGAAAGGACGAAACACCGAGGAAGCGCGAATTGGACGGTTTTAGAGCTAGAAATAGCAAGTTAAAATAAGG
DCT	TGCGAGCCGACACAAGGCCCTGG	3	GGAAAGGACGAAACACCGGCGAGCCGACACAAGGCCCGTTTTAGAGCTAGAAATAGCAAGTTAAAATAAGG
DCUN1D1	TGCTGGCTGGATCGAGTGCCAGG	2	GGAAAGGACGAAACACCGGCTGGCTGGATCGAGTGCCGTTTTAGAGCTAGAAATAGCAAGTTAAAATAAGG
DDAH1	GCCACCCCGCCGCCTTCGGCCGG	2	GGAAAGGACGAAACACCGCCACCCCGCCGCCTTCGGCGTTTTAGAGCTAGAAATAGCAAGTTAAAATAAGG
DDN	GAACCCGCGAGCCCAGTGGCTGG	2	GGAAAGGACGAAACACCGAACCCGCGAGCCCAGTGGCGTTTTAGAGCTAGAAATAGCAAGTTAAAATAAGG
DDX31	GACCCCACGTGGGACGCGCGAGG	2	GGAAAGGACGAAACACCGACCCCACGTGGGACGCGCGGTTTTAGAGCTAGAAATAGCAAGTTAAAATAAGG
DDX49	GCAGCCGAGCTGCACGGGCGTGG	2	GGAAAGGACGAAACACCGCAGCCGAGCTGCACGGGCGGTTTTAGAGCTAGAAATAGCAAGTTAAAATAAGG
DDX56	AGGCTGTCACCGATCTGGGCTGG	2	GGAAAGGACGAAACACCGGGCTGTCACCGATCTGGGCGTTTTAGAGCTAGAAATAGCAAGTTAAAATAAGG
DEFB104B	AGTGAGAAGCGAATTTGAATTGG	2	GGAAAGGACGAAACACCGGTGAGAAGCGAATTTGAATGTTTTAGAGCTAGAAATAGCAAGTTAAAATAAGG
DEFB105B	GAGTCGTGCAAGCTTGGTCGGGG	2	GGAAAGGACGAAACACCGAGTCGTGCAAGCTTGGTCGGTTTTAGAGCTAGAAATAGCAAGTTAAAATAAGG
DEFB110	GAAAGATGCGAAAAAGTGAGAGG	3	GGAAAGGACGAAACACCGAAAGATGCGAAAAAGTGAGGTTTTAGAGCTAGAAATAGCAAGTTAAAATAAGG
DEFB112	TGGAAGTCATGTACAGCGATTGG	2	GGAAAGGACGAAACACCGGGAAGTCATGTACAGCGATGTTTTAGAGCTAGAAATAGCAAGTTAAAATAAGG
DEFB132	CACCTGGGTCAGGAATCCGAGGG	3	GGAAAGGACGAAACACCGACCTGGGTCAGGAATCCGAGTTTTAGAGCTAGAAATAGCAAGTTAAAATAAGG
DEFB135	GAGTAAGTTAAGGACCACGAGGG	2	GGAAAGGACGAAACACCGAGTAAGTTAAGGACCACGAGTTTTAGAGCTAGAAATAGCAAGTTAAAATAAGG
DEFB136	AGAAAGCCGTATGTTTCTTCGGG	2	GGAAAGGACGAAACACCGGAAAGCCGTATGTTTCTTCGTTTTAGAGCTAGAAATAGCAAGTTAAAATAAGG
DEGS2	GAGCCGCAGCGACTTCGAGTGGG	2	GGAAAGGACGAAACACCGAGCCGCAGCGACTTCGAGTGTTTTAGAGCTAGAAATAGCAAGTTAAAATAAGG
DENND3	GCCAGGACCGCCGGTGGGCTCGG	2	GGAAAGGACGAAACACCGCCAGGACCGCCGGTGGGCTGTTTTAGAGCTAGAAATAGCAAGTTAAAATAAGG
DENND6A	GCCCGGCTCTCGAAGGCCGTTGG	2	GGAAAGGACGAAACACCGCCCGGCTCTCGAAGGCCGTGTTTTAGAGCTAGAAATAGCAAGTTAAAATAAGG
[truncated: 17,508 more rows]
